# Supplementary material for: Restoring the tumour mechanophenotype of vocal fold cancer reverts its malignant properties
Source: Nat Mater. 2026 Feb 20;25(5):868–82. doi: 10.1038/s41563-025-02473-7 (PMC13143829; doi:10.1038/s41563-025-02473-7)
Supplement: Supplementary file 37 — Statistical source data. [file 41563_2025_2473_MOESM37_ESM.xlsx]

## Sheet: 1c
Figure 1 c: Over-represented GO-terms in upregulated differentially expressed genes (TCGA data; vocal fold cancer vs. normal tissue)
	Upregulated cellular components	p-value (log10)
	collagen-containing extracellular matrix	1.77394e-36
	collagen trimer	6.48818e-22
	endoplasmic reticulum lumen	1.00344e-19
	basement membrane	3.08085e-18
	complex of collagen trimers	2.56576e-15
	protein complex involved in cell adhesion	1.01266e-12
	fibrillar collagen trimer	1.09291e-09
	banded collagen fibril	1.09291e-09
	external side of plasma membrane	2.42557e-09
	basal part of cell	2.44979e-09

## Sheet: 1d
Figure 1d: Over-represented GO-terms in downregulated differentially expressed genes (TCGA data; vocal fold cancer vs. normal tissue)
	Downregulated cellular components	p-value (log10)
	apical plasma membrane	-11.386
	apical part of cell	-10.8574
	basal plasma membrane	-9.05986
	basal part of cell	-8.97209
	basolateral plasma membrane	-7.93989
	apical junction complex	-6.91636
	adherens junction	-6.80893
	tight junction	-6.56665
	actin cytoskeleton	-6.49031
	bicellular tight junction	-6.35841

## Sheet: 1e
Figure 1e: Differentially upregulated genes coding collagens (TCGA data; vocal fold cancer vs. normal tissue)
	Upregulated Collagen	Fold change (Log2FC)	p-value
	COL10A1	6.46043	0
	COL11A1	6.34039	0
	COL1A1	4.50675	0
	COL3A1	3.87053	2.88534e-08
	COL4A1	3.86216	0
	COL5A2	3.84846	0
	COL6A3	3.75689	0
	COL22A1	3.62945	1.21184e-06
	COL4A2	3.54209	0
	COL5A1	3.53376	2.88534e-08
	COL1A2	3.39331	1.15413e-07
	COL8A1	3.36806	1.44267e-07
	COL4A6	3.25546	2.30827e-07
	COL13A1	3.11151	0
	COL12A1	2.79665	8.65601e-08
	COL6A1	2.7849	8.65601e-08
	COL6A2	2.5183	5.19361e-07
	COL24A1	2.50203	5.51099e-06
	COL7A1	2.4592	0
	COL4A5	2.37495	0
	COL2A1	2.18856	0.00118163
	COL5A3	1.98792	8.77142e-06
	COL27A1	1.86702	7.79041e-07
	COL16A1	1.72515	0.000255121
	COL15A1	1.50816	9.22731e-05
	COL18A1	1.49399	1.35611e-06
	COL9A2	1.47198	0.00386543
	COL23A1	1.23703	0.000358619

## Sheet: 1f
Figure 1f: Differentially upregulated genes coding ECM glycoproteins (TCGA; vocal fold cancer vs. normal tissue)
	Upregulated ECM glycoproteins	Fold change (Log2FC)	p-value
	SPP1	4.87753	2.89e-08
	CTHRC1	4.44133	0
	FBN2	4.18011	1.01e-05
	POSTN	4.00326	0
	LAMA1	3.82422	2.87e-05
	NELL2	3.62524	2.89e-08
	IBSP	3.59515	2.89e-08
	MFAP2	3.56895	0
	WISP1	3.5543	0
	FN1	3.22152	1.88e-06
	LAMC2	3.16783	1.44e-07
	NID2	3.11338	0
	CILP2	3.09726	5.19e-07
	PXDN	3.09251	0
	SPARC	2.94296	0
	FNDC1	2.87759	1.76e-05
	EMILIN1	2.83215	2.89e-08
	NID1	2.8095	8.66e-08
	THBS2	2.68833	6.64e-07
	MATN3	2.59726	7.79e-07
	AEBP1	2.51816	1.1e-06
	TNFAIP6	2.4268	1.64e-05
	LTBP1	2.31326	1.33e-06
	TNN	2.14353	2.22e-06
	LAMA4	2.0926	1.73e-07
	TGFBI	2.02293	0.000706
	COCH	1.98132	0.019689
	NPNT	1.93327	1.1e-06
	IGFBP7	1.92628	1.44e-07
	LAMA3	1.91651	1.12e-05
	COMP	1.88382	0.014109
	CRISPLD2	1.83412	1.34e-05
	LAMB1	1.82678	0
	EGFLAM	1.74968	4.33e-07
	TNC	1.65039	0.003486
	LAMB3	1.58285	1.55e-05
	OIT3	1.56561	0.000263
	LTBP2	1.53641	1.43e-05
	PCOLCE	1.48367	0.000951
	LAMC1	1.4371	4.91e-06
	TINAGL1	1.39687	0.000641
	EMILIN2	1.36909	0.000165
	AGRN	1.33348	2.2e-05
	DMP1	1.31351	9.77e-05
	ZPLD1	1.29095	0.009603
	IGFBPL1	1.27713	0.011649
	LAMC3	1.24442	0.00584
	PXDNL	1.2127	0.0136
	MFGE8	1.17782	1.49e-05
	IGFBP3	1.16605	0.013744
	EMID1	1.11687	0.009359
	ZP3	1.05818	0.000448
	NTNG2	1.01067	0.0064

## Sheet: 1g
Figure 1g: Differentially upregulated genes coding ECM regulators (TCGA; vocal fold cancer vs. normal tissue)
	Upregulated ECM regulators	Fold change (Log2FC)	p-value
	MMP11	5.64755	0
	MMP1	5.49145	0
	MMP13	5.3708	1.9e-06
	MMP3	4.98799	0
	MMP9	4.86839	0
	ADAM12	4.42574	0
	CST1	4.37947	6.06e-05
	ADAMTS20	3.91115	0
	MMP12	3.89251	8.66e-08
	ADAMTS12	3.7518	1.15e-07
	ADAMTS2	3.6194	0
	LOXL2	3.54984	0
	P4HA3	3.47323	0
	HTRA3	3.10177	1.15e-07
	SERPINE1	3.05318	7.79e-07
	MMP7	2.9027	0.000395
	ADAMTS7	2.67589	0
	ADAMTS6	2.46093	2.6e-07
	LEPREL1	2.44294	8.59e-05
	PLAU	2.43379	1.44e-07
	SERPINH1	2.43233	0
	MMP10	2.4168	0.01218
	SULF1	2.34543	1.46e-05
	MMP2	2.34011	3.58e-06
	CTSK	2.28343	4.67e-06
	PLOD3	2.22304	0
	ADAMTSL2	2.14428	0
	ADAMTS16	2.07201	0.003403
	MMP8	2.06147	0.001174
	HTRA1	2.01154	1.33e-06
	ADAMDEC1	1.97285	0.000934
	LOX	1.95764	3.06e-05
	LOXL3	1.95722	8.66e-08
	HTRA4	1.95672	8.77e-06
	LEPREL2	1.95271	2.31e-07
	LEPRE1	1.93834	2.89e-08
	ADAMTS4	1.91293	1.79e-05
	SERPINA1	1.77004	4.82e-05
	PLOD1	1.75223	0
	P4HA1	1.68175	2.02e-07
	ADAM8	1.67681	7.59e-06
	PAPPA2	1.67091	0.016316
	TLL2	1.59267	0.00342
	MMP17	1.5793	1.85e-06
	ADAM19	1.49414	0.000535
	ADAMTS14	1.48766	0.000874
	MMP16	1.48178	0.004354
	HMSD	1.47893	0.001271
	SERPINA9	1.46416	0.024988
	MMP14	1.37079	5.97e-06
	CTSZ	1.3217	2.54e-06
	MMP19	1.23408	2.97e-05
	TGM4	1.21793	0.002445
	ADAMTS10	1.18404	0.000752
	CPN2	1.13536	0.002298
	LOXL1	1.07784	0.002598
	BMP1	1.03353	9.12e-06
	TIMP1	1.01887	0.001296
	P4HA2	1.01635	0.001414

## Sheet: 1h
Figure 1h: Differentially up/downregulated adhesome genes (TCGA; vocal fold cancer vs. normal tissue)
	Adhesome gene	Fold change (Log2FC)	p-value
	ADAM12	4.42574	0
	THY1	3.59521	0
	ITGA11	2.67755	0
	ITGA1	2.28867	2.88533671879508e-08
	ITGA5	2.22655	5.48213976571066e-07
	PLAUR	2.15011	2.88533671879508e-08
	ITGAX	2.10166	1.38496162502164e-06
	CAV1	1.77294	3.44797737896012e-05
	ITGA6	1.76832	3.5778175313059e-06
	VAV2	1.63965	2.88533671879508e-08
	ENAH	1.63918	0
	LAYN	1.58884	7.20468578683132e-05
	TGFB1I1	1.58032	7.79040914074672e-07
	MMP14	1.37079	5.97264700790582e-06
	PARVB	1.34479	0.00139592590455306
	SLC3A2	1.32797	0
	MSN	1.31333	3.05845692192279e-06
	ITGAM	1.24483	0.00521489987881586
	FLNA	1.21083	2.39482947659992e-06
	LIMK1	1.20878	0
	ITGB2	1.1495	0.0109140458191471
	ENG	1.13928	2.45830688441341e-05
	ITGA4	1.12745	0.0210870794621732
	ITGAV	1.09415	7.15563506261181e-06
	ITGB4	1.08403	1.78602342893416e-05
	FBLIM1	1.04672	0.000127329909400427
	PXN	1.04512	1.54942581799296e-05
	ACTN1	1.04414	5.84280685556004e-05
	ITGA3	1.04314	0.00634756766114606
	CIB2	1.03114	0.0150203416238675
	FYN	1.02218	0.00119069190374517
	FERMT3	1.01185	0.0109540654394368
	PPFIA1	1.00851	0.00680878873564545
	STARD13	1.00846	0.00271795833573778
	GAB1	-1.0094	1.19164406486237e-05
	TIAM1	-1.21326	0.000329274626348895
	ASAP3	-1.26295	0
	ARHGAP32	-1.62038	0
	VAV3	-1.94633	0.000199780714409372
	SORBS1	-2.06887	1.44266835939754e-06
	MYOM1	-2.20043	0.00290440879450632
	LDB3	-2.28607	0.00864216054013503
	SORBS2	-3.63724	0
	CEACAM1	-3.98989	0

## Sheet: 1i
Figure 1i: Tissue stiffness of normal and cancer vocal fold cancer patient tissue
	cancer	normal			Table Analyzed	Patient_tissue_AFM
	2308.57	341.866
	3082.17	1335.69			Column B	normal
	3677.54	1675.3			vs.	vs,
	2230.86	1492.9			Column A	cancer
	2282.57	1071.11
	2497.2	1534.71			Mann Whitney test
	3789.91	158.414			P value	<0,0001
	1789.97	233.13			Exact or approximate P value?	Approximate
	276.04	645.374			P value summary	****
	2914.96	463.779			Significantly different (P < 0.05)?	Yes
	6724.07	747.051			One- or two-tailed P value?	Two-tailed
	2141.43	230.136			Sum of ranks in column A,B	74953 , 76022
	1677.43	540.26			Mann-Whitney U	16682
	4099.24	701.224
	3375.16	5331.71			Difference between medians
	111.401	4604.4			Median of column A	2309, n=205
	3381.67	1263.68			Median of column B	639,9, n=344
	1479.99	623.794			Difference: Actual	-1669
	2987.14	543.447			Difference: Hodges-Lehmann	-1431
	3320.57	1894.77
	3697.29	1321.51
	2338.29	438.87
	2749	259.631
	192.077	422.544
	95.032	902.034
	1614.29	81.677
	2186.91	580.18
	4067.34	512.229
	5828.47	382.929
	5818.1	284.883
	6150.8	188.937
	1518	1891.31
	2195	107.141
	169.984	184.914
	3041.16	1615.44
	2413.3	1863.61
	1496.29	75.1679
	2170.17	102.384
	3636.56	64.5274
	3388.66	1370.08
	2084.19	1943.57
	878.857	171.354
	1780.54	127.507
	1571.87	782.983
	2211.57	20.2313
	4755.21	23.7969
	2413.17	21.9386
	2365.93	271.779
	289.286	55.0391
	1671.06	131.042
	445.39	108.298
	1011.76	107.344
	1498.94	93.6409
	2541.97	90.9079
	3679.5	569.207
	4193.13	601.07
	2517.74	110.916
	2457.09	35.3027
	1911.31	141.815
	2751.06	133.103
	2355.3	21.656
	2665.43	34.8566
	1228.91	64.1189
	765.411	24.3474
	349.007	69.0899
	388.177	62.498
	338.654	710.899
	475.939	791.647
	957.357	247.459
	1720.16	833.504
	1383.95	45.3377
	3045.99	665.231
	3124.61	33.2989
	3866.76	118.229
	2892.67	294.04
	3499.1	1364.1
	2628.4	102.579
	2664.46	42.0047
	2697.13	773.629
	2068.86	139.184
	2560.41	206.061
	1618.09	402.377
		1268.68
		2058.74
		3008.23
		108.542
		9.57699
		39.8517
		876.164
		2656.07
		108.943
		1645.31
		295.666
		936.179
		191.784
		78.9041
		948.209
		330.999
		2610.37
		362.683
		2372.11
		226.764
		3131.63
		496.571
		3786.14
		75.2143
		129.337
		929.066
		204.853
		2536.71
		558.02
		1133.07
		1937.11
		99.3359
		156.394
		302.054
		4125.5
		745.051
		243.277
		32.457
		32.467
		24.5346
		130.842
		32.9064
		1501.64
		29.9996
		30.3299
		55.219
		881.683
		3563.14
	5450.61	1808.14
	3952.39	3390.93
	1787.4	301.267
	1749.5	805.917
	5971.99	1205.86
	2222.39	1615.47
	1705.97	2916.11
	2526.99	1891.03
	1457.04	883.111
	912.739	450.246
	578.483	3676.37
	656.214	576.384
	654.167	2629.86
	1864.37	1834.81
	1990.76	814.567
	4442.73	137.75
	829.957	3491.21
	3677.13	1585.27
	3475	1769.19
	451.527	3840.94
	3880.43	488.747
	4168.23	3788.19
	2243.51	4522.11
	947.296	1562.29
	1460.04	5379.01
	1991.11	745.371
	2160.57	5690.19
	3107.03	2939.59
	500.197	114.475
	3142.4	638.903
	3580.73	949.259
	2105.94	226.666
	1784.69	206.077
	3885.94	139.372
	3523.34	66.1921
	3195.89	1233.18
	3449.41	301.843
	3080.43	1252.9
	1731.14	3059.43
	596.611	2456.94
	1465.31	1953.46
	100.843	542.136
	346.409	2283.86
	1539.84	298.766
	1434.63	3303
	992.343	3608.17
	2234	955.2
	3446.71	1525.93
	4192.03	3470.43
	1120.48	253.321
	1764.47	789.471
	3010.26	514.746
	3561.09	60.4707
	3357.04	11.1905
	3139	385.373
	2128.57	207.543
	4570.99	2950.84
	2001.94	174.29
	3251.86	1352
	150.251	280.551
	101.532	3592.67
	3325.66	225.327
	2363.96	325.183
	3590.19	1560.29
	706.829	2661.29
	3404.29	670.25
	1132.69	289.143
	738.943	792.06
	2078.23	4583.09
	3624.36	233.04
	1297.34	74.0016
	4348	726.81
	3357.14	1740.87
	1988.14	3267.01
	4069.09	2511.26
	1607.11	1389.2
	3414.56	158.083
	340.577	52.1797
	49.4421	1233.91
	29.999	1419.09
	41.971	533.599
	21.6833	360.919
	30.1706	1495
	1745.14	176.47
	4051.99	1388.33
	3674.29	1488.06
	5362.21	1928.83
	1727	691.949
	1815.57	198.664
	4208.57	181.347
	1534.29	575.143
	3700	1995.13
	3884.29	1484.23
	3367	3322.41
	5083.14	1268.2
	2863.57	1694.51
	1622.79	524.823
	5052.23	1914.31
	5121.14	1143.51
	44.0683	126.001
	2650.14	177.047
	4205.73	880.961
	3650.19	2468
	5286.87	2451.77
	3737.37	340.409
	1877.96	761.346
	3838.63	33.8547
	4662.24	1122.89
	3450.1	354.369
	160.99	4267.03
	777.861	751.476
	3818.11
	4698.49
	129.89
	5629.34
	3289.71
	1599.33
	4432.73
	2479.07
	2289.79
	1976.51
	3233.14
	75.484
		1282.99
		1994.63
		102.427
		279.159
		33.5017
		2255.49
		1532.57
		4.9048
		4.15259
		60.6187
		20.2621
		52.4284
		315.146
		583.029
		1704.49
		1890.54
		2702.1
		2507.87
		2561.81
		640.853
		1613.29
		3075.3
		1331.54
		16.7811
		8.45563
		37.7064
		82.3086
		86.3984
		176.714
		2369.51
		1239.08
		1128.09
		606.087
		361.69
		138.079
		815.531
		1488.6
		6025.4
		2708.23
		3347.13
		2672.9
		476.541
		849.144
		334.767
		1581.76
		913.83
		3943.8
		2405.57
		2579.61
		2292.47
		195.326
		887.401
		457.757
		102.14
		56.1661
		1280.26
		3854.5
		159.367
		461.413
		1903.16
		484.823
		400.686
		6808.83
		1829.86
		3827.91
		2986.96
		962.594
		5532.09
		275.591
		589.963
		661.54
		199.394
		863.351
		261.999
		728.839
		343.451
		2702.94
		450.624
		4159.67
		658.843
		1803.43
		2328.81
		256.513
		49.2189
		31.0344
		2.95886
		272.474
		625.177
		342.436
		1492.17
		505.143
		794.014
		100.252
		91.7991
		692.581
		2094.66
		3412.24
		1958.97
		643.334
		274.253
		673.966
		309.731
		634.82
