# Supplementary material for: Restoring the tumour mechanophenotype of vocal fold cancer reverts its malignant properties
Source: Nat Mater. 2026 Feb 20;25(5):868–82. doi: 10.1038/s41563-025-02473-7 (PMC13143829; doi:10.1038/s41563-025-02473-7)
Supplement: Supplementary file 38 — Statistical source data. [file 41563_2025_2473_MOESM38_ESM.xlsx]

## Sheet: 2e
Figure 2e: junctional ITGA3 intensity in NC, T1 and T3 cells
junctional ITGA3 intensity (normlised to experimental average)
NC	T1	T3		ANOVA summary
				F	26.58
1.40701	0.924476	0.495473		P value	<0.0001
1.05146	1.02054	0.401097		P value summary	****
1.33152	1.28193	0.765967		Significant diff. Among means (p<0.05)?	Yes
1.0625	1.46229	0.361434		R squared	0.3992
1.34199	1.16321	0.511948
0.896213	2.18746	0.482643
0.982133	1.33376	0.53494
0.852539	0.925233	0.65575
1.32222	1.03513	0.564436
1.26913	1.20372	0.575737
1.20762	1.11988	0.879429
1.2304	1.0812	0.728001		Number of families	1
1.37784	1.22087	1.01528		Number of comparisons per family	2
0.946934		0.788653		Alpha	0.05
0.694635	1.22246	0.718482		Dunnett's multiple comparisons test	Mean Diff,	95,00% CI of diff,	Below threshold?	Summary	Adjusted P Value
0.785626	1.48246	0.593289		NC vs. T1	-0.2524	-0.4061 to 0.09872	Yes	***	0.0008
0.460636	1.05574	0.852304		NC vs. T3	0.2451	0.09282 to 0.3974	Yes	***	0.001
0.695262	1.23897	0.808898
0.834177	1.62216	1.16087		Test details	Mean 1	Mean 2	Mean Diff,	SE of diff,	n1	n2	q	DF
0.813637	1.36609	1.45752		NC vs. T1	1.001	1.253	-0.2524	0.06824	28	27	3.669	80
0.916827	1.2811	0.938851		NC vs. T3	1.001	0.7554	0.2451	0.06762	28	28	3.625	80
0.719282	1.26443	1.12393
0.966951	1.22676	0.723225
0.877512	1.43481	0.896265
0.960834	1.23843	1.14422
1.13733	1.069	0.727771
1.05133	0.980567	0.452762
0.822623	1.38866	0.793335

## Sheet: 2f
Figure 2f: junctional CD151 intensity in NC, T1 and T3 cells
Junctional CD151 intensity (normliased to experimental average)				ANOVA summary
NC	T1	T3		F	14.41
0.952661	0.981444	0.914752		P value	<0.0001
0.904863	1.21651	0.753414		P value summary	****
1.04059	0.985989	0.538598		Significant diff. Among means (p<0.05)?	Yes
0.793101	1.33709	0.684219		R squared	0.3358
1.14005	0.931529	0.858043
1.05933	1.47958	0.901636
1.29814	1.24534	0.983116
1.02887	1.26547	0.953613
0.896267	1.2656	1.00065
0.839533	1.04343	0.666674
1.01032	1.05761	0.99038
1.03292	1.23669	0.887269		Number of families	1
0.792367	1.28335	0.748988		Number of comparisons per family	2
				Alpha	0.05
0.991213	1.13336	1.16257
1.08361	0.955348	1.16536		Dunnett's multiple comparisons test	Mean Diff,	95,00% CI of diff,	Below threshold?	Summary	Adjusted P Value
0.823675	1.27546	0.921831		NC vs. T1	-0.1819	-0.2971 to 0.07206	Yes	***	0.0008
0.76205	1.10753	0.887722		NC vs. T3	0.06987	-0.03996 to 0.1797	No	ns	0.2624
1.06344	0.980301	0.851985
0.992537	0.959323	0.85913		Test details	Mean 1	Mean 2	Mean Diff,	SE of diff,	n1	n2	q	DF
0.747669	1.15005	1.12584		NC vs. T1	0.9627	1.145	-0.1819	0.04842	20	20	3.756	57
				NC vs. T3	0.9627	0.8928	0.06987	0.04842	20	20	1.443	57

## Sheet: 2g
Figure 2g: Focal adhesion count and size in NC, T1 and T3 cells based on vinculin immunofluorescencse staining
	Vinculin FA count				Statistical analysis
	NC (n=29)	T1 (n=30)	T3 (n=30)
	578	880	556		Number of families	1
	357	680	799		Number of comparisons per family	2
	350	1144	708		Alpha	0.05
	437	921	753
	590	685	584		Dunn's multiple comparisons test	Mean rank diff,	Significant?	Summary	Adjusted P Value
	497	792	948		NC vs. T1	-47.88	Yes	****	<0,0001		T1
	280	960	747		NC vs. T3	-33.8	Yes	****	<0,0001		T3
	494	823	685
	337	861	463		Test details	Mean rank 1	Mean rank 2	Mean rank diff,	n1	n2	Z
	395	786	611		NC vs. T1	17.47	65.35	-47.88	29	30	7.117
					NC vs. T3	17.47	51.27	-33.8	29	30	5.024
	313	591	823
	363	796	610
	365	851	638
	437	599	959
	372	863	924
	464	644	667
	479	1066	574
	432	875	1064
	296	1274	757
	390	938	1288
	539	1450	776
	584	1044	650
	804	2130	593
		1166	1028
	517	1612	866
	679	2184	736
	466	735	788
	557	1155	807
	502	1542	898
	615	753	1011
	Vinculin FA size				Statistical analysis
	NC (n=30)	T1 (n=30)	T3 (n=30)
	2.299	2.057	1.844		Number of families	1
	2.807	1.536	2.14		Number of comparisons per family	2
	3.333	1.829	1.993		Alpha	0.05
	2.367	1.677	1.899
	1.665	2.096	1.505		Holm-Šídák's multiple comparisons test	Mean Diff,	Below threshold?	Summary	Adjusted P Value	A-?
	1.985	1.173	1.935		NC vs. T1	0.8989	Yes	****	<0,0001	B	T1
	2.917	1.635	2		NC vs. T3	0.5851	Yes	****	<0,0001	C	T3
	2.207	1.579	1.936
	3.115	1.454	2.536		Test details	Mean 1	Mean 2	Mean Diff,	SE of diff,	n1	n2	t	DF
	2.909	1.987	1.706		NC vs. T1	2.537	1.638	0.8989	0.1331	30	30	6.754	87
					NC vs. T3	2.537	1.951	0.5851	0.1331	30	30	4.396	87
	3.319	1.323	1.378
	3.916	0.841	1.406
	2.975	2.16	0.949
	2.499	1.6	1.79
	1.452	2.337	2.019
	3.246	1.624	1.577
	2.965	2.376	2.044
	2.654	2.437	2.168
	3.852	0.829	1.103
	1.797	0.858	1.479
	2.349	1.349	2.464
	2.046	2.153	2.288
	1.687	1.235	2.612
	1.525	1.894	1.952
	2.318	1.604	2.452
	2.512	1.327	2.633
	2.4	1.253	2.285
	2.115	1.801	2.228
	2.819	1.814	2.342
	2.046	1.292	1.88

## Sheet: 2h
Figure 2h: Focal adhesion count and size in NC, T1 and T3 cells based on 12G10 (active integrin) immunoluorescence staining
	12G10 FA count				Statistical analysis
	NC (n=28)	T1 (n=30)	T3 (n=29)
	616	4711	664
	603	2513	1895		Number of families	1
	992	1566	3707		Number of comparisons per family	2
	520	214	859		Alpha	0.05
	860	1559	904
	400	1113	2824		Dunn's multiple comparisons test	Mean rank diff,	Significant?	Summary	Adjusted P Value
	569	2173	2206		NC vs. T1	-31.56	Yes	****	<0,0001		T1
	562	3927	3148		NC vs. T3	-32.23	Yes	****	<0,0001		T3
	693	1602	1412
	470	1374	1111		Test details	Mean rank 1	Mean rank 2	Mean rank diff,	n1	n2	Z
					NC vs. T1	22.38	53.93	-31.56	28	30	4.755
					NC vs. T3	22.38	54.6	-32.23	28	29	4.816
	485	783	2164
	1366	789	1356
	714	1089	682
	525	820	783
	704	688	859
	749	955	1063
	916	881	565
	407	870	1199
	501	1157
		809	833
	862	3843	3000
	952	361	1046
	1089	4895	2154
	734	1470	2411
	747	3304	2975
	701	1009	3636
	807	1137	910
	679	3107	4855
	719	3858	1448
		4167	3140
	12G10 FA size				Statistical analysis
	NC (n=30)	T1 (n=30)	T3 (n=30)
	2.032	0.888	1.326
	1.292	1.484	0.701		Number of families	1
	1.83	1.354	0.549		Number of comparisons per family	2
	1.853	1.067	0.987		Alpha	0.05
	1.989	1.658	0.981
	1.706	0.785	1.307		Šídák's multiple comparisons test	Mean Diff,	95,00% CI of diff,	Below threshold?	Summary	Adjusted P Value	A-?
	0.712	1.615	1.218		NC vs. T1	0.2674	-0,004364 to 0,5391	No	ns	0.0546	B	T1
	2.225	0.945	1.141		NC vs. T3	0.3111	0,03934 to 0,5828	Yes	*	0.0215	C	T3
	2.132	0.724	1.018
	2.36	1.423	1.557		Test details	Mean 1	Mean 2	Mean Diff,	SE of diff,	n1	n2	t	DF
					NC vs. T1	1.35	1.083	0.2674	0.1194	30	30	2.239	87
					NC vs. T3	1.35	1.039	0.3111	0.1194	30	30	2.605	87
	1.706	1.009	0.636
	0.56	0.778	1.35
	0.357	0.562	0.272
	1.619	1.031	0.617
	0.439	0.365	0.994
	0.463	0.958	0.691
	0.891	1.299	0.894
	1.09	0.456	0.646
	1.56	0.926	0.203
	0.293	1.822	0.909
	1.929	1.119	0.942
	1.667	1.224	1.562
	1.588	1.055	1.509
	0.602	1.5	1.528
	1.842	1.031	1.382
	1.392	1.524	1.233
	1.078	0.88	1.459
	0.946	1.124	0.906
	1.001	1.043	1.425
	1.359	0.843	1.238

## Sheet: 2j
Figure 2j: Day 4 relative confluence of cells on hydrogels and plastic
	T1 (confluence day 4)							T3 (confluence day 4)
	plastic (n=3)	50 kPa (n=3)	25 kPa (n=2)	0.5 kPa (n=2)	4 kPa (n=2)			plastic (n=3)	50 kPa (n=3)	25 kPa (n=2)	0.5 kPa (n=2)	4 kPa (n=2)
	3.49342	2.99397	2.60475	1.50975	7.34738			7.72989	3.80137	3.4863	1.30561	9.12968
	2.63705	2.82886	2.57104	1.29344	5.47916			10.3043	6.01803	4.50223	1.24	3.90291
	3.79094	3.15136						10.0523	6.60942
	Confluence values are relative to the first time point							Confluence values are relative to the first time point

## Sheet: 2l
Figure 2l: Single cell migration on 50 kPa hydrogels (speed, accumulated distance and directionality)
				Accumulated
	Speed			distance			Directionality
	T1	T3		T1	T3		T1	T3
	0.29	0.8		415.8	1154.31		0.037	0.237
	0.33	0.28		470.63	402		0.016	0.118
	0.25	0.63		358.2	903.86		0.053	0.501
	0.3	0.53		433.54	761.29		0.032	0.399
	0.23	0.47		336.44	676.25		0.157	0.151
	0.25	0.35		356.11	509.53		0.028	0.242
	0.13	0.68		184.77	974.71		0.024	0.016
	0.38	0.62		548	895.23		0.035	0.14
	0.23	0.78		330.81	1125.85		0.154	0.241
	0.07	0.65		98.01	938.42		0.09	0.03
	0.17	0.35		242.02	498.84		0.023	0.037
	0.17	0.56		242.02	799.94		0.023	0.189
	0.13	0.43		184.06	617.37		0.376	0.385
	0.14	0.31		206.5	450.99		0.056	0.235
	0.15	0.24		211.88	346.53		0.113	0.009
	0.53	0.34		769.77	495.06		0.008	0.089
	0.07	0.6		106.06	860.4		0.061	0.105
	0.17	0.56		249.1	801.57		0.018	0.404
	0.26	0.53		369.06	767.82		0.075	0.42
	0.34	0.25		494.6	365.28		0.033	0.299
	0.07	0.82		97.06	1183.32		0.191	0.166
	0.38	0.35		549.29	500.58		0.012	0.114
	0.05	0.2		70.47	291.35		0.073	0.098
	0.15	0.27		213.76	383.1		0.032	0.112
	0.33	0.37		471.74	533.21		0.025	0.012
	0.08	0.19		108.82	273.53		0.03	0.24
	0.05	0.42		77.14	598.91		0.042	0.176
	0.18	0.45		258.45	645.24		0.033	0.037
	0.3	0.59		436.72	851.76		0.013	0.03
	0.22			321.11			0.045
	0.34			496.39			0.059
	0.08			119.13			0.101
	0.35			497.21			0.02
	0.3			425.74			0.009

## Sheet: 2m
Figure 2m: Number of invaded cells per field of view
		T1	T3
		101.25	462.875
		63.25	329.75
		99.625	495
		5.75	392.125
		10.875	343.875
