# Supplementary material for: Restoring the tumour mechanophenotype of vocal fold cancer reverts its malignant properties
Source: Nat Mater. 2026 Feb 20;25(5):868–82. doi: 10.1038/s41563-025-02473-7 (PMC13143829; doi:10.1038/s41563-025-02473-7)
Supplement: Supplementary file 39 — Statistical source data. [file 41563_2025_2473_MOESM39_ESM.xlsx]

## Sheet: 3b
Figure 3b: Average NC, T1 and T3 spheroid area (± integrin blocking)
	NC						Statistical anlysis NC
	anti-IgG	anti-α3	anti-α6	anti-α3α6	anti-β1		Number of families	1
	319	401	339	426	411		Number of comparisons per family	4
	294.5	368	325	417.5	447		Alpha	0.05
	310.5	365	372	404	358
	330	372	315	375	355		Dunn's multiple comparisons test	Mean rank diff,	Significant?	Summary	Adjusted P Value	A-?
							anti-IgG vs. anti-α3	-24.97	Yes	***	0.0006	B	anti-α3
	297	418.5	355	444.5	428		anti-IgG vs. anti-α6	-9.072	No	ns	0.6677	C	anti-α6
	285.5	389	325	445	342		anti-IgG vs. anti-α3α6	-26.97	Yes	***	0.0002	D	anti-α3α6
	268.5	378	309.5	406	379.5		anti-IgG vs. anti-β1	-28.27	Yes	****	<0,0001	E	anti-β1
		401	382	329.5	486.5		Test details	Mean rank 1	Mean rank 2	Mean rank diff,	n1	n2	Z
	341	412	325	388	633		anti-IgG vs. anti-α3	6.778	31.75	-24.97	9	10	3.805
	263	547	373	382	736		anti-IgG vs. anti-α6	6.778	15.85	-9.072	9	10	1.382
							anti-IgG vs. anti-α3α6	6.778	33.75	-26.97	9	10	4.109
							anti-IgG vs. anti-β1	6.778	35.05	-28.27	9	10	4.307
	T1						Statistical analysis T1
	anti-IgG	anti-α3	anti-α6	anti-α3α6	anti-β1		Number of families	1
	253	457	320.5	502	351		Number of comparisons per family	4
	290.5	465	285	412	421		Alpha	0.05
	256	400	307.5	477	464.5
	317.5	477	295	417	392		Dunn's multiple comparisons test	Mean rank diff,	Significant?	Summary	Adjusted P Value	A-?
							anti-IgG vs. anti-α3	-19.7	Yes	*	0.01	B	anti-α3
	272	408	375	503	343		anti-IgG vs. anti-α6	-1	No	ns	>0,9999	C	anti-α6
	363.5	404.5	288	429	390.5		anti-IgG vs. anti-α3α6	-24.7	Yes	***	0.0006	D	anti-α3α6
	339	437.5	272	518	335		anti-IgG vs. anti-β1	-11.35	No	ns	0.3267	E	anti-β1
	471	636	401	740	516		Test details	Mean rank 1	Mean rank 2	Mean rank diff,	n1	n2	Z
	383.5	555	497	770	590		anti-IgG vs. anti-α3	14.15	33.85	-19.7	10	10	3.022
	468	641	439	808	419.5		anti-IgG vs. anti-α6	14.15	15.15	-1	10	10	0.1534
							anti-IgG vs. anti-α3α6	14.15	38.85	-24.7	10	10	3.789
							anti-IgG vs. anti-β1	14.15	25.5	-11.35	10	10	1.741
	T3						Statistical analysis T3
	anti-IgG	anti-α3	anti-α6	anti-α3α6	anti-β1		Number of families	1
	1649.5	1331	1288	1128	1430.5		Number of comparisons per family	4
	1400	1201	1600	1278	1281.5		Alpha	0.05
	1394	1079	1461.5	1102.5	1397.5
	1319	1115	1519	1103	1074		Dunn's multiple comparisons test	Mean rank diff,	Significant?	Summary	Adjusted P Value	A-?
							anti-IgG vs. anti-α3	-0.6	No	ns	>0,9999	B	anti-α3
	1708.4	1666	1363	1225.5	1153.5		anti-IgG vs. anti-α6	-7.1	No	ns	>0,9999	C	anti-α6
	1264	1543	877	1066	1769		anti-IgG vs. anti-α3α6	9.6	No	ns	0.5635	D	anti-α3α6
	1105	1265.5	1447	1078	2073		anti-IgG vs. anti-β1	4.1	No	ns	>0,9999	E	anti-β1
	1402	1948.5	3011.5	1243.5	1086		Test details	Mean rank 1	Mean rank 2	Mean rank diff,	n1	n2	Z
	989	1170	1421	1239	1137		anti-IgG vs. anti-α3	26.7	27.3	-0.6	10	10	0.09204
	1288.5	1716	2020.5	2665	496		anti-IgG vs. anti-α6	26.7	33.8	-7.1	10	10	1.089
							anti-IgG vs. anti-α3α6	26.7	17.1	9.6	10	10	1.473
							anti-IgG vs. anti-β1	26.7	22.6	4.1	10	10	0.6289

## Sheet: 3c
Figure 3c: Junction morphology of NC, T1 and T3 cells based on immunofluorescence stainings (48h timepoint)
		NC																						T1																						T3
	Reticular	69.2308	45.4545	58.3333	57.1429	50	80	42.8571	75	76.1905	81.25	71.4286	66.6667	34.6154	70	40	64.7059	105.263	46.6667	68.75	68.421	52.3809	46.6667	68.75	52.9412	66.6667	37.5	66.6667	57.1429	57.8947	50	60	56.5217	62.5	59.0909	48	72.7273	70	54.5455	76.9231	80	64.2857	76.1905	84.6154	85.1852	75	25	100	83.3333
	Fingers	23.0769	45.4545	33.3333	28.5714	25	20	21.4286	8.33333	19.0476	6.25	23.8095	33.3333	53.8462	25	40	29.4118	36.8421	40	25	21.0526	47.6191	33.3333	31.25	47.0588	26.6667	62.5	33.3333	42.8571	31.5789	50	40	39.1304	37.5	36.3636	48	13.6364	30	40.9091	23.0769	16	35.7143	9.52381	15.3846	11.1111	0	25	0	0
	Straight	7.69231	9.09091	8.33333	14.2857	25	0	35.7143	16.6667	4.7619	12.5	4.7619	0	11.5385	5	20	5.88235	10.5263	13.3333	6.25	10.5263	0	20	0	0	6.66667	0	0	0	10.5263	0	0	4.34783	0	4.54545	4	13.6364	0	4.54545	0	4	0	14.2857	0	3.7037	25	50	0	16.6667
	Statistical analysis
	Within each row, compare columns (simple effects within rows)
	Number of families	3
	Number of comparisons per family	3
	Alpha	0.05
	Tukey's multiple comparisons test	Mean Diff,	95,00% CI of diff,	Below threshold?	Summary	Adjusted P Value
	Reticular
	NC vs. T1	-1.687	-10,38 to 7,007	No	ns	0.8907
	NC vs. T3	-13.93	-22,63 to -5,236	Yes	***	0.0006
	T1 vs. T3	-12.24	-20,94 to -3,549	Yes	**	0.003
	Fingers
	NC vs. T1	-3.721	-12,42 to 4,974	No	ns	0.5709
	NC vs. T3	22.38	13,68 to 31,07	Yes	****	<0,0001
	T1 vs. T3	26.1	17,40 to 34,79	Yes	****	<0,0001
	Straight
	NC vs. T1	7.8	-0,8943 to 16,49	No	ns	0.0886
	NC vs. T3	-6.558	-15,25 to 2,137	No	ns	0.1785
	T1 vs. T3	-14.36	-23,05 to -5,663	Yes	***	0.0004
	Test details	Mean 1	Mean 2	Mean Diff,	SE of diff,	N1	N2	q	DF
	Reticular
	NC vs. T1	62.32	64.01	-1.687	3.681	22	22	0.6484	189
	NC vs. T3	62.32	76.25	-13.93	3.681	22	22	5.353	189
	T1 vs. T3	64.01	76.25	-12.24	3.681	22	22	4.704	189
	Fingers
	NC vs. T1	29.08	32.8	-3.721	3.681	22	22	1.43	189
	NC vs. T3	29.08	6.704	22.38	3.681	22	22	8.598	189
	T1 vs. T3	32.8	6.704	26.1	3.681	22	22	10.03	189
	Straight
	NC vs. T1	10.99	3.194	7.8	3.681	22	22	2.997	189
	NC vs. T3	10.99	17.55	-6.558	3.681	22	22	2.52	189
	T1 vs. T3	3.194	17.55	-14.36	3.681	22	22	5.517	189
[truncated: 18 more columns]

## Sheet: 3d
Figure 3d: RMS velocity of NC cells (± integrin blocking)
RMS velocity (µm/hr)	age (hours)
35.701068432640135	0.8333333333333334
27.549980412356152	1.6666666666666667
23.687732732284175	2.5
21.262892437061485	3.3333333333333335
21.62091612374569	4.166666666666667
22.099836142977285	5.0
24.615001084029455	5.833333333333333
24.128251534053458	6.666666666666667
20.02492486803361	7.5
18.228279140218703	8.333333333333334
17.789213403396857	9.166666666666666
18.832340362499004	10.0
18.593556021633212	10.833333333333334
19.398302931705263	11.666666666666666
30.31144355761706	12.5
29.27487823019999	13.333333333333334
18.09170845241257	14.166666666666666
16.569602401233922	15.0
16.745525605157102	15.833333333333334
18.832355562335945	16.666666666666668
18.70983573879586	17.5
17.25671266234845	18.333333333333332
17.116196367491135	19.166666666666668
16.69300671647923	20.0
17.79647659835863	20.833333333333332
16.92457992345899	21.666666666666668
14.848455628514008	22.5
30.822870069533497	0.8333333333333334
28.930995091250747	1.6666666666666667
29.16594878754917	2.5
27.258851389879176	3.3333333333333335
31.697471968928944	4.166666666666667
39.935944590417094	5.0
42.58295900831931	5.833333333333333
41.60356065344229	6.666666666666667
38.40006087643598	7.5
31.401073657596715	8.333333333333334
26.0537958935645	9.166666666666666
23.992963848771463	10.0
24.732923508492306	10.833333333333334
26.900168690915553	11.666666666666666
29.44578211836225	12.5
26.02965228071385	13.333333333333334
21.154696128051576	14.166666666666666
21.023804986315113	15.0
19.497954555624716	15.833333333333334
18.273213315756188	16.666666666666668
18.402466548634855	17.5
19.096283936414917	18.333333333333332
18.693344520052	19.166666666666668
16.772660965625484	20.0
16.356621869625343	20.833333333333332
16.23743879212391	21.666666666666668
15.115259554382934	22.5
34.16549225040723	0.8333333333333334
27.714906376140416	1.6666666666666667
26.238634723404168	2.5
21.940411908950338	3.3333333333333335
20.345552652033764	4.166666666666667
19.882540118422558	5.0
18.22127502402493	5.833333333333333
17.74489004505881	6.666666666666667
17.953225120930657	7.5
17.862412010488637	8.333333333333334
17.673013467173572	9.166666666666666
17.472043093960167	10.0
16.87248475095335	10.833333333333334
16.846675477908068	11.666666666666666
24.96748339037737	12.5
24.54026462740822	13.333333333333334
16.819676888414463	14.166666666666666
16.480217941015223	15.0
16.16608054314007	15.833333333333334
15.761377911057043	16.666666666666668
15.584550490922775	17.5
15.095999473838374	18.333333333333332
14.222150809474673	19.166666666666668
14.316765607296325	20.0
13.94976684388595	20.833333333333332
13.572089071090984	21.666666666666668
13.515541869356245	22.5
32.974934526927676	0.8333333333333334
27.131762204176727	1.6666666666666667
23.084709191692077	2.5
21.77937641209505	3.3333333333333335
22.417743970592927	4.166666666666667
20.70357840454017	5.0
19.46655434435264	5.833333333333333
19.409382645366343	6.666666666666667
18.12136771510011	7.5
17.90006248706736	8.333333333333334
19.12163635000761	9.166666666666666
18.615721222335495	10.0
18.05378148891633	10.833333333333334
19.84076597992015	11.666666666666666
24.840427743183195	12.5
23.143708260402654	13.333333333333334
16.91660286016101	14.166666666666666
16.884713692216824	15.0
17.436633760350826	15.833333333333334
15.73711941891387	16.666666666666668
14.953350693143017	17.5
14.827602978313111	18.333333333333332
14.083218210612433	19.166666666666668
26.031722246908274	20.0
37.58371573348752	20.833333333333332
25.119496797098467	21.666666666666668
12.486499812773195	22.5
50.56985607194068	0.8333333333333334
50.91540363609976	1.6666666666666667
58.22305556059088	2.5
64.95451909486286	3.3333333333333335
73.57128401587946	4.166666666666667
78.21595944104666	5.0
74.22581374172628	5.833333333333333
65.88630099184941	6.666666666666667
57.99528088788424	7.5
50.672699945480566	8.333333333333334
43.84287414102587	9.166666666666666
36.696136169161626	10.0
30.783296977076407	10.833333333333334
27.875771762122383	11.666666666666666
33.73154973278276	12.5
33.33719357308427	13.333333333333334
24.868211354833466	14.166666666666666
23.898687368243557	15.0
23.41266222878519	15.833333333333334
23.0463486055613	16.666666666666668
22.125282261492682	17.5
20.501616471297172	18.333333333333332
19.457109040846678	19.166666666666668
18.983836638792365	20.0
17.153828986920743	20.833333333333332
16.573730547619107	21.666666666666668
16.87321244825936	22.5

## Sheet: 3e
Figure 3e - correlation length versus RMS Velocity in NC cells (± integrin blocking)
correlation length ξ	RMS* velocity dc (um/hr)	fov	chunk	data_raw	data	age (hrs)
		1	0	a3	$\alpha_3$	0.8333333333333334
149.29514235672005	17.17523539647608	1	1	a3	$\alpha_3$	1.6666666666666667
123.36504795273639	15.67307679798204	1	2	a3	$\alpha_3$	2.5
146.04701752206867	15.230143211600849	1	3	a3	$\alpha_3$	3.3333333333333335
154.74680397362198	15.818370954078109	1	4	a3	$\alpha_3$	4.166666666666667
125.38354431781829	15.32980308720761	1	5	a3	$\alpha_3$	5.0
110.54009242329468	14.945604269083088	1	6	a3	$\alpha_3$	5.833333333333333
111.39253439487824	15.114090753665408	1	7	a3	$\alpha_3$	6.666666666666667
107.00494882873676	15.234317565485673	1	8	a3	$\alpha_3$	7.5
107.78860810636282	15.087390636178949	1	9	a3	$\alpha_3$	8.333333333333334
111.2466181606318	14.875789881026947	1	10	a3	$\alpha_3$	9.166666666666666
102.57335120440439	14.811962027237339	1	11	a3	$\alpha_3$	10.0
98.75474732322228	14.800347101610324	1	12	a3	$\alpha_3$	10.833333333333334
98.299159290534	14.498965939235529	1	13	a3	$\alpha_3$	11.666666666666666
93.64703436410262	14.404496560678112	1	14	a3	$\alpha_3$	12.5
99.95938239075004	14.868811095195541	1	15	a3	$\alpha_3$	13.333333333333334
112.51655817358959	15.264136116866545	1	16	a3	$\alpha_3$	14.166666666666666
101.78070074130348	14.84123089335768	1	17	a3	$\alpha_3$	15.0
94.52778506356401	14.566114927004351	1	18	a3	$\alpha_3$	15.833333333333334
92.89851855502387	14.321934863412519	1	19	a3	$\alpha_3$	16.666666666666668
82.31758822681881	13.865191726169837	1	20	a3	$\alpha_3$	17.5
96.37199431521185	13.891473832798981	1	21	a3	$\alpha_3$	18.333333333333332
100.62241886301935	13.730654701933908	1	22	a3	$\alpha_3$	19.166666666666668
78.02724006651754	13.1375978553487	1	23	a3	$\alpha_3$	20.0
67.17078173114798	12.688607392280892	1	24	a3	$\alpha_3$	20.833333333333332
66.15368895567455	12.775537893657686	1	25	a3	$\alpha_3$	21.666666666666668
66.87722822283295	12.641228942040337	1	26	a3	$\alpha_3$	22.5
180.9867073315414	25.63292095612548	1	0	a6	$\alpha_6$	0.8333333333333334
195.8632145268013	26.429229649325677	1	1	a6	$\alpha_6$	1.6666666666666667
191.9541154845742	27.170102487795166	1	2	a6	$\alpha_6$	2.5
177.25270955344217	26.194071657048713	1	3	a6	$\alpha_6$	3.3333333333333335
172.20162575150644	27.57990707980476	1	4	a6	$\alpha_6$	4.166666666666667
175.21946856665355	29.44061579301309	1	5	a6	$\alpha_6$	5.0
205.80393204366985	28.997178555101545	1	6	a6	$\alpha_6$	5.833333333333333
236.99060692354203	27.276959497782165	1	7	a6	$\alpha_6$	6.666666666666667
219.900523821343	26.654063885836912	1	8	a6	$\alpha_6$	7.5
192.61718433565565	26.091909559634686	1	9	a6	$\alpha_6$	8.333333333333334
185.26200910153142	23.81386939794428	1	10	a6	$\alpha_6$	9.166666666666666
177.0236184698328	21.66840545836183	1	11	a6	$\alpha_6$	10.0
169.8831131049104	20.505225147401003	1	12	a6	$\alpha_6$	10.833333333333334
162.3349919622313	19.495603121850355	1	13	a6	$\alpha_6$	11.666666666666666
143.92317108641262	18.669346685750465	1	14	a6	$\alpha_6$	12.5
137.20692714279087	18.56839618684993	1	15	a6	$\alpha_6$	13.333333333333334
146.38998026503117	18.98738012964162	1	16	a6	$\alpha_6$	14.166666666666666
140.80895024706214	18.96160841238459	1	17	a6	$\alpha_6$	15.0
123.08461642362379	17.794338608688758	1	18	a6	$\alpha_6$	15.833333333333334
114.02311074155661	16.747115884908908	1	19	a6	$\alpha_6$	16.666666666666668
121.42796126234826	15.836997161780491	1	20	a6	$\alpha_6$	17.5
135.54277128313748	15.859861181665039	1	21	a6	$\alpha_6$	18.333333333333332
129.9672496549254	16.158284015524973	1	22	a6	$\alpha_6$	19.166666666666668
115.11478829431957	14.83871909257128	1	23	a6	$\alpha_6$	20.0
96.9993411456177	14.07943116016072	1	24	a6	$\alpha_6$	20.833333333333332
83.0418811282088	14.066639306652903	1	25	a6	$\alpha_6$	21.666666666666668
81.79176440493022	13.599903363475345	1	26	a6	$\alpha_6$	22.5
178.28732264429064	24.659196285391573	1	0	a3a6	$\alpha_3 \alpha_6$	0.8333333333333334
167.4390761986409	18.891625239339074	1	1	a3a6	$\alpha_3 \alpha_6$	1.6666666666666667
175.9575800562051	18.983676395648185	1	2	a3a6	$\alpha_3 \alpha_6$	2.5
171.31319304480724	17.99964827117491	1	3	a3a6	$\alpha_3 \alpha_6$	3.3333333333333335
159.24911486033986	17.028924746148146	1	4	a3a6	$\alpha_3 \alpha_6$	4.166666666666667
167.60984195538168	16.75698242718736	1	5	a3a6	$\alpha_3 \alpha_6$	5.0
166.50729481296133	15.7373211923888	1	6	a3a6	$\alpha_3 \alpha_6$	5.833333333333333
159.32526094076988	16.38805492522914	1	7	a3a6	$\alpha_3 \alpha_6$	6.666666666666667
154.00260712089488	16.260506654308326	1	8	a3a6	$\alpha_3 \alpha_6$	7.5
141.35561108108018	15.922844371982498	1	9	a3a6	$\alpha_3 \alpha_6$	8.333333333333334
139.48055357750096	16.278969173590337	1	10	a3a6	$\alpha_3 \alpha_6$	9.166666666666666
126.24798933607661	15.740863247701744	1	11	a3a6	$\alpha_3 \alpha_6$	10.0
103.2267796828914	14.76038219458495	1	12	a3a6	$\alpha_3 \alpha_6$	10.833333333333334
121.92598864073733	15.062957244739103	1	13	a3a6	$\alpha_3 \alpha_6$	11.666666666666666
126.40541407730171	15.104852695326876	1	14	a3a6	$\alpha_3 \alpha_6$	12.5
102.39294347959674	14.096008956082379	1	15	a3a6	$\alpha_3 \alpha_6$	13.333333333333334
114.60913977721923	14.13844280744082	1	16	a3a6	$\alpha_3 \alpha_6$	14.166666666666666
120.44209391030144	14.409848597079115	1	17	a3a6	$\alpha_3 \alpha_6$	15.0
108.56858273965597	14.34625038800317	1	18	a3a6	$\alpha_3 \alpha_6$	15.833333333333334
122.58529828434554	14.355599405600113	1	19	a3a6	$\alpha_3 \alpha_6$	16.666666666666668
119.38521318452571	14.179390831822069	1	20	a3a6	$\alpha_3 \alpha_6$	17.5
95.12430878715686	13.72218404025816	1	21	a3a6	$\alpha_3 \alpha_6$	18.333333333333332
85.02919272087215	13.087097410664642	1	22	a3a6	$\alpha_3 \alpha_6$	19.166666666666668
86.02709186711408	12.92572645761792	1	23	a3a6	$\alpha_3 \alpha_6$	20.0
88.9553669285279	12.91189736047076	1	24	a3a6	$\alpha_3 \alpha_6$	20.833333333333332
76.22215560459207	12.63913466627624	1	25	a3a6	$\alpha_3 \alpha_6$	21.666666666666668
73.33213108562013	12.270471881977286	1	26	a3a6	$\alpha_3 \alpha_6$	22.5
		1	0	Mab13	$\beta_1$	0.8333333333333334
162.17432759647818	20.749969590874773	1	1	Mab13	$\beta_1$	1.6666666666666667
144.27524350368643	18.837339236351852	1	2	Mab13	$\beta_1$	2.5
160.40739863265895	18.51245586315464	1	3	Mab13	$\beta_1$	3.3333333333333335
164.3672375287586	17.729576495934687	1	4	Mab13	$\beta_1$	4.166666666666667
142.38701248634993	15.94932066309931	1	5	Mab13	$\beta_1$	5.0
130.56272208550533	16.16224490097107	1	6	Mab13	$\beta_1$	5.833333333333333
133.9397498482409	16.45536484085992	1	7	Mab13	$\beta_1$	6.666666666666667
137.71367542028952	15.66788254240438	1	8	Mab13	$\beta_1$	7.5
122.65560319274387	15.011515254665213	1	9	Mab13	$\beta_1$	8.333333333333334
127.2848971982809	15.348263075758416	1	10	Mab13	$\beta_1$	9.166666666666666
136.4413790757389	15.533602079249357	1	11	Mab13	$\beta_1$	10.0
121.99820154760698	15.241451803051913	1	12	Mab13	$\beta_1$	10.833333333333334
109.55772992801607	14.887281342224576	1	13	Mab13	$\beta_1$	11.666666666666666
119.24601106495805	14.040949530409932	1	14	Mab13	$\beta_1$	12.5
114.66875397839452	14.004661952922316	1	15	Mab13	$\beta_1$	13.333333333333334
95.08774265898941	14.195537654050518	1	16	Mab13	$\beta_1$	14.166666666666666
88.96278713329649	13.901005670567613	1	17	Mab13	$\beta_1$	15.0
94.92503564013866	13.61289612871352	1	18	Mab13	$\beta_1$	15.833333333333334
95.02015284123553	13.494404834905845	1	19	Mab13	$\beta_1$	16.666666666666668
84.69842397636965	13.231240621467814	1	20	Mab13	$\beta_1$	17.5
83.26722503895012	12.610117637488653	1	21	Mab13	$\beta_1$	18.333333333333332
80.35303889920067	12.093703750417902	1	22	Mab13	$\beta_1$	19.166666666666668
79.84067381459923	12.200218606598671	1	23	Mab13	$\beta_1$	20.0
76.00261640973191	11.902890930686272	1	24	Mab13	$\beta_1$	20.833333333333332
70.12900267674027	11.195098024117204	1	25	Mab13	$\beta_1$	21.666666666666668
67.7475105533982	11.102874390295446	1	26	Mab13	$\beta_1$	22.5
169.80065616033298	29.942751350161558	1	0	cntrl	IgG	0.8333333333333334
181.43987297058345	25.87703596099633	1	1	cntrl	IgG	1.6666666666666667
205.36022082762787	26.246714589835186	1	2	cntrl	IgG	2.5
219.46349909327586	26.91351774801405	1	3	cntrl	IgG	3.3333333333333335
188.48271167200335	25.667311817007235	1	4	cntrl	IgG	4.166666666666667
165.49103910503527	23.98374941583989	1	5	cntrl	IgG	5.0
162.62844734631372	21.52416569576746	1	6	cntrl	IgG	5.833333333333333
176.63949933447634	21.708003092921377	1	7	cntrl	IgG	6.666666666666667
179.92446087483273	21.637578912974263	1	8	cntrl	IgG	7.5
174.75703823086815	20.805747267812016	1	9	cntrl	IgG	8.333333333333334
174.16227947898287	20.86887063627049	1	10	cntrl	IgG	9.166666666666666
190.96869685188014	21.620889214585763	1	11	cntrl	IgG	10.0
182.69339694508773	22.82487244375329	1	12	cntrl	IgG	10.833333333333334
161.10218069052874	22.858805772977735	1	13	cntrl	IgG	11.666666666666666
160.79147538126853	20.940463129667062	1	14	cntrl	IgG	12.5
167.03424752732982	20.088039297488496	1	15	cntrl	IgG	13.333333333333334
152.26360795821964	19.24733781229942	1	16	cntrl	IgG	14.166666666666666
128.29489572882073	18.57398113216629	1	17	cntrl	IgG	15.0
132.26693634944525	18.40474811113509	1	18	cntrl	IgG	15.833333333333334
131.43755794810164	17.29240601835773	1	19	cntrl	IgG	16.666666666666668
133.06225668411602	16.44972213076792	1	20	cntrl	IgG	17.5
138.54173143021265	16.17075950911858	1	21	cntrl	IgG	18.333333333333332
136.23926179972585	16.460728693129386	1	22	cntrl	IgG	19.166666666666668
108.24240904746611	16.02041604210443	1	23	cntrl	IgG	20.0
85.4042770420969	14.883783113720503	1	24	cntrl	IgG	20.833333333333332
96.75328076768317	14.62967117015615	1	25	cntrl	IgG	21.666666666666668
101.07928305980055	14.639875835084972	1	26	cntrl	IgG	22.5

## Sheet: 3f
Figure 3f: RMS velocity of T1 cells (± integrin blocking)
RMS velocity (µm/hr)	age (hrs)
111.47251721664873	0.8333333333333334
109.99914524138764	1.6666666666666667
116.26619844385114	2.5
117.72717225993638	3.3333333333333335
111.35811328485599	4.166666666666667
108.18433733449055	5.0
102.42245178161895	5.833333333333333
95.86704679839201	6.666666666666667
96.56612001245306	7.5
97.04598561175504	8.333333333333334
95.4990333925594	9.166666666666666
93.24149635566282	10.0
91.21567391096708	10.833333333333334
90.72761315190368	11.666666666666666
85.35283519734743	12.5
82.32760966269349	13.333333333333334
85.42658231637346	14.166666666666666
87.9388429878083	15.0
89.7779313293634	15.833333333333334
90.66174938265655	16.666666666666668
86.55636629137584	17.5
82.98590366445463	18.333333333333332
86.8736200690267	19.166666666666668
90.39240940118147	20.0
90.9405396912652	20.833333333333332
91.03078402141536	21.666666666666668
88.85868649975873	22.5
86.86415600624873	0.8333333333333334
73.4573077577494	1.6666666666666667
77.04796745850312	2.5
78.20449001040278	3.3333333333333335
78.50864931069069	4.166666666666667
78.86816502957926	5.0
76.238598915209	5.833333333333333
75.83240467275088	6.666666666666667
78.36248718145714	7.5
80.20399656554127	8.333333333333334
77.59348317255574	9.166666666666666
76.88857766274754	10.0
79.19995009576252	10.833333333333334
79.73262062215554	11.666666666666666
74.02887978590816	12.5
73.12806639684425	13.333333333333334
78.56309296990075	14.166666666666666
77.96696574358438	15.0
78.11225824525236	15.833333333333334
77.85301162384162	16.666666666666668
77.21832008727259	17.5
78.66549107583825	18.333333333333332
79.03515705738657	19.166666666666668
80.58149760724908	20.0
79.52760719731315	20.833333333333332
79.11716325486977	21.666666666666668
82.70323315563667	22.5
104.7431304824037	0.8333333333333334
96.25665997221007	1.6666666666666667
100.03913462900006	2.5
95.92506940233716	3.3333333333333335
89.04501186076975	4.166666666666667
86.01135159023433	5.0
82.22052191444003	5.833333333333333
77.42315185398837	6.666666666666667
74.2661583393077	7.5
74.96364898804613	8.333333333333334
75.6041714842756	9.166666666666666
73.58956700485648	10.0
71.55359611951889	10.833333333333334
69.58884986976022	11.666666666666666
68.45935295244671	12.5
66.55725322467887	13.333333333333334
67.33339628667613	14.166666666666666
71.79813041524889	15.0
73.20421073644732	15.833333333333334
75.11932884387372	16.666666666666668
74.12106952665495	17.5
69.88877246838656	18.333333333333332
69.96254933777868	19.166666666666668
71.06536988232637	20.0
72.04915247052122	20.833333333333332
71.32270030187985	21.666666666666668
69.02084580031475	22.5
109.74165500554074	0.8333333333333334
103.21308744113817	1.6666666666666667
108.59764795686222	2.5
113.38740031339917	3.3333333333333335
108.83491475242923	4.166666666666667
104.05428164350052	5.0
100.92677307924467	5.833333333333333
99.3033008551969	6.666666666666667
99.84337183810382	7.5
99.41945712190116	8.333333333333334
96.35076556544244	9.166666666666666
95.49007268321793	10.0
96.14058763873905	10.833333333333334
95.78823221572688	11.666666666666666
94.21733493972128	12.5
94.1125465271805	13.333333333333334
98.09757439048715	14.166666666666666
99.7838994266015	15.0
102.20226042391769	15.833333333333334
105.55704743109898	16.666666666666668
106.45346196451807	17.5
105.17506435937632	18.333333333333332
104.7428962828247	19.166666666666668
103.38613658056629	20.0
103.39547466986326	20.833333333333332
104.1444392656553	21.666666666666668
105.2342270474854	22.5
103.06769321672446	0.8333333333333334
96.01362556960439	1.6666666666666667
98.54445900586063	2.5
103.20808676209379	3.3333333333333335
105.60149484855233	4.166666666666667
106.55731185530874	5.0
108.6791471126167	5.833333333333333
110.11836259511063	6.666666666666667
108.9425363018161	7.5
106.4484773121438	8.333333333333334
105.85372074512368	9.166666666666666
103.83945070213707	10.0
101.66107418975908	10.833333333333334
104.0232035384389	11.666666666666666
98.75152256892741	12.5
101.97611047724837	13.333333333333334
112.37266097906301	14.166666666666666
114.97604380701523	15.0
116.99757166799932	15.833333333333334
118.4441095773491	16.666666666666668
120.65973989482	17.5
120.10573996588597	18.333333333333332
120.63149443606048	19.166666666666668
118.53558445910608	20.0
116.68079533409312	20.833333333333332
118.45913429018661	21.666666666666668
117.06815942300442	22.5

## Sheet: 3g
Figure 3g - correlation length versus RMS Velocity in T1 cells (± integrin blocking)
correlation length ξ	RMS* velocity dc (um/hr)	fov	chunk	data_raw	data	age (hrs)
156.64366127556346	35.97503272320443	1	0	a3	$\alpha_3$	0.8333333333333334
142.29995065948876	26.445830129941033	1	1	a3	$\alpha_3$	1.6666666666666667
165.51362988915545	22.851183682810888	1	2	a3	$\alpha_3$	2.5
213.5534551765022	25.595240726894698	1	3	a3	$\alpha_3$	3.3333333333333335
237.08129922199475	28.281557303436102	1	4	a3	$\alpha_3$	4.166666666666667
225.54103966079123	28.14727141805656	1	5	a3	$\alpha_3$	5.0
227.3477098062283	28.794095387946914	1	6	a3	$\alpha_3$	5.833333333333333
232.6364361753889	32.21939010986562	1	7	a3	$\alpha_3$	6.666666666666667
216.06932912872892	33.88897322054306	1	8	a3	$\alpha_3$	7.5
221.0376388433339	34.027870553663675	1	9	a3	$\alpha_3$	8.333333333333334
245.04896112591885	35.17747384310807	1	10	a3	$\alpha_3$	9.166666666666666
268.75422118340566	34.74525551166508	1	11	a3	$\alpha_3$	10.0
296.8585706840532	33.82570039106994	1	12	a3	$\alpha_3$	10.833333333333334
280.89039397542376	33.92127589652818	1	13	a3	$\alpha_3$	11.666666666666666
234.11509886851596	33.62956300374027	1	14	a3	$\alpha_3$	12.5
220.86013774090512	32.64530415868594	1	15	a3	$\alpha_3$	13.333333333333334
223.15481323626213	32.008916578970805	1	16	a3	$\alpha_3$	14.166666666666666
247.42906412253726	34.326493727594766	1	17	a3	$\alpha_3$	15.0
286.3636327648218	38.22487843845689	1	18	a3	$\alpha_3$	15.833333333333334
294.8121364758919	38.75738677147049	1	19	a3	$\alpha_3$	16.666666666666668
272.72881598088026	36.704573439615665	1	20	a3	$\alpha_3$	17.5
267.3244892200632	36.0520177206267	1	21	a3	$\alpha_3$	18.333333333333332
250.27569874223272	36.099298282211315	1	22	a3	$\alpha_3$	19.166666666666668
218.79416605912053	32.52497789824239	1	23	a3	$\alpha_3$	20.0
223.09434305471757	28.816704592998097	1	24	a3	$\alpha_3$	20.833333333333332
236.1915810220867	27.33922658217443	1	25	a3	$\alpha_3$	21.666666666666668
228.54511779378547	26.897079701795864	1	26	a3	$\alpha_3$	22.5
179.88445307065473	34.46882947768372	1	0	a6	$\alpha_6$	0.8333333333333334
184.14522653648632	29.342685408162943	1	1	a6	$\alpha_6$	1.6666666666666667
167.3820569370869	28.30160711131585	1	2	a6	$\alpha_6$	2.5
159.53988539262713	28.602487346262773	1	3	a6	$\alpha_6$	3.3333333333333335
174.77004189861194	28.949497884270546	1	4	a6	$\alpha_6$	4.166666666666667
175.22357828449643	27.92164528998892	1	5	a6	$\alpha_6$	5.0
190.55442851902706	26.885276610922	1	6	a6	$\alpha_6$	5.833333333333333
203.43709853676182	28.66351873852931	1	7	a6	$\alpha_6$	6.666666666666667
188.11622395528488	30.840385562703435	1	8	a6	$\alpha_6$	7.5
177.15669659053052	30.951721021345545	1	9	a6	$\alpha_6$	8.333333333333334
176.9828293358071	27.873902799872916	1	10	a6	$\alpha_6$	9.166666666666666
184.53851039221666	25.136203280358366	1	11	a6	$\alpha_6$	10.0
186.8396685958221	24.3000629887531	1	12	a6	$\alpha_6$	10.833333333333334
183.2897899520436	24.89803721385606	1	13	a6	$\alpha_6$	11.666666666666666
201.98708892897542	26.160168914601886	1	14	a6	$\alpha_6$	12.5
208.78549879640627	25.964426293085307	1	15	a6	$\alpha_6$	13.333333333333334
195.12611540453344	25.61560176542464	1	16	a6	$\alpha_6$	14.166666666666666
186.46266714324037	24.4900266444686	1	17	a6	$\alpha_6$	15.0
170.23047790825834	22.805742637566325	1	18	a6	$\alpha_6$	15.833333333333334
169.52836611843878	23.22061755398081	1	19	a6	$\alpha_6$	16.666666666666668
154.17067842930584	23.608206887952594	1	20	a6	$\alpha_6$	17.5
137.87424094469426	22.831021961997354	1	21	a6	$\alpha_6$	18.333333333333332
165.27707051479783	21.535991567501767	1	22	a6	$\alpha_6$	19.166666666666668
154.73025005213447	19.741518979596645	1	23	a6	$\alpha_6$	20.0
134.42322820129132	18.644645029073455	1	24	a6	$\alpha_6$	20.833333333333332
148.4991293495906	22.633262931919877	1	25	a6	$\alpha_6$	21.666666666666668
177.04064158872512	28.10346710694282	1	26	a6	$\alpha_6$	22.5
189.07570349461886	30.845850140290505	1	0	a3a6	$\alpha_3 \alpha_6$	0.8333333333333334
224.3078755381521	31.263554115703627	1	1	a3a6	$\alpha_3 \alpha_6$	1.6666666666666667
231.3511521650291	31.09169680626819	1	2	a3a6	$\alpha_3 \alpha_6$	2.5
209.12156081242105	27.41688114546838	1	3	a3a6	$\alpha_3 \alpha_6$	3.3333333333333335
182.50422266269047	24.547564666824726	1	4	a3a6	$\alpha_3 \alpha_6$	4.166666666666667
170.0266189906075	24.096979361708964	1	5	a3a6	$\alpha_3 \alpha_6$	5.0
165.8135143077006	24.584086811203377	1	6	a3a6	$\alpha_3 \alpha_6$	5.833333333333333
157.8167512965546	23.70778181384663	1	7	a3a6	$\alpha_3 \alpha_6$	6.666666666666667
162.2761053972503	22.78577863887654	1	8	a3a6	$\alpha_3 \alpha_6$	7.5
171.90888779877224	23.24378469025503	1	9	a3a6	$\alpha_3 \alpha_6$	8.333333333333334
185.58101295446764	24.73004030102582	1	10	a3a6	$\alpha_3 \alpha_6$	9.166666666666666
218.71733430347177	27.37080312656942	1	11	a3a6	$\alpha_3 \alpha_6$	10.0
221.9222438730557	28.194518037161608	1	12	a3a6	$\alpha_3 \alpha_6$	10.833333333333334
211.85828973311567	27.094987587135737	1	13	a3a6	$\alpha_3 \alpha_6$	11.666666666666666
240.26060629792502	25.96521598847424	1	14	a3a6	$\alpha_3 \alpha_6$	12.5
239.72493673129324	25.312599888272217	1	15	a3a6	$\alpha_3 \alpha_6$	13.333333333333334
232.10689088894404	25.89985456822102	1	16	a3a6	$\alpha_3 \alpha_6$	14.166666666666666
247.88370152145168	25.455985574018484	1	17	a3a6	$\alpha_3 \alpha_6$	15.0
200.19710904214378	23.64183626946909	1	18	a3a6	$\alpha_3 \alpha_6$	15.833333333333334
157.68012876755307	22.699067340876443	1	19	a3a6	$\alpha_3 \alpha_6$	16.666666666666668
173.50686307975369	21.479254602037905	1	20	a3a6	$\alpha_3 \alpha_6$	17.5
188.71734527201247	20.797874842804365	1	21	a3a6	$\alpha_3 \alpha_6$	18.333333333333332
177.47723020533374	22.07268659098179	1	22	a3a6	$\alpha_3 \alpha_6$	19.166666666666668
163.2101716340147	22.77553121189442	1	23	a3a6	$\alpha_3 \alpha_6$	20.0
184.0819202013329	22.920451371701994	1	24	a3a6	$\alpha_3 \alpha_6$	20.833333333333332
184.79452896465816	21.796412451274513	1	25	a3a6	$\alpha_3 \alpha_6$	21.666666666666668
174.28955843816058	20.221686232452424	1	26	a3a6	$\alpha_3 \alpha_6$	22.5
287.75936726056307	45.69984652732527	1	0	Mab13	$\beta_1$	0.8333333333333334
299.4379040429876	41.48324457503301	1	1	Mab13	$\beta_1$	1.6666666666666667
295.3080470086799	43.42199038411405	1	2	Mab13	$\beta_1$	2.5
314.47225687615196	43.115210171125966	1	3	Mab13	$\beta_1$	3.3333333333333335
349.75529782024387	42.902506429668904	1	4	Mab13	$\beta_1$	4.166666666666667
353.3446997556649	50.28968876860303	1	5	Mab13	$\beta_1$	5.0
328.8877689107377	53.88233158680864	1	6	Mab13	$\beta_1$	5.833333333333333
320.0926031659231	49.329451133689034	1	7	Mab13	$\beta_1$	6.666666666666667
324.72818329126704	42.87970752429162	1	8	Mab13	$\beta_1$	7.5
282.40518042162887	36.570680495488524	1	9	Mab13	$\beta_1$	8.333333333333334
218.95515638366697	32.36131131851154	1	10	Mab13	$\beta_1$	9.166666666666666
189.18881351057658	31.88176620163853	1	11	Mab13	$\beta_1$	10.0
181.30408874982302	33.419805189943936	1	12	Mab13	$\beta_1$	10.833333333333334
184.38331488270333	34.156047664319686	1	13	Mab13	$\beta_1$	11.666666666666666
184.68407210877257	35.70373942426927	1	14	Mab13	$\beta_1$	12.5
181.45740965625484	36.71479081837192	1	15	Mab13	$\beta_1$	13.333333333333334
178.88829828931694	36.981362589660854	1	16	Mab13	$\beta_1$	14.166666666666666
183.7205680278558	33.2695939075891	1	17	Mab13	$\beta_1$	15.0
178.02824625101027	29.414596891636144	1	18	Mab13	$\beta_1$	15.833333333333334
144.67256373902597	27.974729925469713	1	19	Mab13	$\beta_1$	16.666666666666668
150.22108017595	26.705680740666207	1	20	Mab13	$\beta_1$	17.5
183.44685240059638	27.08805440793055	1	21	Mab13	$\beta_1$	18.333333333333332
188.00107198588597	27.66976406614766	1	22	Mab13	$\beta_1$	19.166666666666668
173.9735389525791	27.554668678215688	1	23	Mab13	$\beta_1$	20.0
169.66346743687336	25.94989029908767	1	24	Mab13	$\beta_1$	20.833333333333332
167.54130912131996	23.556676967898184	1	25	Mab13	$\beta_1$	21.666666666666668
164.63577986320956	23.750751170818383	1	26	Mab13	$\beta_1$	22.5
231.01623457911708	44.95253995270274	1	0	cntrl	IgG	0.8333333333333334
231.11951458476005	41.748015953563836	1	1	cntrl	IgG	1.6666666666666667
249.21479573107914	41.831401243707795	1	2	cntrl	IgG	2.5
285.3821256188832	43.772920523632315	1	3	cntrl	IgG	3.3333333333333335
316.9557185959054	44.341505273190585	1	4	cntrl	IgG	4.166666666666667
313.5870159725404	42.06006437013428	1	5	cntrl	IgG	5.0
285.3190575817169	39.13678254400736	1	6	cntrl	IgG	5.833333333333333
232.2456048081542	34.758290315922004	1	7	cntrl	IgG	6.666666666666667
208.70414205219438	29.974600362531074	1	8	cntrl	IgG	7.5
230.52044746586984	30.881177479210105	1	9	cntrl	IgG	8.333333333333334
233.16811286644707	33.53042623421522	1	10	cntrl	IgG	9.166666666666666
194.19238538760857	30.751528191363313	1	11	cntrl	IgG	10.0
173.39131426149004	26.403332405266703	1	12	cntrl	IgG	10.833333333333334
156.61503635532472	23.953682549678874	1	13	cntrl	IgG	11.666666666666666
139.6896535402566	23.518535976007165	1	14	cntrl	IgG	12.5
150.00875695829905	23.07011712886255	1	15	cntrl	IgG	13.333333333333334
158.1655773289258	21.79253033006464	1	16	cntrl	IgG	14.166666666666666
163.52334903800838	22.9689840840777	1	17	cntrl	IgG	15.0
175.87347967232458	25.643085094269512	1	18	cntrl	IgG	15.833333333333334
172.3409984477514	27.101809741897362	1	19	cntrl	IgG	16.666666666666668
163.43179846087932	25.053530492423498	1	20	cntrl	IgG	17.5
155.2589255536951	22.684353898368496	1	21	cntrl	IgG	18.333333333333332
147.66571943493696	24.44974939900753	1	22	cntrl	IgG	19.166666666666668
163.43758740543927	26.93848378768502	1	23	cntrl	IgG	20.0
186.4083139979622	25.99658239503533	1	24	cntrl	IgG	20.833333333333332
174.80801537659127	23.96216184750129	1	25	cntrl	IgG	21.666666666666668
155.6910214200608	22.808158883414755	1	26	cntrl	IgG	22.5

## Sheet: 3h
Figure 3h: RMS velocity of T1 cells (± integrin blocking)
RMS velocity (µm/hr)	age (hrs)
57.43493379501595	0.8333333333333334
50.971635994588354	1.6666666666666667
51.666834779099766	2.5
49.86996591972552	3.3333333333333335
54.36867347143673	4.166666666666667
55.70557631940979	5.0
50.086813516993885	5.833333333333333
52.930217703299235	6.666666666666667
51.68822202961364	7.5
47.99316181330112	8.333333333333334
51.28350427471804	9.166666666666666
50.81390539988656	10.0
50.67425557007916	10.833333333333334
50.08197950047776	11.666666666666666
60.42714055590892	12.5
61.839573673956686	13.333333333333334
52.1486432474311	14.166666666666666
55.80766240737259	15.0
52.42447030659856	15.833333333333334
48.475238321757736	16.666666666666668
46.62627610592368	17.5
50.92476856523501	18.333333333333332
56.90620794721855	19.166666666666668
51.59428901373238	20.0
46.872395564229556	20.833333333333332
49.4908819634228	21.666666666666668
50.43340880026465	22.5
53.736985694308814	0.8333333333333334
50.41811765634749	1.6666666666666667
49.40244127793585	2.5
47.2787464676402	3.3333333333333335
48.746078981746635	4.166666666666667
51.358428985202615	5.0
49.28672261574104	5.833333333333333
45.558107462948165	6.666666666666667
46.161458515849134	7.5
45.98254016875273	8.333333333333334
42.27231783418591	9.166666666666666
43.00902941368579	10.0
49.426470986194744	10.833333333333334
49.75590845845231	11.666666666666666
50.254719536422954	12.5
55.607488358677365	13.333333333333334
58.02836353284456	14.166666666666666
54.36821491873301	15.0
51.491773055952486	15.833333333333334
47.97815943667578	16.666666666666668
42.70765273404631	17.5
45.845137968095145	18.333333333333332
51.569455516587205	19.166666666666668
45.911049113789986	20.0
40.250003728539184	20.833333333333332
40.57481798233926	21.666666666666668
41.083939932571425	22.5
52.49651416360704	0.8333333333333334
47.77961388047316	1.6666666666666667
46.25079664162574	2.5
46.93602209777846	3.3333333333333335
44.9385168921963	4.166666666666667
43.45197208910773	5.0
43.11669725048133	5.833333333333333
43.91734396124337	6.666666666666667
47.04513918912564	7.5
45.22761596018225	8.333333333333334
43.988264605134624	9.166666666666666
43.73559565213964	10.0
42.533367706082764	10.833333333333334
40.3629216447958	11.666666666666666
50.84958639836597	12.5
51.42567548713262	13.333333333333334
38.387612607681476	14.166666666666666
40.69639159192947	15.0
39.877716760937794	15.833333333333334
36.119267114806085	16.666666666666668
38.089776999383126	17.5
36.92262713611856	18.333333333333332
38.61214528428651	19.166666666666668
44.352969780939745	20.0
45.55080458472691	20.833333333333332
43.90348926129539	21.666666666666668
41.566291076669046	22.5
51.46704504727033	0.8333333333333334
45.173511647037	1.6666666666666667
44.67938217523739	2.5
45.70972483973183	3.3333333333333335
43.155592624017125	4.166666666666667
37.36504051364655	5.0
43.63210392092616	5.833333333333333
43.68345962276036	6.666666666666667
40.71506755264818	7.5
44.62000074621204	8.333333333333334
45.521953317846325	9.166666666666666
46.51472806250998	10.0
46.34687727807617	10.833333333333334
46.071677588331404	11.666666666666666
56.67987118086016	12.5
57.730108354232726	13.333333333333334
51.6289293926135	14.166666666666666
53.25265632939961	15.0
46.50647688073609	15.833333333333334
45.73493470789096	16.666666666666668
52.98457355288687	17.5
59.83527403865565	18.333333333333332
57.19678927724013	19.166666666666668
52.92372696063934	20.0
55.618542850702276	20.833333333333332
51.37109741156615	21.666666666666668
46.08215282955858	22.5
49.419720739260015	0.8333333333333334
43.24515003906051	1.6666666666666667
44.714875807666814	2.5
46.84974721497556	3.3333333333333335
49.984970470489536	4.166666666666667
51.26769352472506	5.0
51.17624514652251	5.833333333333333
53.70001542158064	6.666666666666667
49.36419984149743	7.5
44.94335572598325	8.333333333333334
46.711287137846746	9.166666666666666
47.33092870106122	10.0
47.69131082678077	10.833333333333334
49.79677289563187	11.666666666666666
60.28923732671321	12.5
65.6556778483256	13.333333333333334
58.11490231308363	14.166666666666666
53.077969002946546	15.0
51.122698813638216	15.833333333333334
50.42074377136392	16.666666666666668
46.74785452962959	17.5
47.00655119680499	18.333333333333332
50.369374596556106	19.166666666666668
54.76953822608014	20.0
52.37052881638248	20.833333333333332
42.28085580028258	21.666666666666668
38.84602918628982	22.5

## Sheet: 3i
Figure 3i - correlation length versus RMS Velocity in T3 cells (± integrin blocking)
correlation length ξ	RMS* velocity dc (um/hr)	fov	chunk	data_raw	data	age (hrs)
186.40278595191538	50.50205477183201	1	0	a3	$\alpha_3$	0.8333333333333334
186.99526656083515	46.34551792710389	1	1	a3	$\alpha_3$	1.6666666666666667
180.53091771081426	47.04875044480968	1	2	a3	$\alpha_3$	2.5
174.29366473327696	46.90168236929238	1	3	a3	$\alpha_3$	3.3333333333333335
195.3578681417184	49.98158652912714	1	4	a3	$\alpha_3$	4.166666666666667
208.40440229019848	51.82672203301469	1	5	a3	$\alpha_3$	5.0
178.7984492268852	47.98522052172136	1	6	a3	$\alpha_3$	5.833333333333333
181.40592712017857	48.96490653478371	1	7	a3	$\alpha_3$	6.666666666666667
187.0020271956138	47.87341366577722	1	8	a3	$\alpha_3$	7.5
174.80912359116425	45.508265190851084	1	9	a3	$\alpha_3$	8.333333333333334
173.7509039639713	46.68925252415536	1	10	a3	$\alpha_3$	9.166666666666666
188.93066474973824	46.50641932933698	1	11	a3	$\alpha_3$	10.0
188.33639915217847	45.242240493635194	1	12	a3	$\alpha_3$	10.833333333333334
164.931995338323	44.61282132294648	1	13	a3	$\alpha_3$	11.666666666666666
179.4000079173037	47.710591391792704	1	14	a3	$\alpha_3$	12.5
197.76945814210916	49.01343816843223	1	15	a3	$\alpha_3$	13.333333333333334
187.72307281414598	47.62358749033111	1	16	a3	$\alpha_3$	14.166666666666666
195.06787075888073	50.78733174550174	1	17	a3	$\alpha_3$	15.0
183.34870675858215	49.07540301172315	1	18	a3	$\alpha_3$	15.833333333333334
170.49041114128786	43.16247280341082	1	19	a3	$\alpha_3$	16.666666666666668
178.13233703332816	42.22676389202421	1	20	a3	$\alpha_3$	17.5
183.6102615507956	42.661707381475516	1	21	a3	$\alpha_3$	18.333333333333332
195.19005826868883	47.53586698594397	1	22	a3	$\alpha_3$	19.166666666666668
190.97953268004846	46.84960813269858	1	23	a3	$\alpha_3$	20.0
191.08944482940367	38.93639578785883	1	24	a3	$\alpha_3$	20.833333333333332
201.9206530240898	39.21793312467336	1	25	a3	$\alpha_3$	21.666666666666668
210.15820584492067	43.00224308032265	1	26	a3	$\alpha_3$	22.5
166.4466486151541	49.013304412178044	1	0	a6	$\alpha_6$	0.8333333333333334
163.37172986857297	46.54479563469774	1	1	a6	$\alpha_6$	1.6666666666666667
164.95685190300193	44.57529276240516	1	2	a6	$\alpha_6$	2.5
158.29658332588497	42.3645178609307	1	3	a6	$\alpha_6$	3.3333333333333335
165.62590445245195	40.28897967874635	1	4	a6	$\alpha_6$	4.166666666666667
186.86854362939062	40.517641480274726	1	5	a6	$\alpha_6$	5.0
193.83852702702484	40.36564226393793	1	6	a6	$\alpha_6$	5.833333333333333
192.4705180954825	39.605679706053856	1	7	a6	$\alpha_6$	6.666666666666667
195.26939571784592	40.81670043533648	1	8	a6	$\alpha_6$	7.5
180.5025545171335	40.42343393836283	1	9	a6	$\alpha_6$	8.333333333333334
175.45008806957605	38.88549160172451	1	10	a6	$\alpha_6$	9.166666666666666
174.01838047210924	39.13986389045075	1	11	a6	$\alpha_6$	10.0
198.4798606167473	44.83228749706521	1	12	a6	$\alpha_6$	10.833333333333334
209.6524023932103	45.45966568638135	1	13	a6	$\alpha_6$	11.666666666666666
229.9729370084557	42.96313371720128	1	14	a6	$\alpha_6$	12.5
246.62051583724366	48.327498357862694	1	15	a6	$\alpha_6$	13.333333333333334
239.2910611965215	50.55799747835907	1	16	a6	$\alpha_6$	14.166666666666666
220.15782407975985	46.140780055492996	1	17	a6	$\alpha_6$	15.0
217.6168133568858	46.43643743417698	1	18	a6	$\alpha_6$	15.833333333333334
213.22326928041917	43.54148654923815	1	19	a6	$\alpha_6$	16.666666666666668
173.96239090761108	36.42379251224902	1	20	a6	$\alpha_6$	17.5
172.01561945545393	37.54409832940372	1	21	a6	$\alpha_6$	18.333333333333332
182.6974198207854	43.57692039104137	1	22	a6	$\alpha_6$	19.166666666666668
187.7248832073698	40.20133890379818	1	23	a6	$\alpha_6$	20.0
179.29625636700752	36.53791247914756	1	24	a6	$\alpha_6$	20.833333333333332
184.33703751857328	37.795238725370794	1	25	a6	$\alpha_6$	21.666666666666668
209.81666258124116	36.25180245711381	1	26	a6	$\alpha_6$	22.5
171.22122711463027	47.12376744583135	1	0	a3a6	$\alpha_3 \alpha_6$	0.8333333333333334
167.40448663897783	43.094719168584795	1	1	a3a6	$\alpha_3 \alpha_6$	1.6666666666666667
178.1472038096917	40.26201667631577	1	2	a3a6	$\alpha_3 \alpha_6$	2.5
186.44200356776548	40.76243727618933	1	3	a3a6	$\alpha_3 \alpha_6$	3.3333333333333335
165.3131326632909	39.60383836051361	1	4	a3a6	$\alpha_3 \alpha_6$	4.166666666666667
152.34026726879483	40.54609003510814	1	5	a3a6	$\alpha_3 \alpha_6$	5.0
163.27027918256022	39.93253638361278	1	6	a3a6	$\alpha_3 \alpha_6$	5.833333333333333
167.61543263504754	39.913381300136756	1	7	a3a6	$\alpha_3 \alpha_6$	6.666666666666667
183.44600340603495	42.768902483508995	1	8	a3a6	$\alpha_3 \alpha_6$	7.5
189.2940547939013	39.70308452781482	1	9	a3a6	$\alpha_3 \alpha_6$	8.333333333333334
173.03578108409445	37.61524313766113	1	10	a3a6	$\alpha_3 \alpha_6$	9.166666666666666
167.9810712677658	38.72914454094626	1	11	a3a6	$\alpha_3 \alpha_6$	10.0
193.58392171604942	39.69056334563674	1	12	a3a6	$\alpha_3 \alpha_6$	10.833333333333334
191.38792676231134	37.42142167146714	1	13	a3a6	$\alpha_3 \alpha_6$	11.666666666666666
164.40374140304536	34.60522222205497	1	14	a3a6	$\alpha_3 \alpha_6$	12.5
183.65842843448138	34.2451486857679	1	15	a3a6	$\alpha_3 \alpha_6$	13.333333333333334
189.50282936182109	34.56181430584356	1	16	a3a6	$\alpha_3 \alpha_6$	14.166666666666666
185.93251946492205	37.462107852381756	1	17	a3a6	$\alpha_3 \alpha_6$	15.0
180.8426251651528	36.03307153579212	1	18	a3a6	$\alpha_3 \alpha_6$	15.833333333333334
151.47648080689973	31.867968007801526	1	19	a3a6	$\alpha_3 \alpha_6$	16.666666666666668
177.18122752583827	34.96117800161138	1	20	a3a6	$\alpha_3 \alpha_6$	17.5
194.52386635056513	34.6561449092931	1	21	a3a6	$\alpha_3 \alpha_6$	18.333333333333332
167.19392783203088	35.14563894875369	1	22	a3a6	$\alpha_3 \alpha_6$	19.166666666666668
169.33327991303017	40.909471914279	1	23	a3a6	$\alpha_3 \alpha_6$	20.0
178.2506229277418	42.71773658235063	1	24	a3a6	$\alpha_3 \alpha_6$	20.833333333333332
174.22832012513172	40.086917211139394	1	25	a3a6	$\alpha_3 \alpha_6$	21.666666666666668
194.9216482922174	36.6943440767806	1	26	a3a6	$\alpha_3 \alpha_6$	22.5
193.87265728482444	46.428323743664066	1	0	Mab13	$\beta_1$	0.8333333333333334
168.42012615126995	39.893971281442035	1	1	Mab13	$\beta_1$	1.6666666666666667
162.16637315741343	39.12807721504558	1	2	Mab13	$\beta_1$	2.5
158.1918020419813	40.73733950392193	1	3	Mab13	$\beta_1$	3.3333333333333335
169.0747928986498	39.01503729395472	1	4	Mab13	$\beta_1$	4.166666666666667
190.39945233942962	33.83509383133305	1	5	Mab13	$\beta_1$	5.0
178.7445460733012	36.52665312423183	1	6	Mab13	$\beta_1$	5.833333333333333
175.76075467194283	36.29330748501536	1	7	Mab13	$\beta_1$	6.666666666666667
174.69159510376048	35.802557995067644	1	8	Mab13	$\beta_1$	7.5
177.04046927887165	38.94425587102233	1	9	Mab13	$\beta_1$	8.333333333333334
180.56360759295544	38.47138615198699	1	10	Mab13	$\beta_1$	9.166666666666666
165.91992492564643	39.645254717911314	1	11	Mab13	$\beta_1$	10.0
164.507273038625	40.08923945231427	1	12	Mab13	$\beta_1$	10.833333333333334
167.89808088231857	37.509627961821614	1	13	Mab13	$\beta_1$	11.666666666666666
170.08343112229755	37.05744142050581	1	14	Mab13	$\beta_1$	12.5
170.53820047566032	34.87921742253147	1	15	Mab13	$\beta_1$	13.333333333333334
196.31907061326888	35.168124594571246	1	16	Mab13	$\beta_1$	14.166666666666666
227.79000172658888	37.521696732386864	1	17	Mab13	$\beta_1$	15.0
200.30823382330058	35.0847205937213	1	18	Mab13	$\beta_1$	15.833333333333334
202.42740920685648	35.69684616639563	1	19	Mab13	$\beta_1$	16.666666666666668
213.76947688988236	38.786769634890604	1	20	Mab13	$\beta_1$	17.5
206.6515907832705	37.55404773310747	1	21	Mab13	$\beta_1$	18.333333333333332
197.20352047601668	35.76822406480284	1	22	Mab13	$\beta_1$	19.166666666666668
192.80115858290876	34.577108494404115	1	23	Mab13	$\beta_1$	20.0
211.09775447840101	33.7048468791121	1	24	Mab13	$\beta_1$	20.833333333333332
208.65259162187763	36.014138711778315	1	25	Mab13	$\beta_1$	21.666666666666668
196.64210249068245	34.87801673029177	1	26	Mab13	$\beta_1$	22.5
181.68169727716386	44.54941479907157	1	0	cntrl	IgG	0.8333333333333334
180.06733589836944	40.505596822774436	1	1	cntrl	IgG	1.6666666666666667
164.6957244255285	41.26580645233283	1	2	cntrl	IgG	2.5
149.33564126987164	43.615872865335945	1	3	cntrl	IgG	3.3333333333333335
156.03247742649054	48.292298660283315	1	4	cntrl	IgG	4.166666666666667
175.389329238232	47.99923633165188	1	5	cntrl	IgG	5.0
181.23413785092376	46.92283878840117	1	6	cntrl	IgG	5.833333333333333
179.51562208023535	49.859934265772324	1	7	cntrl	IgG	6.666666666666667
216.2949397957386	45.78693414794093	1	8	cntrl	IgG	7.5
229.6308876293346	43.11941148453077	1	9	cntrl	IgG	8.333333333333334
208.31398641335798	44.75641570386558	1	10	cntrl	IgG	9.166666666666666
207.39724069167613	44.20162442635039	1	11	cntrl	IgG	10.0
231.3336453933342	43.672275442348294	1	12	cntrl	IgG	10.833333333333334
218.93722413957826	42.711928718022186	1	13	cntrl	IgG	11.666666666666666
186.8532968388474	42.35523154249632	1	14	cntrl	IgG	12.5
222.2693564720922	47.81232178674212	1	15	cntrl	IgG	13.333333333333334
221.05779669936655	47.714741811916056	1	16	cntrl	IgG	14.166666666666666
188.9855695556793	43.32735737005758	1	17	cntrl	IgG	15.0
216.40395674731323	43.19300775050445	1	18	cntrl	IgG	15.833333333333334
225.0132937977865	43.383842170640676	1	19	cntrl	IgG	16.666666666666668
189.24784098835485	40.60787130007222	1	20	cntrl	IgG	17.5
197.39126081061397	40.561170128807404	1	21	cntrl	IgG	18.333333333333332
237.69659060602496	45.04441888796835	1	22	cntrl	IgG	19.166666666666668
287.68100295605785	51.27393257895489	1	23	cntrl	IgG	20.0
278.0419669478496	48.64512619427381	1	24	cntrl	IgG	20.833333333333332
230.1718430708235	38.05201596264546	1	25	cntrl	IgG	21.666666666666668
220.40196333238777	35.29446310956106	1	26	cntrl	IgG	22.5

## Sheet: 3k
Figure 3K
Spheroids of each cell type (treated with IgG) were formed in low attachment 96-well plate. The following day, Spheroids were transferred to Fibronectin coated plates and the wetting was monitored for 48h.
Only isolated and adhered spheroids were analyzed. Each wetting spheroid was considered as an independent event. Spheroids displaying the above characteristics obtained in three independent experiment were analyzed.
Data are also the IgG control data in Extended Data Figure 4g where we compare different anti-integrin blocking antibodies on spheroid growth in each cell line.
	spheroid area normalised to 0 hour timpoint - pooled data from 3 independent experiments
NC spheroids - 24 hours	1.8315	1.79733	1.61805	1.50232	1.87685	1.2969	1.5845	2.4089	2.58735	2.15147	2.70358	2.70358	2.54055	2.31538	1.84215	1.90403	1.49991	1.5376	1.40069	1.83039	1.39998	2.08198	2.74402	2.08887	1.93006	2.04501	2.36643	1.8348	2.1022	2.08347	2.42276	1.86983	1.86496	2.6409	2.22783	2.61791	2.01847	2.12389	1.58871	1.29789	1.87045	1.75331
T1 spheroids - 24 hours	9.47776	10.888	11.3849	10.5992	10.1206	10.5018	9.15262	11.3314	11.9989	11.8935	11.5324	10.5967	11.938	11.2966	11.3626	11.7166	13.974	14.8363	15.6509	12.2796	12.3263	5.30601	11.4834	11.8124	14.0907	11.663	11.2561	9.72208	14.0567	15.4418
T3 spheroids - 24 hours	4.07121	2.142	3.97442	4.49423	2.91813	2.28092	2.78731	1.21314	1.64047	1.16949	1.93859	2.12761	5.46331	5.06745	4.8955	3.21535	4.22476	8.72027	5.70505	3.19775	8.39723	8.29532	6.62205	8.75342	8.97015	15.5252	16.2968	12.5886	14.6293	2.48258
NC spheroids - 48 hours	2.51465	2.28647	2.88283	2.73587	2.79762	2.21861	2.91282	6.04019	8.07854	6.02667	6.25852	6.25852	7.20877	5.85407	4.88267	3.45512	3.41176	3.02653	2.71193	4.26237	2.58015	4.52142	6.71267	5.14121	4.55812	4.7855	5.48972	4.41499	5.20316	5.04564	5.86728	3.98283	4.09379	7.14325	5.40945	5.56708	4.00233	4.86923	3.15178	3.33898	5.50417	4.06269
T1 spheroids - 48 hours	26.0283	27.8403	28.6417	27.3009	25.0491	27.13	23.2595	42.7146	36.7894	39.3737	34.906	35.4377	43.6231	28.9324	30.5846	26.3613	40.1462	45.0665
T3 spheroids - 48 hours	9.96156	4.70196	9.57105	11.1696	7.80557	7.9208	9.13478	5.023	4.516	3.4793	6.41881	7.92217	18.1598	15.8815	15.3836	11.8525	14.9878	27.1471	20.4922	13.531	25.2681	25.5422	24.4896	25.9274	31.2012	41.5286	41.6438	28.4712	42.6721	7.78695
Statistical tests - 24 hour timepoint
Ordinary one way anova followed by Bonferroni's multipe comparisons test
ANOVA summary
F	121.6
P value	<0,0001
P value summary	****
Significant diff. among means (P < 0.05)?	Yes
R squared	0.7106
Bonferroni's multiple comparisons test	Mean Diff,	95,00% CI of diff,	Below threshold?	Summary	Adjusted P Value
NC spheroids - 24 hours vs. T1 spheroids - 24 hours	-9.659	-11,17 to -8,150	Yes	****	<0,0001	A-B
NC spheroids - 24 hours vs. T3 spheroids - 24 hours	-3.796	-5,305 to -2,287	Yes	****	<0,0001	A-C
T1 spheroids - 24 hours vs. T3 spheroids - 24 hours	5.863	4,233 to 7,493	Yes	****	<0,0001	B-C
Test details	Mean 1	Mean 2	Mean Diff,	SE of diff,	n1	n2	t	DF
NC spheroids - 24 hours vs. T1 spheroids - 24 hours	1.998	11.66	-9.659	0.6196	42	30	15.59	99
NC spheroids - 24 hours vs. T3 spheroids - 24 hours	1.998	5.794	-3.796	0.6196	42	30	6.126	99
T1 spheroids - 24 hours vs. T3 spheroids - 24 hours	11.66	5.794	5.863	0.6693	30	30	8.76	99
Statistical tests - 48 hour timepoint
Ordinary one way anova followed by Bonferroni's multipe comparisons test
ANOVA summary
F	92.8
P value	<0,0001
P value summary	****
Significant diff. among means (P < 0.05)?	Yes
R squared	0.6809
Bonferroni's multiple comparisons test	Mean Diff,	95,00% CI of diff,	Below threshold?	Summary	Adjusted P Value
NC spheroids - 48 hours vs. T1 spheroids - 48 hours	-28.18	-33,32 to -23,04	Yes	****	<0,0001	D-E
NC spheroids - 48 hours vs. T3 spheroids - 48 hours	-12.77	-17,13 to -8,402	Yes	****	<0,0001	D-F
T1 spheroids - 48 hours vs. T3 spheroids - 48 hours	15.41	9,971 to 20,85	Yes	****	<0,0001	E-F
Test details	Mean 1	Mean 2	Mean Diff,	SE of diff,	n1	n2	t	DF
NC spheroids - 48 hours vs. T1 spheroids - 48 hours	4.554	32.73	-28.18	2.106	42	18	13.38	87
NC spheroids - 48 hours vs. T3 spheroids - 48 hours	4.554	17.32	-12.77	1.787	42	30	7.142	87
T1 spheroids - 48 hours vs. T3 spheroids - 48 hours	32.73	17.32	15.41	2.229	18	30	6.914	87

## Sheet: 3l
Figure 3l
Spheroids of each cell type was formed in low attachment 96-well plate. The following day, Spheroids were transferred to Fibronectin coated plates and the wetting was monitored for 48h.
Only isolated and adhered spheroids were analyzed. Each wetting spheroid was considered as an independent event. Spheroids displaying the above characteristics obtained in three independent experiment were analyzed.
Data are also the IgG control data in Figure 3m where we compare different anti-integrin blocking antibodies on spheroid growth in each cell line.
	Wetting average speed - pooled data from 3 independent experiments
NC spheroids	4.2942	3.68293	4.94878	4.62477	4.7686	3.33723	4.81685	9.94386	13.5297	10.3815	11.1467	11.1467	11.7825	10.0475	8.85613	7.63647	6.52857	6.56598	5.29462	9.05206	4.98414	8.8037	13.8294	11.1007	10.0628	10.3351	11.0816	10.0663	11.0938	10.6022	12.0162	8.21231	8.33839	14.0475	11.5026	11.8446	8.69729	8.76123	5.52416	5.91738	9.47216	7.29421
T1 spheroids	36.6285	33.759	36.122	33.3704	32.0964	36.6285	33.759	36.122	33.3704	32.0964	33.1883	32.4894	44.886	46.9407	56.1809	56.229	54.8864	52.7637	58.8285	58.6202	59.7947	59.8279	45.0324
T3 spheroids	15.556	8.02501	16.1834	18.3014	13.4934	13.8692	15.8277	9.46573	8.39672	6.43962	11.9875	13.6565	23.585	21.847	20.7414	18.8799	20.5444	33.3235	25.4343	19.5393	32.2646	29.2488	30.2151	33.1144	33.7747	33.6428	32.3873	29.3909	36.0691
Statistical tests
Ordinary one way anova followed by Bonferroni's multipe comparisons test
ANOVA summary
F	154.3
P value	<0,0001
P value summary	****
Significant diff. among means (P < 0.05)?	Yes
R squared	0.7704
Bonferroni's multiple comparisons test	Mean Diff,	95,00% CI of diff,	Below threshold?	Summary	Adjusted P Value
anti-IgG vs. anti-IgG	-34.92	-39,45 to -30,39	Yes	****	<0,0001
anti-IgG vs. anti-IgG	-12.59	-16,76 to -8,411	Yes	****	<0,0001

[truncated: 1 more sheets: 3m]
