# Supplementary material for: Restoring the tumour mechanophenotype of vocal fold cancer reverts its malignant properties
Source: Nat Mater. 2026 Feb 20;25(5):868–82. doi: 10.1038/s41563-025-02473-7 (PMC13143829; doi:10.1038/s41563-025-02473-7)
Supplement: Supplementary file 40 — Statistical source data. [file 41563_2025_2473_MOESM40_ESM.xlsx]

## Sheet: 4b
Figure 4b: Actin coherency (alignment) in NC, T1 and T3 cells ± cyclic stretching
	NC					Statistical analysis NC
	CTRL	30 min	1 h
	0.364425	0.555315	2.77657			Number of families	1
	0.832972	0.173536	2.86334			Number of comparisons per family	2
	0.364425	0.295011	2.32538			Alpha	0.05
	0.91974	0.746204	2.06508
	0.225597	0.138829	2.4295			Dunn's multiple comparisons test	Mean rank diff,	Significant?	Summary	Adjusted P Value	A-?
	0.746204	0.260304	1.85683			CTRL vs. 30 min	-46.44	Yes	****	<0,0001	B	30 min
	0.9718	0.642082	2.09978			CTRL vs. 1 h	-74.94	Yes	****	<0,0001	C	1 h
	0.347072	0.902386	2.30803
	0.399132	0.67679	1.89154			Test details	Mean rank 1	Mean rank 2	Mean rank diff,	n1	n2	Z
	0.694143	1.42299	0.329718			CTRL vs. 30 min	32.04	78.48	-46.44	48	48	5.454
	0.572668	1.31887	1.52712			CTRL vs. 1 h	32.04	107	-74.94	48	48	8.801
	0.052061	1.24946	2.15184
	0.989154	2.09978	1.61388
	1.66594	1.00651	1.14534
	0.347072	2.04772	1.87419
	0.607375	1.37093	0.052061
	0.381063	0.706361	0.882951
	0.604124	1.2826	1.57072
	0.408946	1.49637	1.90532
	0.204473	1.31048	1.65437
	0.06506	1.10601	2.07261
	0.195179	1.08742	1.71014
	0.027883	1.50566	1.95179
	0.408946	1.34766	1.22684
	0.632007	2.01685	2.34214
	0.204473	1.85884	2.28638
	0.362475	1.41272	2.05402
	0.120825	1.56143	1.87743
	0.148708	2.16555	1.9332
	0.362475	1.56143	2.17485
	0.148708	1.10601	1.58931
	0.06506	1.59861	2.5745
	0.676196	1.32587	1.74574
	0.446378	1.54244	1.22864
	0.707133	1.17119	0.662938
	0.269595	1.44078	1.04744
	0.4287	1.45846	1.41869
	0.649679	1.47172	1.86948
	0.733651	1.38333	1.77225
	0.667357	1.29494	1.65292
	0.411021	1.67502	1.57337
	0.601063	1.47172	1.37007
	0.817623	1.37449	1.47172
	0.415441	1.40543	1.74132
	0.357986	1.4673	1.50266
	0.565707	1.759	1.76341
	0.503833	0.981148	1.29936
	0.21214	1.43195	1.89158
	T1					Statistical analysis T1
	CTRL	30 min	1 h
	0.963275	0.539434	1.73389			Number of families	1
	0.847682	0.616496	1.54124			Number of comparisons per family	2
	0.577965	0.539434	1.54124			Alpha	0.05
	0.577965	0.655027	2.11921
	0.154124	0.732089	1.92655			Dunn's multiple comparisons test	Mean rank diff,	Significant?	Summary	Adjusted P Value	A-?
	0.192655	0.847682	1.54124			CTRL vs. 30 min	-53.9	Yes	****	<0,0001	B	30 min
	0.38531	0.809151	1.07887			CTRL vs. 1 h	-62.54	Yes	****	<0,0001	C	1 h
	0.192655	0.77062	1.07887
	0.577965	1.50271	1.46418			Test details	Mean rank 1	Mean rank 2	Mean rank diff,	n1	n2	Z
	1.69536	2.15774	1.23299			CTRL vs. 30 min	33.69	87.58	-53.9	48	48	6.33
	1.96508	2.81276	1.04034			CTRL vs. 1 h	33.69	96.23	-62.54	48	48	7.345
	1.00181	1.27152	1.34858
	1.00181	1.15593	0.963275
	0.732089	2.04214	1.19446
	0.423841	1.42565	1.1174
	0.462372	1.46418	1.34858
	0.242715	1.83952	1.78842
	0.127745	2.00559	1.71178
	0.332136	2.31218	1.23912
	0.80479	1.59681	2.26108
	0.255489	1.07305	1.94172
	0.408782	1.21357	1.91617
	0.076647	0.91976	1.29022
	0.063872	1.90339	1.91617
	0.204391	1.91617	1.39241
	0.102196	2.05669	1.8523
	0.102196	1.68623	1.55848
	0.651497	1.36687	0.970858
	0.191617	1.45629	1.60958
	0.34491	1.32854	0.68982
	0.242715	1.41796	0.932535
	0.562076	1.8523	1.67345
	0.241035	0.812183	1.40429
	0.47683	0.392992	1.22089
	0.345833	0.361552	1.35189
	0.267234	0.49255	1.33617
	0.775504	0.424431	1.24185
	0.377272	0.45063	1.56149
	0.110038	0.277714	1.12134
	0.178156	0.785983	1.67676
	0.623547	1.67152	1.63485
	0.995579	1.9964	1.61389
	1.22089	1.93876	1.46193
	0.791223	2.15359	1.7344
	0.513509	2.43131	1.54053
	0.780743	2.06976	1.77632
	0.539709	1.72392	1.42001
	0.586868	1.91256	1.56673
	T3					Statistical analysis T3
	CTRL	30 min	1 h
	1.18573	1.5711	0.53358			Number of families	1
	0.35572	2.10468	1.39324			Number of comparisons per family	2
	1.5711	1.92682	2.01575			Alpha	0.05
	0.148217	2.2529	0.889301
	0.415007	3.29041	0.741084			Dunn's multiple comparisons test	Mean rank diff,	Significant?	Summary	Adjusted P Value	A-?
	1.12645	1.95646	1.36359			CTRL vs. 30 min	-39.61	Yes	****	<0,0001	B	30 min
	0.652154	1.30431	1.12645			CTRL vs. 1 h	-38.85	Yes	****	<0,0001	C	1 h
	0.26679	1.80825	0.415007
	0.296434	1.27466	0.770727			Test details	Mean rank 1	Mean rank 2	Mean rank diff,	n1	n2	Z
	1.5711	0.978231	0.889301			CTRL vs. 30 min	46.34	85.96	-39.61	48	48	4.653
	0.118573	1.45252	2.10468			CTRL vs. 1 h	46.34	85.2	-38.85	48	48	4.563
	0.207503	1.80825	0.503937
	0.741084	0.978231	1.80825
	0.71144	1.03752	0.948587
	0.17786	0.563224	1.68967
	0.978231	2.19361	1.33395
	0.534367	0.562994	1.59356
	0.753839	2.33786	2.11838
	0.038169	1.80349	2.00388
	0.20993	1.15461	1.99433
	0.162219	1.07828	1.97525
	0.229014	1.95616	1.32638
	2.02296	1.59356	0.591621
	0.448487	1.76532	1.69852
	0.887431	1.47905	2.02296
	0.400775	0.782466	2.08976
	0.620248	1.33592	0.696586
	0.572536	1.09736	1.19278
	0.601163	0.706128	2.23289
	0.448487	0.944685	1.67944
	1.04011	0.057254	1.11645
	1.04011	0.963769	0.83972
	1.28077	1.89708	1.17484
	0.741499	1.32892	0.857057
	0.866687	0.866687	0.895576
	1.43485	1.35781	0.905206
	1.21336	1.34818	1.28077
	1.14595	1.39633	0.63557
	0.857057	0.808908	0.68372
	1.34818	0.982245	0.780018
	0.770388	0.568161	1.46374
	0.356305	0.231116	1.18447
	0.442973	1.08817	0.905206
	0.057779	0.702979	0.741499
	0.173337	0.62594	1.40596
	0.529642	1.483	1.53115
	1.11706	0.558531	0.520012
	1.15558	0.308155	1.33855

## Sheet: 4d
Figure 4d: Cell extrusion in NC, T1 and T3 cells ± vibration
	NC				Statistical analysis NC
	CTRL	30 min	6 h		Number of families	1
	0	0	1		Number of comparisons per family	2
	1	0	1		Alpha	0.05
	1	4	0
	2	2	0		Dunn's multiple comparisons test	Mean rank diff,	Significant?	Summary	Adjusted P Value	A-?
	3	0	0		CTRL vs. 30 min	-0.3542	No	ns	>0,9999	B	30 min
	1	0	4		CTRL vs. 6 h	2.854	No	ns	>0,9999	C	6 h
	0	2	0
	0	1	0		Test details	Mean rank 1	Mean rank 2	Mean rank diff,	n1	n2	Z
					CTRL vs. 30 min	37.33	37.69	-0.3542	24	24	0.06584
	1	0	0		CTRL vs. 6 h	37.33	34.48	2.854	24	24	0.5306
	0	2	0
	0	1	3
	3	0	3
	3	0	0
	1	1	0
	1	0	0
	0	2	4
	0	1	0
	0	0	0
	0	1	1
	0	0	0
	0	0	2
	0	0	0
	2	0	0
	0	3	0
	T1				Statistical analysis T1
	CTRL	30 min	6 h		Number of families	1
	1	1	0		Number of comparisons per family	2
	1	1	0		Alpha	0.05
	0	0	0
	0	0	0		Dunn's multiple comparisons test	Mean rank diff,	Significant?	Summary	Adjusted P Value	A-?
	1	5	0		CTRL vs. 30 min	-5.458	No	ns	0.5996	B	30 min
	0	2	1		CTRL vs. 6 h	3.583	No	ns	0.9922	C	6 h
	0	1	0
	0	2	2		Test details	Mean rank 1	Mean rank 2	Mean rank diff,	n1	n2	Z
					CTRL vs. 30 min	35.88	41.33	-5.458	24	24	1.037
	1	0	1		CTRL vs. 6 h	35.88	32.29	3.583	24	24	0.6807
	1	0	0
	0	0	0
	0	2	0
	0	0	2
	1	2	0
	1	0	0
	2	0	0
	0	0	0
	0	1	2
	2	1	0
	0	2	0
	0	0	0
	0	0	4
	1	0	0
	0	2	0
	T3				Statistical analysis T3
	CTRL	30 min	6 h		Number of families	1
	1	3	6		Number of comparisons per family	2
	3	4	6		Alpha	0.05
	1	4	0
	0	5	6		Dunn's multiple comparisons test	Mean rank diff,	Significant?	Summary	Adjusted P Value	A-?
	2	2	3		CTRL vs. 30 min	-12.27	No	ns	0.0795	B	30 min
	2	6	4		CTRL vs. 6 h	-16.42	Yes	*	0.0119	C	6 h
	5	9	3
	10	4	3		Test details	Mean rank 1	Mean rank 2	Mean rank diff,	n1	n2	Z
					CTRL vs. 30 min	26.94	39.21	-12.27	24	24	2.056
	0	1	3		CTRL vs. 6 h	26.94	43.35	-16.42	24	24	2.751
	0	1	2
	1	3	4
	2	0	6
	3	1	3
	1	6	7
	1	2	3
	0	2	3
	2	3	0
	1	2	4
	3	1	2
	2	5	2
	2	3	12
	3	0	5
	5	8	3
	2	5	0

## Sheet: 4g
Figure 4g: nuclear beta-catenin intensity in non-stretched NC, T1 and T3 cells
	NC	T1	T3		Statistical analysis
	0.315271	0.407953	2.75188
	0.389705	0.637224	1.74589		Kruskal-Wallis test
	0.324775	0.598748	1.57961		P value	<0,0001
	0.35618	0.540424	1.99075		Exact or approximate P value?	Approximate
	0.336769	0.588109	2.16894		P value summary	****
	0.309324	0.780203	2.6274		Do the medians vary signif. (P < 0.05)?	Yes
	0.328795	0.691987	2.04514		Number of groups	3
	0.469705	0.477774	1.53744		Kruskal-Wallis statistic	29.01
	1.09122	1.27474	0.746051
	1.11883	1.29296	0.770503
	1.14059	1.30411	0.685552		Number of families	1
	1.10407	1.16859	0.706189		Number of comparisons per family	2
	1.0697	1.17187	0.926761		Alpha	0.05
	1.07653	1.44905	0.707946
	0.791504	1.35102	0.667883		Dunn's multiple comparisons test	Mean rank diff,	Significant?	Summary	Adjusted P Value	A-?
	0.970958	1.02193	0.39144		NC vs. T1	-17.5	Yes	*	0.0107	B	T1
					NC vs. T3	-33.85	Yes	****	<0,0001	C	T3
	0.563199	0.80731	1.52066
	0.51322	0.683915	1.82353		Test details	Mean rank 1	Mean rank 2	Mean rank diff,	n1	n2	Z
	0.544694	0.839006	1.5689		NC vs. T1	22.38	39.88	-17.5	26	26	2.784
	0.602322	0.738403	1.53558		NC vs. T3	22.38	56.23	-33.85	26	26	5.385
	0.526773	1.20025	1.04904
	0.419785	0.945991	1.51107
	0.513534	0.886465	2.06602
	0.385975	1.42813	1.595
	0.509071	1.00237	1.18021
	0.56132	0.770203	1.70804

## Sheet: 4h
Figure 4h: nuclear beta-catenin intensity in NC, T1 and T3 cells ± cyclic stretching
	NC			Statistical analysis NC
	CTRL	1 h		Column B	1 h
	0.908352	0.99407		vs.	vs,
	1.12281	0.943049		Column A	CTRL
	0.935735	1.11685
	1.02622	0.758705		Unpaired t test
	0.970293	0.774045		P value	0.4257
	0.891217	0.951528		P value summary	ns
	0.947317	0.808982		Significantly different (P < 0.05)?	No
	1.35331	0.63878		One- or two-tailed P value?	Two-tailed
				t, df	t=0,8031, df=50
	1.17377	1.22016
	1.20347	1.12548		How big is the difference?
	1.22689	1.13888		Mean of column A	1.062
	1.1876	1.24439		Mean of column B	1.026
	1.15063	1.0951		Difference between means (B - A) ± SEM	-0,03556 ± 0,04428
	1.15797	1.24494		95% confidence interval	-0,1245 to 0,05337
	0.851385	0.951041		R squared (eta squared)	0.01274
	1.04442	1.16767
				F test to compare variances
	1.14485	0.755912		F, DFn, Dfd	1,650, 25, 25
	1.04326	0.945149		P value	0.2174
	1.10723	1.02455		P value summary	ns
	1.22438	1.12432		Significantly different (P < 0.05)?	No
	1.07081	0.967433
	0.853324	1.11149		Data analyzed
	1.04389	1.18155		Sample size, column A	26
	0.784597	1.30891		Sample size, column B	26
	1.03482	1.1972
	1.14103	0.88488
	T1			Statistical analysis T1
	CTRL	1 h		Column B	1 h
	0.880801	0.806847		vs.	vs,
	1.37582	0.810428		Column A	CTRL
	1.29274	0.80031
	1.16682	0.667309		Unpaired t test
	1.26977	0.744316		P value	0.0004
	1.68452	0.551417		P value summary	***
	1.49405	0.578645		Significantly different (P < 0.05)?	Yes
	1.03155	0.822718		One- or two-tailed P value?	Two-tailed
				t, df	t=3,816, df=50
	1.13264	0.862763
	1.14883	1.00967		How big is the difference?
	1.15874	0.968163		Mean of column A	1.201
	1.03833	1.24709		Mean of column B	0.9275
	1.04123	1.03184		Difference between means (B - A) ± SEM	-0,2739 ± 0,07178
	1.28752	1.09666		95% confidence interval	-0,4181 to -0,1297
	1.20042	0.716531		R squared (eta squared)	0.2255
	0.908009	0.942885
				F test to compare variances
	1.05226	0.869709		F, DFn, Dfd	1,297, 25, 25
	0.891429	0.88744		P value	0.5201
	1.09358	0.623347		P value summary	ns
	0.962449	0.786679		Significantly different (P < 0.05)?	No
	1.56443	1.13705
	1.23302	1.93703		Data analyzed
	1.15544	1.04442		Sample size, column A	26
	1.86146	1.09623		Sample size, column B	26
	1.30651	1.15128
	1.0039	0.923943
	T3			Statistical analysis T3
	CTRL	1 h		Column B	1 h
	1.69555	0.647943		vs.	vs,
	1.07572	0.763227		Column A	CTRL
	0.973265	0.845423
	1.22659	0.888662		Unpaired t test
	1.33638	0.686995		P value	0.0006
	1.61885	0.657253		P value summary	***
	1.26009	0.73187		Significantly different (P < 0.05)?	Yes
	0.947286	0.556753		One- or two-tailed P value?	Two-tailed
				t, df	t=3,642, df=50
	0.959531	0.633892
	0.99098	0.635735		How big is the difference?
	0.881721	0.887782		Mean of column A	1.095
	0.908263	0.817619		Mean of column B	0.8579
	1.19195	1.13827		Difference between means (B - A) ± SEM	-0,2366 ± 0,06497
	0.910522	1.0637		95% confidence interval	-0,3671 to -0,1061
	0.858996	1.03818		R squared (eta squared)	0.2097
	0.503449	1.03421
				F test to compare variances
	1.08689	1.09959		F, DFn, Dfd	1,690, 25, 25
	1.30337	0.744866		P value	0.1967
	1.12137	0.59311		P value summary	ns
	1.09756	0.961328		Significantly different (P < 0.05)?	No
	0.749806	0.906463
	1.08004	0.934776		Data analyzed
	1.4767	1.36495		Sample size, column A	26
	1.14003	0.744532		Sample size, column B	26
	0.843559	0.805999
	1.22083	1.12348

## Sheet: 4j
Figure 4j: nuclear beta-catenin intensity in non-vibrated NC, T1 and T3 cells
	NC	T1	T3		Statistical analysis
	0.770824	0.861783	1.37671		ANOVA summary
	0.661713	0.84043	1.42208		F	78.49
	0.870952	0.707194	1.96609		P value	<0,0001
	0.86571	0.806644	1.54197		P value summary	****
	0.927358	0.686807	1.11294		Significant diff. among means (P < 0.05)?	Yes
	0.749675	0.746048	1.14332		R squared	0.6947
	0.806694	0.812894	1.37817
	0.859528	1.07707	1.0074
	0.40887	0.784425	1.78849		Number of families	1
	0.626048	0.861668	0.925787		Number of comparisons per family	2
	0.770471	0.829162	1.33528		Alpha	0.05
	0.592692	0.810349	1.60797
	0.595354	1.10924	1.4992		Dunnett's multiple comparisons test	Mean Diff,	95,00% CI of diff,	Below threshold?	Summary	Adjusted P Value	A-?
	0.596003	1.00188	1.61458		NC vs. T1	-0.2435	-0,3696 to -0,1174	Yes	****	<0,0001	B	T1
	0.696509	1.36609	1.64151		NC vs. T3	-0.6898	-0,8160 to -0,5637	Yes	****	<0,0001	C	T3
	0.541846	0.902995	1.09358
					Test details	Mean 1	Mean 2	Mean Diff,	SE of diff,	n1	n2	q	DF
	0.618805	1.07215	1.66694		NC vs. T1	0.6889	0.9324	-0.2435	0.05585	24	24	4.361	69
	0.747385	0.938813	1.41573		NC vs. T3	0.6889	1.379	-0.6898	0.05585	24	24	12.35	69
	0.62937	1.02456	1.28502
	0.626865	1.0348	1.21173
	0.719283	1.04346	1.32085
	0.741443	1.05517	0.973294
	0.535556	1.06602	1.19645
	0.574033	0.93801	1.56427

## Sheet: 4k
Figure 4k: nuclear beta-catenin intensity in NC, T1 and T3 cells ± vibration
	NC				Statistical analysis NC
	CTRL	30 min	6h		ANOVA summary
	1.20542	1.07947	0.714406		F	11.23
	1.03479	0.900315	0.649204		P value	<0,0001
	1.362	1.01936	0.771298		P value summary	****
	1.3538	0.90345	0.871239		Significant diff. among means (P < 0.05)?	Yes
	1.45021	0.975738	0.662722		R squared	0.2456
	1.17235	1.34128	0.454868
	1.26151	0.813126	0.704682
	1.34413	1.01478	0.93985
	0.786581	0.848365	0.722282
	1.20439	0.836209	0.9877
	1.48223	1.05952	0.784405
	1.14021	1.13664	1.08564
	1.14534	0.877193	0.897898		Number of families	1
	1.14659	0.711028	1.3632		Number of comparisons per family	2
	1.33994	0.849667	0.731883		Alpha	0.05
	1.0424	0.995638	0.825065
					Dunnett's multiple comparisons test	Mean Diff,	95,00% CI of diff,	Below threshold?	Summary	Adjusted P Value	A-?
	0.952089	1.06596	1.18234		CTRL vs. 30 min	0.1851	0,06236 to 0,3078	Yes	**	0.0021	B	30 min
	1.14992	0.916709	1.29208		CTRL vs. 6h	0.2476	0,1249 to 0,3703	Yes	****	<0,0001	C	6h
	0.968345	0.916031	1.16569
	0.964492	1.13684	1.03782		Test details	Mean 1	Mean 2	Mean Diff,	SE of diff,	n1	n2	q	DF
	1.10668	1.01064	1.08494		CTRL vs. 30 min	1.144	0.9592	0.1851	0.05434	24	24	3.406	69
	1.14078	0.811105	1.07751		CTRL vs. 6h	1.144	0.8966	0.2476	0.05434	24	24	4.557	69
	0.824003	0.891795	0.866036
	0.883204	0.90888	0.646109
	T1				Statistical analysis T1
	CTRL	30 min	6h		Table Analyzed	T1: vibration_nuclear b-catenin
	1.33359	0.821302	0.85668
	1.30055	0.916972	0.783805		Kruskal-Wallis test
	1.09437	1.18524	0.74602		P value	<0,0001
	1.24826	0.993986	0.684023		Exact or approximate P value?	Approximate
	1.06282	1.0169	0.763275		P value summary	****
	1.15449	1.16736	0.871367		Do the medians vary signif. (P < 0.05)?	Yes
	1.25794	1.05806	0.610089		Number of groups	3
	1.66674	0.656415	0.749751		Kruskal-Wallis statistic	33.47
	1.04257	0.719688	0.938394		Data summary
	1.14523	0.666036	1.06668		Number of treatments (columns)	3
	1.10203	0.712583	1.06847		Number of values (total)	72
	1.07702	0.828373	0.844911
	1.47428	0.789172	0.740779		Number of families	1
	1.33159	0.935432	0.956692		Number of comparisons per family	2
	1.81565	0.685339	1.03963		Alpha	0.05
	1.20016	0.646358	1.17293
					Dunn's multiple comparisons test	Mean rank diff,	Significant?	Summary	Adjusted P Value	A-?
	1.18934	1.05421	0.58895		CTRL vs. 30 min	28.92	Yes	****	<0,0001	B	30 min
	1.04143	0.814794	0.665481		CTRL vs. 6h	31.46	Yes	****	<0,0001	C	6h
	1.13655	0.774834	0.538094
	1.14791	0.963642	1.05447		Test details	Mean rank 1	Mean rank 2	Mean rank diff,	n1	n2	Z
	1.15751	0.893725	1.11221		CTRL vs. 30 min	56.63	27.71	28.92	24	24	4.786
	1.1705	1.12531	0.979216		CTRL vs. 6h	56.63	25.17	31.46	24	24	5.207
	1.18254	1.25471	1.05177
	1.04054	1.00896	1.05331
	T3				T3
	CTRL	30 min	6h
	1.35772	0.621685	0.708976		Kruskal-Wallis test
	1.40246	0.867727	0.503694		P value	<0,0001
	1.93896	1.1434	1.13186		Exact or approximate P value?	Approximate
	1.52069	0.581517	0.820642		P value summary	****
	1.09759	0.651814	0.668208		Do the medians vary signif. (P < 0.05)?	Yes
	1.12754	0.750536	1.17974		Number of groups	3
	1.35915	0.723887	0.687849		Kruskal-Wallis statistic	22.38
	0.993494	0.691339	1.46953
	1.61252	1.03895	0.813949		Data summary
	0.834699	0.930837	0.669558		Number of treatments (columns)	3
	1.2039	0.799352	1.06821		Number of values (total)	72
	1.44976	0.957005	0.605812
	1.35169	0.766369	0.631418		Number of families	1
	1.45572	0.93465	0.707538		Number of comparisons per family	2
	1.48	0.664477	0.805933		Alpha	0.05
	0.985983	1.18676	1.04489
					Dunn's multiple comparisons test	Mean rank diff,	Significant?	Summary	Adjusted P Value	A-?
	1.28013	1.22451	0.700349		CTRL vs. 30 min	16.13	Yes	*	0.0152	B	30 min
	1.08722	1.29822	0.978757		CTRL vs. 6h	28.5	Yes	****	<0,0001	C	6h
	0.98683	1.29486	0.716116
	0.930548	1.12092	0.985306		Test details	Mean rank 1	Mean rank 2	Mean rank diff,	n1	n2	Z
	1.01435	1.29426	0.632939		CTRL vs. 30 min	51.38	35.25	16.13	24	24	2.669
	0.747443	1.14922	0.58748		CTRL vs. 6h	51.38	22.88	28.5	24	24	4.717
	0.918816	1.29504	0.679834
	1.20128	1.26442	0.611161
