# Supplementary material for: Restoring the tumour mechanophenotype of vocal fold cancer reverts its malignant properties
Source: Nat Mater. 2026 Feb 20;25(5):868–82. doi: 10.1038/s41563-025-02473-7 (PMC13143829; doi:10.1038/s41563-025-02473-7)
Supplement: Supplementary file 41 — Statistical source data. [file 41563_2025_2473_MOESM41_ESM.xlsx]

## Sheet: 5a
Figure 5a: YAP mRNA expression in NC, T1 and T3 cells (48h; RNA-seq data).
	YAP				Statistical analysis YAP
	NC	T1	T3		Number of families	1
	0.862755	1.34301	0.79423		Number of comparisons per family	2
	0.946327	1.17525	0.878425		Alpha	0.05
	0.912513	1.28024	0.807244
					Dunn's multiple comparisons test	Mean rank diff,	Significant?	Summary	Adjusted P Value	A-?
					NC vs. T1	-3.333	No	ns	0.2721	B	T1
					NC vs. T3	2.333	No	ns	0.5934	C	T3
					Test details	Mean rank 1	Mean rank 2	Mean rank diff,	n1	n2	Z
					NC vs. T1	4.667	8	-3.333	3	3	1.491
					NC vs. T3	4.667	2.333	2.333	3	3	1.043

## Sheet: 5c
Figure 5c: YAP protein expression in NC, T1 and T3 cells (48h; western blot)
	YAP				statistical analysis YAP
	NC	T1	T3		Number of families	1
	1.12584	1.23461	0.639547		Number of comparisons per family	2
	1.05355	0.956866	0.989584		Alpha	0.05
	0.997663	1.25464	0.747693
					Dunnett's multiple comparisons test	Mean Diff,	95,00% CI of diff,	Below threshold?	Summary	Adjusted P Value	A-?
					NC vs. T1	-0.08969	-0,4310 to 0,2516	No	ns	0.6882	B	T1
					NC vs. T3	0.2667	-0,07457 to 0,6081	No	ns	0.1134	C	T3
					Test details	Mean 1	Mean 2	Mean Diff,	SE of diff,	n1	n2	q	DF
					NC vs. T1	1.059	1.149	-0.08969	0.1192	3	3	0.7523	6
					NC vs. T3	1.059	0.7923	0.2667	0.1192	3	3	2.238	6

## Sheet: 5d
Figure 5d: YAP downstream target mRNA expression (48h; RNA-seq data).
	CYR61				Statistical analysis CYR61
	NC	T1	T3		Number of families	1
	0.64747	0.532168	1.82036		Number of comparisons per family	2
	0.53095	1.23796	1.23109		Alpha	0.05
	0.426081	0.675694	1.89822
					Dunnett's multiple comparisons test	Mean Diff,	95,00% CI of diff,	Below threshold?	Summary	Adjusted P Value	A-?
					NC vs. T1	-0.2804	-1,000 to 0,4394	No	ns	0.4741	B	T1
					NC vs. T3	-1.115	-1,835 to -0,3952	Yes	**	0.0079	C	T3
					Test details	Mean 1	Mean 2	Mean Diff,	SE of diff,	n1	n2	q	DF
					NC vs. T1	0.5348	0.8153	-0.2804	0.2514	3	3	1.115	6
					NC vs. T3	0.5348	1.65	-1.115	0.2514	3	3	4.435	6
	ANKRD1				Statistical analysis ANKRD1
	NC	T1	T3		Number of families	1
	0.538897	0.655496	1.80561		Number of comparisons per family	2
	0.297422	1.47419	1.22839		Alpha	0.05
	0.158472	0.654215	2.18731
					Dunnett's multiple comparisons test	Mean Diff,	95,00% CI of diff,	Below threshold?	Summary	Adjusted P Value	A-?
					NC vs. T1	-0.5964	-1,545 to 0,3521	No	ns	0.2025	B	T1
					NC vs. T3	-1.409	-2,357 to -0,4603	Yes	**	0.0096	C	T3
					Test details	Mean 1	Mean 2	Mean Diff,	SE of diff,	n1	n2	q	DF
					NC vs. T1	0.3316	0.928	-0.5964	0.3313	3	3	1.8	6
					NC vs. T3	0.3316	1.74	-1.409	0.3313	3	3	4.253	6
	AXL				Statistical analysis AXL
	NC	T1	T3		Number of families	1
	0.440591	0.465806	2.0936		Number of comparisons per family	2
	0.473139	0.612353	1.91451		Alpha	0.05
	0.357702	0.606708	2.03559
					Dunnett's multiple comparisons test	Mean Diff,	95,00% CI of diff,	Below threshold?	Summary	Adjusted P Value
					NC vs. T1	-0.1378	-0,3228 to 0,04718	No	ns	0.1303
					NC vs. T3	-1.591	-1,776 to -1,406	Yes	****	<0,0001
					Test details	Mean 1	Mean 2	Mean Diff,	SE of diff,	n1	n2	q	DF
					NC vs. T1	0.4238	0.5616	-0.1378	0.06461	3	3	2.133	6
					NC vs. T3	0.4238	2.015	-1.591	0.06461	3	3	24.62	6
	CSF1				Statistical analysis CSF1
	NC	T1	T3		Number of families	1
	0.187466	0.396084	2.41645		Number of comparisons per family	2
	0.411923	0.763276	1.8248		Alpha	0.05
	0.24895	0.444732	2.30632
					Dunnett's multiple comparisons test	Mean Diff,	95,00% CI of diff,	Below threshold?	Summary	Adjusted P Value
					NC vs. T1	-0.2519	-0,7785 to 0,2747	No	ns	0.351
					NC vs. T3	-1.9	-2,426 to -1,373	Yes	****	<0,0001
					Test details	Mean 1	Mean 2	Mean Diff,	SE of diff,	n1	n2	q	DF
					NC vs. T1	0.2828	0.5347	-0.2519	0.1839	3	3	1.37	6
					NC vs. T3	0.2828	2.183	-1.9	0.1839	3	3	10.33	6

## Sheet: 5f
Figure 5f: Total YAP expression in vibrated vs non-vibrated cells
	NC				Statistical analysis NC
	CTRL	30 min	6 h		Number of families	1
	1.10985	1.11566	0.803181		Number of comparisons per family	2
	1.03551	0.94937	0.724871		Alpha	0.05
	1.25558	1.06044	0.849261
	1.27876	0.939394	0.864448		Dunnett's multiple comparisons test	Mean Diff,	95,00% CI of diff,	Below threshold?	Summary	Adjusted P Value	A-?
	1.37566	0.986722	0.643957		CTRL vs. 30 min	0.1843	0,04920 to 0,3194	Yes	**	0.0057	B	30 min
	1.12415	1.3098	0.465981		CTRL vs. 6 h	0.2964	0,1613 to 0,4315	Yes	****	<0,0001	C	6 h
	1.21818	0.811607	0.748414
	1.25804	1.05152	1.01965		Test details	Mean 1	Mean 2	Mean Diff,	SE of diff,	n1	n2	q	DF
					CTRL vs. 30 min	1.16	0.9759	0.1843	0.05982	24	24	3.081	69
	0.980403	0.921153	0.597606		CTRL vs. 6 h	1.16	0.8639	0.2964	0.05982	24	24	4.954	69
	1.36442	0.84316	0.730658
	1.74195	1.07183	0.536972
	1.28962	1.09116	0.812478
	1.27125	0.979197	0.673307
	1.32398	0.884712	1.12666
	1.44029	0.971159	0.585349
	1.18475	0.998738	0.579174
	0.943196	1.01492	1.24282
	1.05402	0.899864	1.40034
	0.947324	0.889268	1.21273
	0.920734	1.10592	1.1686
	1.03792	0.956902	1.07115
	1.10142	0.809026	1.19621
	0.736127	0.848265	0.94957
	0.8522	0.912338	0.729139
	T1				Statistical analysis T1
	CTRL	30 min	6 h		Number of families	1
	1.29369	0.7204	1.0287		Number of comparisons per family	2
	1.24729	0.807746	0.976469		Alpha	0.05
	0.963948	1.13329	0.921159
	1.01121	1.01268	0.797805		Dunn's multiple comparisons test	Mean rank diff,	Significant?	Summary	Adjusted P Value	A-?
	0.873725	1.1052	0.913578		CTRL vs. 30 min	21	Yes	**	0.001	B	30 min
	0.971927	1.25842	1.08565		CTRL vs. 6 h	29.63	Yes	****	<0,0001	C	6 h
	1.2601	1.0076	0.77526
	1.39147	0.545	0.897686		Test details	Mean rank 1	Mean rank 2	Mean rank diff,	n1	n2	Z
					CTRL vs. 30 min	53.38	32.38	21	24	24	3.476
	0.964867	1.01794	0.743158		CTRL vs. 6 h	53.38	23.75	29.63	24	24	4.904
	1.09948	0.894972	0.942655
	1.05051	0.84414	0.975003
	1.12227	0.97877	0.761459
	1.6082	0.941722	0.662784
	1.17855	0.836161	0.932478
	1.70326	0.683919	0.951015
	1.25973	0.92565	0.9213
	1.31808	1.04738	0.602146
	1.06057	0.894708	0.604591
	1.04813	1.10096	0.634364
	1.22976	1.18093	1.02305
	1.05514	0.830692	0.986353
	1.17234	1.00017	0.876982
	1.03109	1.31802	1.03337
	1.08776	0.854474	1.00895
	T3				Statistical analysis T3
	CTRL	30 min	6 h		Number of families	1
	1.25348	0.547303	0.756045		Number of comparisons per family	2
	1.29498	0.826933	0.506562		Alpha	0.05
	1.93964	1.23459	1.29594
	1.47475	0.649954	0.867831		Dunn's multiple comparisons test	Mean rank diff,	Significant?	Summary	Adjusted P Value	A-?
	0.99819	0.682889	0.756815		CTRL vs. 30 min	10.54	No	ns	0.162	B	30 min
	1.06791	0.728823	1.39266		CTRL vs. 6 h	16.71	Yes	*	0.0114	C	6 h
	1.26312	0.75267	0.719878
	0.758543	0.616639	1.61388		Test details	Mean rank 1	Mean rank 2	Mean rank diff,	n1	n2	Z
					CTRL vs. 30 min	45.58	35.04	10.54	24	24	1.745
	1.60368	1.18356	0.716606		CTRL vs. 6 h	45.58	28.88	16.71	24	24	2.766
	0.778826	1.18834	0.617807
	0.947856	0.927315	1.20954
	1.30897	1.02952	0.633865
	1.08716	0.919997	0.631486
	1.18183	1.04427	0.737148
	1.2509	0.932332	0.782801
	0.923496	1.39333	0.969379
	1.14218	1.07496	1.06783
	0.997107	1.06825	1.49878
	0.995284	1.1677	0.870021
	0.864206	0.979289	1.25202
	1.01484	1.12924	0.715812
	0.7859	0.850433	0.658551
	0.93396	1.12388	0.790758
	1.02221	1.09036	0.906441

## Sheet: 5g
Figure 5g: Nuclear YAP expression in vibrated vs non-vibrated cells
	NC				Statistical analysis NC
	CTRL	30 min	6 h		Number of families	1
	1.28992	0.917027	0.780407		Number of comparisons per family	2
	1.18821	0.901029	0.541383		Alpha	0.05
	1.41685	0.957339	0.585585
	1.37395	0.984409	0.811291		Dunn's multiple comparisons test	Mean rank diff,	Significant?	Summary	Adjusted P Value	A-?
	1.33511	1.07286	0.897669		CTRL vs. 30 min	12.63	No	ns	0.0733	B	30 min
	1.36106	1.03952	0.844305		CTRL vs. 6 h	29.38	Yes	****	<0,0001	C	6 h
	1.31089	1.20079	0.866958
	1.43927	1.05802	0.827883		Test details	Mean rank 1	Mean rank 2	Mean rank diff,	n1	n2	Z
					CTRL vs. 30 min	50.5	37.88	12.63	24	24	2.09
	1.25685	1.08277	0.666944		CTRL vs. 6 h	50.5	21.13	29.38	24	24	4.862
	1.38646	1.12113	0.686914
	1.43834	1.10782	0.711041
	1.33178	1.10086	0.663625
	1.42367	1.10237	0.722122
	1.53134	1.11161	0.557781
	1.39124	1.07232	0.571079
	1.17434	1.00998	0.589754
	1.04849	1.06058	1.10293
	1.03654	1.0378	1.14187
	0.919973	1.05925	1.06816
	0.937744	1.09657	1.07053
	0.953394	1.00986	1.04296
	0.809311	1.02183	1.20365
	0.558201	1.02119	1.15896
	0.953042	0.914769	0.827924
	T1				Statistical analysis T1
	CTRL	30 min	6 h		Number of families	1
	1.25424	1.04371	0.933175		Number of comparisons per family	2
	0.867302	0.977315	0.963779		Alpha	0.05
	0.705851	1.01905	0.970892
	1.07844	1.03285	0.835225		Dunn's multiple comparisons test	Mean rank diff,	Significant?	Summary	Adjusted P Value	A-?
	1.19118	1.08477	0.909813		CTRL vs. 30 min	23.38	Yes	***	0.0002	B	30 min
	1.31738	0.972625	0.937463		CTRL vs. 6 h	35.88	Yes	****	<0,0001	C	6 h
	1.33525	0.97659	0.908675
	1.45453	0.706545	0.917699		Test details	Mean rank 1	Mean rank 2	Mean rank diff,	n1	n2	Z
					CTRL vs. 30 min	56.25	32.88	23.38	24	24	3.869
	1.13032	0.888555	0.929061		CTRL vs. 6 h	56.25	20.38	35.88	24	24	5.938
	1.37907	0.864918	0.914087
	1.31596	1.01902	0.940097
	1.34696	0.897361	0.842351
	1.28491	0.807348	0.968438
	1.25917	0.791353	0.904556
	1.1737	0.73386	0.877479
	1.17139	0.909755	0.897867
	1.4264	1.14353	0.631986
	1.18078	1.10772	0.638221
	1.16678	1.16675	0.54231
	1.25121	0.972967	0.634722
	1.13548	0.875639	0.895928
	1.14288	1.04563	0.892752
	1.11937	1.21622	0.96133
	1.30166	1.05359	0.733062
	T3					Statistical analysis T3
	CTRL	30 min	6 h			Number of families	1
	0.949039	1.20494	0.915282			Number of comparisons per family	2
	1.02639	1.02248	0.741341			Alpha	0.05
	0.825165	1.11335	0.90086
	0.997448	0.936896	1.08464			Dunnett's multiple comparisons test	Mean Diff,	95,00% CI of diff,	Below threshold?	Summary	Adjusted P Value	A-?
	0.578843	0.993919	0.99699			CTRL vs. 30 min	0.1003	-0,01395 to 0,2146	No	ns	0.0928	B	30 min
	1.29764	0.819325	0.937089			CTRL vs. 6 h	0.2064	0,09212 to 0,3206	Yes	***	0.0002	C	6 h
	1.7541	0.856649	0.848172
	1.29038	0.834021	0.819329			Test details	Mean 1	Mean 2	Mean Diff,	SE of diff,	n1	n2	q	DF
						CTRL vs. 30 min	1.109	1.009	0.1003	0.05059	24	24	1.983	69
	0.976532	0.919662	0.690781			CTRL vs. 6 h	1.109	0.9029	0.2064	0.05059	24	24	4.079	69
	1.31195	1.08797	0.996871
	1.27281	1.10186	0.676255
	1.19228	0.975272	0.713094
	1.40757	0.949363	0.714483
	1.17779	1.02507	0.980733
	0.992136	1.1954	0.78347
	1.43346	1.09915	0.878988
	0.982648	0.848259	1.03112
	0.880624	1.08833	1.2387
	1.03753	1.13063	1.01134
	1.03074	0.874787	1.0222
	1.15446	1.06441	0.94369
	1.07008	1.01643	0.784256
	0.997541	1.16044	0.850122
	0.985552	0.896757	1.10987

## Sheet: 5h
Figure 5h: Pan-cancer YAP codependencies (DepMap data)
	Target	Pearson's correlation coefficient
	AMOTL2	-0.28306
	NF2	-0.27948
	EPHA2	-0.25537
	PDCD10	-0.23285
	WWC1	-0.23243
	AJUBA	-0.22639
	LATS2	-0.2253
	ATP1B3	-0.224
	SDHB	-0.21262
	PRAG1	-0.20694
	MARK2	0.253357
	NCKAP1	0.254111
	ILK	0.255907
	CRKL	0.262411
	PKN2	0.272029
	TP53BP2	0.276876
	TNKS2	0.281922
	TEAD1	0.291348
	TEAD3	0.292035
	ARHGEF7	0.294213

## Sheet: 5i
Figure 5i: AMTOL2 mRNA expression in NC, T1 and T3 cells (48h; RNA-seq data)
	AMOTL2				Statistical analysis AMOTL2
	NC	T1	T3		Number of families	1
	1.20577	0.949498	0.844728		Number of comparisons per family	2
	0.990475	1.31839	0.691131		Alpha	0.05
	1.09881	1.0658	0.835388
					Dunn's multiple comparisons test	Mean rank diff,	Significant?	Summary	Adjusted P Value	A-?
					NC vs. T1	0.3333	No	ns	>0,9999	B	T1
					NC vs. T3	4.667	No	ns	0.0738	C	T3
					Test details	Mean rank 1	Mean rank 2	Mean rank diff,	n1	n2	Z
					NC vs. T1	6.667	6.333	0.3333	3	3	0.1491
					NC vs. T3	6.667	2	4.667	3	3	2.087

## Sheet: 5k
Figure 5k: AMTOL2 protein expression in NC, T1 and T3 cells (48h; western blot)
	AMOTL2				Statistical analysis AMOTL2
	NC	T1	T3		Number of families	1
	1.46062	0.530665	1.00872		Number of comparisons per family	2
	1.82498	0.301383	0.87364		Alpha	0.05
	1.55572	0.715205	0.729075
					Dunnett's multiple comparisons test	Mean Diff,	95,00% CI of diff,	Below threshold?	Summary	Adjusted P Value	A-?
					NC vs. T1	1.098	0,6750 to 1,521	Yes	***	0.0006	B	T1
					NC vs. T3	0.7433	0,3202 to 1,166	Yes	**	0.0043	C	T3
					Test details	Mean 1	Mean 2	Mean Diff,	SE of diff,	n1	n2	q	DF
					NC vs. T1	1.614	0.5158	1.098	0.1478	3	3	7.431	6
					NC vs. T3	1.614	0.8705	0.7433	0.1478	3	3	5.03	6

## Sheet: 5m
Figure 5m: Total AMOTL2 expression in vibrated vs. non-vibrated cells
	NC				Statistical analysis NC
	CTRL	30 min	6 h		Number of families	1
	0.696414	1.03471	1.0689		Number of comparisons per family	2
	0.968425	0.890561	0.895312		Alpha	0.05
	0.836638	0.775664	1.31177
	0.858692	0.822817	0.963197		Holm-Šídák's multiple comparisons test	Mean Diff,	Below threshold?	Summary	Adjusted P Value	A-?
	0.95846	0.790576	1.7521		CTRL vs. 30 min	-0.0121	No	ns	0.8915	B	30 min
	1.35339	1.08812	0.911398		CTRL vs. 6 h	-0.148	No	ns	0.1877	C	6 h
	1.24333	0.846016	1.17501
	0.705914	1.20926	0.843337		Test details	Mean 1	Mean 2	Mean Diff,	SE of diff,	n1	n2	t	DF
					CTRL vs. 30 min	0.9466	0.9587	-0.0121	0.0884	24	24	0.1369	69
	0.660266	0.943827	0.455059		CTRL vs. 6 h	0.9466	1.095	-0.148	0.0884	24	24	1.674	69
	0.537669	0.712934	0.77963
	0.693134	0.608882	1.41986
	0.565262	0.470581	1.19535
	0.973891	0.756721	2.10816
	1.57579	1.31374	1.37425
	0.953659	1.04904	1.95225
	0.619248	1.43597	0.844821
	0.99375	1.00859	0.776333
	1.22997	0.986865	1.00952
	1.1687	0.962759	0.991156
	0.884135	1.05194	1.30592
	1.06507	0.884411	1.02988
	1.14485	1.11343	0.635791
	1.07038	1.13601	0.720383
	0.962487	1.11657	0.751097
	T1				Statistical analysis T1
	CTRL	30 min	6 h		Number of families	1
	0.419021	1.0467	1.28479		Number of comparisons per family	2
	0.413097	1.09783	1.03102		Alpha	0.05
	0.411695	1.28051	2.41243
	0.41945	0.812419	1.16499		Dunn's multiple comparisons test	Mean rank diff,	Significant?	Summary	Adjusted P Value	A-?
	0.455944	0.826106	3.18784		CTRL vs. 30 min	-12.54	No	ns	0.0758	B	30 min
	0.409647	1.20446	1.33859		CTRL vs. 6 h	-23.58	Yes	***	0.0002	C	6 h
	0.471903	1.09417	1.22511
	0.448594	0.816798	0.726871		Test details	Mean rank 1	Mean rank 2	Mean rank diff,	n1	n2	Z
					CTRL vs. 30 min	24.46	37	-12.54	24	24	2.076
	0.9221	0.86917	0.965532		CTRL vs. 6 h	24.46	48.04	-23.58	24	24	3.904
	1.12373	0.901224	0.984144
	1.02678	0.790178	0.809391
	1.21834	0.870086	1.23595
	1.10924	0.839552	1.08409
	1.12042	0.659542	1.17774
	1.3709	0.81039	1.37929
	0.792274	0.734077	1.20586
	0.726551	0.847463	1.028
	0.838269	0.795945	1.05675
	0.850423	1.51916	1.19249
	1.23633	0.737935	2.02355
	0.665423	0.729984	1.09524
	0.618491	1.53249	0.798323
	0.672614	1.23141	0.715986
	0.683403	1.33696	1.06682
	T3				Statistical analysis T3
	CTRL	30 min	6 h		Number of families	1
	0.752997	0.702131	1.08218		Number of comparisons per family	2
	0.592458	0.748331	1.15599		Alpha	0.05
	0.617255	0.896831	1.5068
	0.495331	0.851766	1.60876		Dunn's multiple comparisons test	Mean rank diff,	Significant?	Summary	Adjusted P Value	A-?
	0.482187	0.908064	1.69618		CTRL vs. 30 min	7.125	No	ns	0.4765	B	30 min
	0.694745	0.844747	2.37003		CTRL vs. 6 h	-23.38	Yes	***	0.0002	C	6 h
	0.362999	0.703407	2.0154
	1.22032	0.688576	1.00252		Test details	Mean rank 1	Mean rank 2	Mean rank diff,	n1	n2	Z
					CTRL vs. 30 min	31.08	23.96	7.125	24	24	1.179
	0.957559	0.611789	1.56807		CTRL vs. 6 h	31.08	54.46	-23.38	24	24	3.869
	0.909307	0.604037	0.97561
	0.726213	0.484122	1.26262
	0.930548	1.23048	1.40329
	0.882354	0.957263	1.32979
	0.956585	0.947898	1.26951
	0.935603	0.886646	1.19042
	1.04058	0.786115	1.15359
	0.738146	1.11719	1.21777
	0.54151	0.972582	1.25061
	0.955099	0.653841	1.02908
	1.61689	0.728827	1.10924
	1.29932	0.920646	1.03351
	1.39203	0.60811	1.13396
	1.09769	0.409964	0.814051
	1.44366	0.984082	0.932192

## Sheet: 5n
Figure 5n: Nuclear AMOTL2 expression in vibrated vs. non-vibrated cells
	NC				Statistical analysis NC
	CTRL	30 min	6 h		Number of families	1
	0.776825	0.888642	1.05199		Number of comparisons per family	2
	1.0835	0.872435	1.20197		Alpha	0.05
	1.10426	0.910934	1.11566
	1.04219	0.882999	1.2924		Dunn's multiple comparisons test	Mean rank diff,	Significant?	Summary	Adjusted P Value	A-?
	1.01492	0.910726	1.18321		CTRL vs. 30 min	-12.92	No	ns	0.065	B	30 min
	0.876939	0.886208	1.19252		CTRL vs. 6 h	-20.21	Yes	**	0.0016	C	6 h
	0.900678	1.04925	1.10499
	0.789271	0.947088	1.21612		Test details	Mean rank 1	Mean rank 2	Mean rank diff,	n1	n2	Z
					CTRL vs. 30 min	25.46	38.38	-12.92	24	24	2.138
	0.740465	0.770786	1.18722		CTRL vs. 6 h	25.46	45.67	-20.21	24	24	3.345
	0.863113	0.899946	1.08873
	0.808961	0.785792	1.18289
	0.866335	0.990042	1.3544
	0.732432	1.3296	1.22458
	0.753359	1.48204	1.42281
	0.903854	1.40132	1.26926
	0.794207	0.782112	0.951627
	0.988951	1.0878	0.872218
	1.02571	1.25099	0.833004
	1.17372	1.13497	0.858518
	0.998168	1.13772	0.874708
	0.904023	1.12841	0.977965
	0.931731	1.13702	0.955905
	1.06018	1.11416	0.940527
	0.934231	1.05564	0.838884
	T1				Statistical analysis T1
	CTRL	30 min	6 h		Number of families	1
	0.336127	0.824601	1.11921		Number of comparisons per family	2
	0.299499	1.14394	1.78126		Alpha	0.05
	0.336095	1.0939	1.7783
	0.347218	0.96088	1.94975		Dunn's multiple comparisons test	Mean rank diff,	Significant?	Summary	Adjusted P Value	A-?
	0.344374	0.939723	1.70344		CTRL vs. 30 min	-10.33	No	ns	0.1744	B	30 min
	0.334778	1.33	1.67405		CTRL vs. 6 h	-29.04	Yes	****	<0,0001	C	6 h
	0.34982	1.17346	1.62765
	0.345935	0.959114	1.33085		Test details	Mean rank 1	Mean rank 2	Mean rank diff,	n1	n2	Z
					CTRL vs. 30 min	23.38	33.71	-10.33	24	24	1.71
	0.99295	0.901721	1.06811		CTRL vs. 6 h	23.38	52.42	-29.04	24	24	4.807
	1.07099	0.853595	0.927126
	1.14872	0.911425	0.984591
	1.16623	0.788873	1.12446
	1.17075	0.816801	1.16697
	1.15484	0.682166	1.23337
	1.31426	0.792224	1.27693
	0.864685	0.766736	1.20765
	0.718317	1.272	0.956921
	0.804899	1.51534	0.844467
	0.779611	1.40382	0.937337
	0.850658	0.869446	1.06709
	1.04059	0.950056	1.84403
	0.817883	1.06901	1.10427
	0.911772	0.843154	1.28216
	0.721151	0.968322	1.40627
	T3				Statistical analysis T3
	CTRL	30 min	6 h		Number of families	1
	0.738484	0.416065	0.562887		Number of comparisons per family	2
	0.270341	0.715887	2.54886		Alpha	0.05
	0.341572	0.572786	2.47391
	0.305796	0.616175	2.47828		Dunn's multiple comparisons test	Mean rank diff,	Significant?	Summary	Adjusted P Value	A-?
	0.362856	0.689365	2.38333		CTRL vs. 30 min	4.5	No	ns	0.9127	B	30 min
	0.524765	0.70441	1.92212		CTRL vs. 6 h	-22.25	Yes	***	0.0005	C	6 h
	0.481293	0.630173	1.50955
	0.646616	0.489287	1.01365		Test details	Mean rank 1	Mean rank 2	Mean rank diff,	n1	n2	Z
					CTRL vs. 30 min	30.58	26.08	4.5	24	24	0.7448
	0.904867	0.821731	0.99585		CTRL vs. 6 h	30.58	52.83	-22.25	24	24	3.683
	0.975982	0.777875	0.844768
	1.04682	0.830574	1.22302
	1.06278	0.718894	1.33344
	1.06689	0.954432	1.12959
	1.0524	0.880799	1.07705
	1.19767	0.857634	1.09214
	0.787981	0.671463	0.872914
	1.2401	0.402012	0.913732
	1.39892	0.781411	1.1117
	1.50184	0.850173	1.27206
	1.04638	0.992759	0.919847
	0.496833	0.878963	1.27368
	0.224506	0.973781	1.07169
	0.509291	1.16591	0.884552
	0.925162	1.03678	1.20464
