# Supplementary material for: Restoring the tumour mechanophenotype of vocal fold cancer reverts its malignant properties
Source: Nat Mater. 2026 Feb 20;25(5):868–82. doi: 10.1038/s41563-025-02473-7 (PMC13143829; doi:10.1038/s41563-025-02473-7)
Supplement: Supplementary file 43 — Source Data Fig. 6 [file 41563_2025_2473_MOESM43_ESM.xlsx]

## Sheet: Patient Data_ALL
Patient data - data used for panels in main figure 6b, c, d, f and Extended Data Figure 8b, c, d, e, f
Patient Number	Patient_ID	SampleType	Sex	DateOfDiagnosis	Age	Smoking	T	T_Detail	Grade	N	Stage	PrimTreatment	Rec	LastDate	CauseOfDeath	Dead	DSS	OASDays	OASyears	MeanNucYAP_Epi	Bcatcyto_score_epi	MeanBcat_cyto_epi	ECMscore	ECMgroup	YAPscore
40	LarCa_P28	Prim	M	2003-06-01	71	Y	NA	NA	NA	NA	NA	Surg	N	2004-01-10	LarCa	1	1	223	0.610959	2495.2	Hi	2937.95	5	ECMhigh	Hi
43	LarCa_P30	Prim	M	2003-07-01	60	NA	NA	NA	NA	NA	NA	RT	N	2004-01-05	Alive	0	0	188	0.515068	2399.75	Hi	2802.67	3	ECMhigh	Hi
45	LarCa_P32	Prim	M	2003-10-01	57	Y	NA	NA	NA	NA	NA	Surg	N	2004-10-01	Other	1	NA	366	1.00274	3092.96	Hi	4386.23	4	ECMhigh	Hi
50	LarCa_P37	Prim	M	2004-04-01	70	Y	NA	NA	NA	NA	NA	RT	N	2004-11-01	Alive	0	0	214	0.586301	2744.83	Hi	3625.4	4	ECMhigh	Hi
83	LarCa_P72	Prim	M	2008-01-01	76	Y	NA	NA	NA	NA	NA	Surg+RT	N	2009-06-01	LarCa	1	1	517	1.41644	2309.78	Hi	2956.24	3	ECMhigh	Hi
9	LarCa_P109	Prim	M	2009-12-01	55	Y	T1	T1a	NA	N0	I	Surg	N	2014-11-18	Alive	0	0	1813	4.96712	2083.24	Hi	3523	3	ECMhigh	Low
10	LarCa_P11	Prim	M	2001-11-01	58	Prev	T1	T1a	NA	N0	I	Surg	N	2007-11-05	Alive	0	0	2195	6.0137	3125	Hi	3187.19	5	ECMhigh	Hi
12	LarCa_P111	Prim	M	2001-10-01	62	Prev	T1	T1	NA	N0	I	Surg	Y	2018-07-27	Other	1	NA	6143	16.8301	2415.22	Hi	3432.81	0	ECMlow	Hi
18	LarCa_P118	Prim	M	2005-02-17	64	Y	T1	T1	NA	N0	I	Surg	N	2011-03-01	Other	1	NA	2203	6.03562	1795.32	Low	2017.46	3	ECMhigh	Low
23	LarCa_P124	Prim	M	2008-10-30	73	Prev	T1	T1a	G1	N0	I	RT	N	2014-08-16	Other	1	NA	2116	5.79726	1725.23	Low	2288.49	4	ECMhigh	Low
26	LarCa_P13	Prim	M	2002-02-01	78	Prev	T1	T1	NA	N0	I	Surg	N	2019-07-03	Other	1	NA	6361	17.4274	3715.66	Hi	4937.6	5	ECMhigh	Hi
32	LarCa_P19	Prim	M	2002-06-01	65	N	T1	T1a	NA	N0	I	Surg	N	2007-10-08	Alive	0	0	1955	5.35616	2172.53	Hi	2884.13	5	ECMhigh	Hi
35	LarCa_P22	Prim	M	2002-09-01	59	Y	T1	T1	NA	N0	I	RT	N	2008-02-01	Other	1	NA	1979	5.42192	2525.25	Hi	4667.71	5	ECMhigh	Hi
36	LarCa_P23	Prim	M	2002-12-01	75	Y	T1	T1	NA	N0	I	RT	N	2007-09-04	Other	1	NA	1738	4.76164	2723.45	Hi	3108.45	5	ECMhigh	Hi
60	LarCa_P5	Prim	M	2005-06-23	60	N	T1	T1	NA	N0	I	RT+Surg	Y	2006-04-04	Alive	0	0	310	0.849315	2599.68	Low	1734.74	5	ECMhigh	Hi
68	LarCa_P59	Prim	M	2007-04-01	62	Y	T1	T1b	NA	N0	I	Surg+RT	N	2022-11-14	Other	1	NA	5706	15.6329	2245.5	Hi	3274.85	4	ECMhigh	Hi
73	LarCa_P63	Prim	M	2007-08-30	66	Prev	T1	T1a	NA	N0	I	RT	N	2012-12-04	Alive	0	0	1923	5.26849	2008.29	Hi	4005.92	3	ECMhigh	Low
81	LarCa_P70	Prim	F	2008-01-24	65	Y	T1	T1	NA	N0	I	RT	N	2020-10-13	Alive	0	0	4646	12.7288	2644.23	Hi	4793.22	5	ECMhigh	Hi
95	LarCa_P87	Prim	M	2008-05-06	84	Prev	T1	T1b	NA	N0	I	RT	N	2009-12-15	LarCa	1	1	588	1.61096	1660.05	Hi	2960.57	3	ECMhigh	Low
98	LarCa_P9	Prim	M	2001-08-01	75	NA	T1	T1	NA	N0	I	Surg	N	2012-01-01	Other	1	NA	3805	10.4247	2763.38	Low	2441	5	ECMhigh	Hi
106	LarCa_P99	Prim	M	2008-12-01	57	Y	T1	T1	NA	N0	I	RT	N	2012-04-30	Other	1	NA	1246	3.4137	1659.11	Low	727.26	1	ECMlow	Low
107	TMA18_P1	Prim	M	2007-01-11	58	Y	T1	T1a	G2	N0	I	Surg	N	2012-03-12	Alive	0	0	1887	5.16986	1964.52	Hi	2984.17	5	ECMhigh	Low
108	TMA18_P10	Prim	M	2005-07-20	72	Y	T1	T1a	NA	N0	I	Surg	N	2009-06-02	Alive	0	0	1413	3.87123	2059.88	Low	1220.38	0	ECMlow	Low
109	TMA18_P11	Prim	M	2008-07-09	78	N	T1	T1a	G1	N0	I	Surg	N	2012-02-27	Other	1	NA	1328	3.63836	2339.04	Hi	3162.64	5	ECMhigh	Hi
110	TMA18_P12	Prim	M	2006-10-19	68	Y	T1	T1a	G1	N0	I	Surg	N	2013-10-11	Alive	0	0	2549	6.98356	2252.55	Low	2521.69	0	ECMlow	Hi
111	TMA18_P13	Prim	M	2005-06-15	78	Y	T1	T1a	NA	N0	I	RT	N	2007-06-03	Other	1	NA	718	1.96712	2047.91	Hi	2648.05	0	ECMlow	Low
112	TMA18_P14	Prim	M	2007-06-08	69	Y	T1	T1a	G2	N0	I	RT	N	2012-10-01	Alive	0	0	1942	5.32055	1830.53	Low	1235.92	2	ECMlow	Low
113	TMA18_P15	Prim	M	2006-10-26	60	Y	T1	T1a	NA	N0	I	RT	N	2014-05-05	Alive	0	0	2748	7.52877	1923.33	Hi	3712.12	4	ECMhigh	Low
114	TMA18_P16	Prim	M	2003-10-09	54	Y	T1	T1a	NA	N0	I	RT	N	2010-04-25	Other	1	NA	2390	6.54795	1633.17	Low	1627.57	0	ECMlow	Low
115	TMA18_P17	Prim	M	2010-04-21	66	Y	T1	T1a	NA	N0	I	RT	N	2018-09-05	Alive	0	0	3059	8.38082	2142.99	Low	1402.89	0	ECMlow	Hi
116	TMA18_P18	Prim	M	2012-08-29	72	N	T1	T1a	G3	N0	I	RT	N	2017-08-29	Alive	0	0	1826	5.00274	2714.46	Hi	4525.45	1	ECMlow	Hi
117	TMA18_P19	Prim	M	2010-08-26	84	Y	T1	T1b	NA	N0	I	RT	Y	2013-09-13	Other	1	NA	1114	3.05205	1438.09	Low	2568.21	0	ECMlow	Low
118	TMA18_P2	Prim	M	2007-06-29	66	Y	T1	T1a	NA	N0	I	RT	N	2017-03-14	Alive	0	0	3546	9.71507	1401.43	Hi	4359.46	0	ECMlow	Low
119	TMA18_P20	Prim	M	2012-10-03	84	Y	T1	T1a	G2	N0	I	Surg	N	2012-12-16	Other	1	NA	74	0.20274	1848.99	Low	2190.57	4	ECMhigh	Low
120	TMA18_P21	Prim	F	2009-06-26	73	Y	T1	T1a	NA	N0	I	Surg	N	2018-06-14	Alive	0	0	3275	8.9726	1913.52	Low	2321.19	1	ECMlow	Low
121	TMA18_P22	Prim	M	2009-08-27	71	Y	T1	T1a	G2	N0	I	Surg	N	2014-10-07	Alive	0	0	1867	5.11507	1632.81	Low	2038.8	0	ECMlow	Low
122	TMA18_P23	Prim	M	2013-05-29	70	Y	T1	T1b	NA	N0	I	RT	N	2017-08-25	Alive	0	0	1549	4.24384	1763.84	Hi	3915.31	0	ECMlow	Low
123	TMA18_P24	Prim	M	2006-04-04	65	N	T1	T1a	G1	N0	I	Surg	Y	2013-09-16	Alive	0	0	2722	7.45753	2373.29	Hi	2685.3	1	ECMlow	Hi
124	TMA18_P25	Prim	M	2011-09-16	56	Y	T1	T1a	G1	N0	I	RT	N	2018-08-14	Alive	0	0	2524	6.91507	1645.39	Hi	3799.77	0	ECMlow	Low
125	TMA18_P26	Prim	M	2008-05-16	57	Y	T1	T1a	NA	N0	I	Surg	N	2013-02-11	Alive	0	0	1732	4.74521	1748.75	Low	1688.35	0	ECMlow	Low
126	TMA18_P27	Prim	M	2006-09-07	60	Y	T1	T1a	G1	N0	I	Surg	N	2018-09-07	Alive	0	0	4383	12.0082	1695.29	Hi	3176.28	1	ECMlow	Low
127	TMA18_P28	Prim	M	2010-09-10	59	Y	T1	T1b	G2	N0	I	RT	N	2016-03-24	Alive	0	0	2022	5.53973	1631.77	Low	1431.89	0	ECMlow	Low
128	TMA18_P29	Prim	M	2010-06-16	71	Y	T1	T1a	G2	N0	I	Surg	N	2016-12-29	Other	1	NA	2388	6.54247	1569.61	Hi	3235.39	1	ECMlow	Low
129	TMA18_P3	Prim	M	2005-02-11	87	Y	T1	T1a	G2	N0	I	RT	N	2015-12-08	Other	1	NA	3952	10.8274	1889.48	Hi	2679.72	5	ECMhigh	Low
130	TMA18_P30	Prim	M	2009-01-08	70	Y	T1	T1a	NA	N0	I	Surg	N	2013-12-10	Alive	0	0	1797	4.92329	1931.25	Low	1021.23	1	ECMlow	Low
131	TMA18_P32	Prim	M	2004-08-01	70	N	T1	T1a	NA	N0	I	Surg	N	2011-08-06	Other	1	NA	2561	7.01644	2645.36	Hi	4279.48	5	ECMhigh	Hi
132	TMA18_P33	Prim	F	2012-08-02	60	Y	T1	T1a	G1	N0	I	Surg	N	2017-05-09	Alive	0	0	1741	4.76986	1672.13	Low	1806	4	ECMhigh	Low
133	TMA18_P34	Prim	M	2009-11-12	47	Y	T1	T1a	G2	N0	I	RT	N	2018-08-07	Alive	0	0	3190	8.73973	1851.37	Hi	2878.58	0	ECMlow	Low
134	TMA18_P35	Prim	M	2011-09-21	70	Y	T1	T1a	G2	N0	I	Surg	N	2016-11-29	Alive	0	0	1896	5.19452	2065.94	Hi	4774.78	2	ECMlow	Low
135	TMA18_P36	Prim	F	2011-12-01	64	Y	T1	T1a	G1	N0	I	Surg	N	2016-08-18	Alive	0	0	1722	4.71781	2207.65	Hi	4972.18	0	ECMlow	Hi
136	TMA18_P37	Prim	M	2004-03-01	84	N	T1	T1b	NA	N0	I	RT	N	2007-01-03	Other	1	NA	1038	2.84384	1982.48	Low	1254.27	0	ECMlow	Low
137	TMA18_P38	Prim	M	2011-10-12	73	Y	T1	T1a	G2	N0	I	RT	N	2017-12-22	Alive	0	0	2263	6.2	1683.75	Hi	3233.3	1	ECMlow	Low
138	TMA18_P39	Prim	M	2013-07-04	63	Y	T1	T1a	NA	N0	I	RT	N	2018-05-25	Alive	0	0	1786	4.89315	1948.74	Hi	5744.98	2	ECMlow	Low
139	TMA18_P4	Prim	M	2006-03-31	54	Y	T1	T1a	G2	N0	I	Surg	N	2018-06-15	Alive	0	0	4459	12.2164	2741.84	Low	1337.13	3	ECMhigh	Hi
140	TMA18_P40	Prim	M	2004-11-30	67	Y	T1	T1a	NA	N0	I	Surg	N	2012-05-24	Alive	0	0	2732	7.48493	1957.56	Low	2323.12	2	ECMlow	Low
141	TMA18_P41	Prim	F	2006-03-27	48	Y	T1	T1a	G2	N0	I	Surg	N	2018-08-31	Alive	0	0	4540	12.4384	2359.82	Hi	2747.93	2	ECMlow	Hi
142	TMA18_P42	Prim	F	2010-05-21	42	Y	T1	T1b	NA	N0	I	RT	N	2017-08-14	Alive	0	0	2642	7.23836	1746.34	Low	1197.76	0	ECMlow	Low
143	TMA18_P43	Prim	M	2004-11-18	67	Y	T1	T1a	G2	N0	I	RT	N	2007-02-27	Alive	0	0	831	2.27671	1779.24	Low	1960.16	1	ECMlow	Low
144	TMA18_P44	Prim	F	2012-11-23	86	N	T1	T1a	G2	N0	I	Surg	N	2018-02-26	Other	1	NA	1921	5.26301	2417.55	Low	2587.19	4	ECMhigh	Hi
145	TMA18_P45	Prim	M	2009-09-22	63	Y	T1	T1a	G2	N0	I	Surg	N	2014-11-26	Alive	0	0	1891	5.18082	1775.36	Low	2191.15	0	ECMlow	Low
146	TMA18_P46	Prim	M	2006-10-19	56	Y	T1	T1a	G2	N0	I	Surg	Y	2008-04-18	LarCa	1	1	547	1.49863	1798.18	Low	2508.24	0	ECMlow	Low
147	TMA18_P47	Prim	M	2012-07-17	77	Y	T1	T1a	NA	N0	I	RT	N	2017-10-04	Alive	0	0	1905	5.21918	2586.86	Hi	3593.94	5	ECMhigh	Hi
148	TMA18_P48	Prim	M	2010-06-16	41	Y	T1	T1a	NA	N0	I	RT	N	2015-12-03	Alive	0	0	1996	5.46849	1775.11	Low	1859.34	2	ECMlow	Low
149	TMA18_P49	Prim	M	2009-06-12	55	Y	T1	T1a	NA	N0	I	Surg	N	2014-10-17	Alive	0	0	1953	5.35068	1910.06	Hi	3068.63	0	ECMlow	Low
150	TMA18_P5	Prim	M	2005-08-18	61	Y	T1	T1a	G2	N0	I	Surg	N	2010-09-22	Alive	0	0	1861	5.09863	1965.36	Hi	2779.73	2	ECMlow	Low
151	TMA18_P50	Prim	M	2012-07-16	66	Y	T1	T1a	NA	N0	I	Surg	N	2017-02-16	Alive	0	0	1676	4.59178	2152.87	Low	1869.03	4	ECMhigh	Hi
152	TMA18_P51	Prim	M	2011-12-20	87	Y	T1	T1a	G2	N0	I	Surg	Y	2015-11-16	LarCa	1	1	1427	3.90959	1936.21	Low	2445.1	0	ECMlow	Low
153	TMA18_P52	Prim	M	2008-07-09	72	Y	T1	T1a	G1	N0	I	RT	N	2009-07-30	Other	1	NA	386	1.05753	1633.71	Low	1779.79	0	ECMlow	Low
154	TMA18_P54	Prim	M	2011-06-01	66	Y	T1	T1a	G1	N0	I	Surg	Y	2014-09-05	LarCa	1	1	1192	3.26575	2347.21	Low	2020.7	3	ECMhigh	Hi
155	TMA18_P55	Prim	M	2005-07-07	53	Y	T1	T1a	G1	N0	I	Surg	N	2012-08-21	Alive	0	0	2602	7.12877	1466.35	Low	1651.04	0	ECMlow	Low
156	TMA18_P56	Prim	M	2009-12-11	55	Y	T1	T1a	NA	N0	I	Surg	N	2018-08-15	Alive	0	0	3169	8.68219	2427.1	Hi	5466.18	3	ECMhigh	Hi
157	TMA18_P57	Prim	M	2010-07-27	80	N	T1	T1a	G1	N0	I	Surg	N	2015-05-13	Alive	0	0	1751	4.79726	1979.91	Low	2139.84	3	ECMhigh	Low
158	TMA18_P58	Prim	M	2011-08-12	79	Y	T1	T1a	NA	N0	I	Surg	Y	2015-06-04	Other	1	NA	1392	3.8137	2102.69	Hi	5304.01	0	ECMlow	Low
159	TMA18_P59	Prim	M	2004-09-03	75	N	T1	T1a	NA	N0	I	RT	N	2010-08-17	Other	1	NA	2174	5.95616	2579.02	Hi	2939.61	1	ECMlow	Hi
160	TMA18_P6	Prim	M	2006-10-20	54	Y	T1	T1a	NA	N0	I	Surg	N	2010-11-24	Alive	0	0	1496	4.09863	2441.86	Low	2075.49	1	ECMlow	Hi
161	TMA18_P61	Prim	F	2010-11-04	58	Y	T1	T1a	G1	N0	I	Surg	Y	2016-11-17	Alive	0	0	2205	6.0411	2024.05	Hi	4133.04	2	ECMlow	Low
162	TMA18_P62	Prim	M	2011-02-09	72	Y	T1	T1a	G1	N0	I	RT	N	2018-05-22	Alive	0	0	2659	7.28493	1866.41	Low	1863.78	0	ECMlow	Low
163	TMA18_P63	Prim	M	2004-11-01	78	N	T1	T1a	NA	N0	I	Surg	N	2018-08-23	Alive	0	0	5043	13.8164	2175.01	Low	2006.09	4	ECMhigh	Hi
164	TMA18_P64	Prim	F	2007-03-22	31	Y	T1	T1b	G2	N0	I	RT	N	2012-05-07	Alive	0	0	1873	5.13151	2179.78	Hi	3074.07	1	ECMlow	Hi
165	TMA18_P65	Prim	M	2013-01-25	60	Y	T1	T1a	G3	N0	I	Surg	N	2018-03-14	Alive	0	0	1874	5.13425	2159.43	Hi	4962.36	3	ECMhigh	Hi
166	TMA18_P66	Prim	M	2011-06-01	78	N	T1	T1b	NA	N0	I	Surg	N	2016-03-30	Alive	0	0	1764	4.83288	2011.71	Hi	3078.37	3	ECMhigh	Low
167	TMA18_P67	Prim	M	2004-11-01	56	N	T1	T1a	NA	N0	I	RT	N	2012-05-16	Alive	0	0	2753	7.54247	1891.15	Low	1798.87	0	ECMlow	Low
168	TMA18_P68	Prim	M	2007-05-23	62	Y	T1	T1b	NA	N0	I	RT	N	2018-04-24	Alive	0	0	3989	10.9288	2374.47	Hi	3938.51	0	ECMlow	Hi
169	TMA18_P69	Prim	M	2010-06-11	47	Y	T1	T1b	NA	N0	I	RT	N	2018-06-05	Alive	0	0	2916	7.98904	1951.95	Hi	2669.91	1	ECMlow	Low
170	TMA18_P7	Prim	M	2006-02-16	66	Y	T1	T1a	G2	N0	I	Surg	N	2011-06-10	Alive	0	0	1940	5.31507	2211.97	Low	2503.62	1	ECMlow	Hi
171	TMA18_P70	Prim	M	2013-09-19	50	Y	T1	T1a	G1	N0	I	Surg	N	2018-05-25	Alive	0	0	1709	4.68219	2267.97	Hi	3850.05	2	ECMlow	Hi
172	TMA18_P71	Prim	M	2009-05-27	66	Y	T1	T1a	G3	N0	I	Surg	N	2010-09-23	Other	1	NA	484	1.32603	2107.96	Low	1698.23	0	ECMlow	Low
173	TMA18_P72	Prim	F	2009-06-17	80	N	T1	T1a	NA	N0	I	Surg	N	2017-06-26	Alive	0	0	2931	8.03014	1760.91	Low	1504.51	1	ECMlow	Low
174	TMA18_P74	Prim	M	2012-09-14	68	Y	T1	T1a	NA	N0	I	Surg	N	2017-11-20	Alive	0	0	1893	5.1863	1965.81	Hi	3148.26	0	ECMlow	Low
175	TMA18_P75	Prim	M	2013-11-01	73	Y	T1	T1a	G2	N0	I	RT	N	2018-03-13	Other	1	NA	1593	4.36438	1446.92	Low	1452.71	2	ECMlow	Low
176	TMA18_P76	Prim	M	2004-06-14	65	Y	T1	T1a	NA	N0	I	Surg	N	2008-01-10	Other	1	NA	1305	3.57534	2788.6	Low	1296.55	0	ECMlow	Hi
177	TMA18_P77	Prim	M	2010-08-05	52	Y	T1	T1a	NA	N0	I	Surg	N	2015-09-02	Alive	0	0	1854	5.07945	1920.81	Low	1167.6	0	ECMlow	Low
178	TMA18_P78	Prim	M	2013-03-22	29	Y	T1	T1a	NA	N0	I	Surg	N	2016-06-02	Alive	0	0	1168	3.2	2300.15	Low	2091.23	3	ECMhigh	Hi
179	TMA18_P79	Prim	F	2013-04-04	61	Y	T1	T1a	NA	N0	I	Surg	N	2018-06-01	Alive	0	0	1884	5.16164	2026.51	Low	2603.63	1	ECMlow	Low
180	TMA18_P8	Prim	M	2005-06-03	77	Y	T1	T1a	NA	N0	I	Surg	N	2015-10-13	Other	1	NA	3784	10.3671	1823.12	Low	1563.64	0	ECMlow	Low
181	TMA18_P80	Prim	M	2013-09-04	68	Y	T1	T1a	NA	N0	I	Surg	N	2018-05-08	Alive	0	0	1707	4.67671	2142.73	Low	1831.76	4	ECMhigh	Hi
182	TMA18_P81	Prim	M	2013-02-22	63	Y	T1	T1a	G2	N0	I	Surg	N	2013-08-19	Alive	0	0	178	0.487671	1843.05	Hi	2713.5	2	ECMlow	Low
183	TMA18_P82	Prim	M	2011-12-08	64	Y	T1	T1a	G2	N0	I	Surg	N	2013-12-26	Other	1	NA	749	2.05205	1658.17	Low	2122	0	ECMlow	Low
184	TMA18_P83	Prim	M	2006-03-14	62	Y	T1	T1a	G2	N0	I	Surg	N	2013-05-02	Alive	0	0	2606	7.13973	2170.46	Hi	2696.96	2	ECMlow	Hi
185	TMA18_P84	Prim	M	2003-06-05	65	Y	T1	T1a	NA	N0	I	RT	N	2017-04-27	Alive	0	0	5075	13.9041	1912.03	Low	1710.95	0	ECMlow	Low
186	TMA18_P85	Prim	M	2012-08-31	66	N	T1	T1a	NA	N0	I	RT	Y	2018-08-15	Alive	0	0	2175	5.9589	1587.5	Hi	3088.91	3	ECMhigh	Low
187	TMA18_P86	Prim	M	2004-02-01	49	Y	T1	T1a	NA	N0	I	Surg	N	2009-01-09	Alive	0	0	1804	4.94247	1945.69	Low	1842.63	1	ECMlow	Low
188	TMA18_P87	Prim	M	2011-10-28	65	Y	T1	T1a	G1	N0	I	Surg	Y	2018-05-25	Alive	0	0	2401	6.57808	2144.7	Hi	4385.21	3	ECMhigh	Hi
189	TMA18_P88	Prim	M	2008-03-06	81	Y	T1	T1b	NA	N0	I	Surg	N	2013-07-20	Other	1	NA	1962	5.37534	1946.46	Hi	3268.58	3	ECMhigh	Low
190	TMA18_P89	Prim	M	2007-06-15	61	Y	T1	T1a	NA	N0	I	Surg	N	2013-03-20	Alive	0	0	2105	5.76712	1963.46	Low	2642.17	2	ECMlow	Low
191	TMA18_P9	Prim	M	2005-11-24	71	Y	T1	T1a	NA	N0	I	Surg	N	2012-04-30	Other	1	NA	2349	6.43562	1718.26	Low	1722.99	0	ECMlow	Low
192	TMA18_P90	Prim	M	2014-03-12	71	Y	T1	T1a	G1	N0	I	Surg	N	2018-11-25	Other	1	NA	1719	4.70959	3566.41	Low	2300.2	1	ECMlow	Hi
193	TMA18_P91	Prim	M	2012-02-09	77	Y	T1	T1a	G1	N0	I	RT	N	2012-05-02	Other	1	NA	83	0.227397	2137.7	Low	2368.5	0	ECMlow	Hi
1	LarCa_P1	Prim	M	2004-06-04	49	Prev	T2	T2	NA	N0	II	RT	N	2009-08-31	Alive	0	0	1914	5.24384	2933.28	Low	2507.6	5	ECMhigh	Hi
7	LarCa_P107	Prim	M	2009-11-30	64	Prev	T2	T2	G1	N0	II	Surg+RT	Y	2022-09-22	Alive	0	0	4679	12.8192	1689.83	Hi	3003.37	4	ECMhigh	Low
13	LarCa_P112	Prim	M	2001-11-05	72	NA	T2	T2	G2	N0	II	RT	N	2002-11-12	Alive	0	0	372	1.01918	2824.41	Hi	4077.69	1	ECMlow	Hi
20	LarCa_P120	Prim	F	2008-02-07	72	Y	T2	NA	NA	N0	II	CRT	N	2009-04-01	Other	1	NA	419	1.14795	2262.64	Low	1221.38	0	ECMlow	Hi
21	LarCa_P122	Prim	M	2005-06-30	65	Y	T2	T2	NA	N0	II	Surg	Y	2022-01-11	Other	1	NA	6068	16.6137	2328.49	Hi	3455.71	0	ECMlow	Hi
24	LarCa_P125	Prim	M	2008-12-01	69	N	T2	T2	G2	N0	II	RT	Y	2016-11-03	Alive	0	0	2894	7.92877	2691.64	Low	2360.68	4	ECMhigh	Hi
30	LarCa_P17	Prim	M	2002-04-01	55	Y	T2	T2	NA	N0	II	RT	N	2007-12-18	Alive	0	0	2087	5.71781	2690.05	Hi	5170.06	4	ECMhigh	Hi
33	LarCa_P20	Prim	M	2002-07-01	74	Y	T2	T2	NA	N0	II	Surg+RT	N	2005-04-22	Alive	0	0	1026	2.81096	3627.45	Low	2009.85	4	ECMhigh	Hi
38	LarCa_P25	Prim	M	2003-06-06	75	NA	T2	T2	NA	N3	IV	Surg	N	2003-07-16	Alive	0	0	40	0.109589	2118.56	Hi	4335.64	5	ECMhigh	Low
39	LarCa_P27	Prim	M	2003-04-01	52	N	T2	NA	NA	N0	II	RT	N	2007-10-27	Other	1	NA	1670	4.57534	2578.68	Low	2322.02	5	ECMhigh	Hi
46	LarCa_P33	Prim	M	2004-02-01	57	Y	T2	T2	NA	N0	II	Surg+RT	N	2013-04-01	Other	1	NA	3347	9.16986	2999.72	Hi	2713.68	5	ECMhigh	Hi
47	LarCa_P34	Prim	M	2004-04-01	59	Y	T2	T2	G2	N0	II	RT	N	2012-03-12	LarCa	1	1	2902	7.95068	2797.75	Hi	3149.89	5	ECMhigh	Hi
51	LarCa_P38	Prim	M	2004-06-01	51	Y	T2	T2	NA	N0	II	RT	Y	2008-12-18	LarCa	1	1	1661	4.55068	2533.71	Low	2053.59	5	ECMhigh	Hi
54	LarCa_P42	Prim	M	2004-04-01	53	Y	T2	T2	NA	N0	II	RT	N	2017-01-01	Alive	0	0	4658	12.7616	1911.83	Hi	2954.25	3	ECMhigh	Low
59	LarCa_P48	Prim	M	2005-04-01	53	Y	T2	T2	NA	N0	II	RT	N	2021-10-19	Other	1	NA	6045	16.5616	1865.82	Low	1474.05	4	ECMhigh	Low
64	LarCa_P53	Prim	M	2005-09-01	65	NA	T2	T2c	NA	N2	IV	RT	Y	2006-12-01	Other	1	NA	456	1.24932	2000.24	Low	2213.76	0	ECMlow	Low
70	LarCa_P60	Prim	F	2007-05-24	58	Y	T2	T2	NA	N0	II	CRT	Y	2022-12-01	Alive	0	0	5670	15.5342	2251.61	Hi	4670.24	5	ECMhigh	Hi
71	LarCa_P61	Prim	M	2007-06-14	65	Y	T2	T2	NA	N0	II	CRT	N	2020-06-04	Other	1	NA	4739	12.9836	2317.99	Low	2270.58	4	ECMhigh	Hi
74	LarCa_P64	Prim	F	2007-08-16	62	Y	T2	T2	G3	N2	IV	Surg+CRT	N	2009-04-13	LarCa	1	1	606	1.66027	1895.28	Hi	3779.28	3	ECMhigh	Low
77	LarCa_P67	Prim	M	2007-11-22	58	Y	T2	T2	NA	N0	II	CRT	Y	2009-12-01	LarCa	1	1	740	2.0274	2451.03	Hi	5230.33	4	ECMhigh	Hi
82	LarCa_P71	Prim	M	2008-01-31	73	Y	T2	T2	NA	N0	II	CRT	N	2019-02-01	Other	1	NA	4019	11.011	2407.63	Low	2487.14	4	ECMhigh	Hi
89	LarCa_P8	Prim	M	2001-08-09	60	NA	T2	T2	NA	N0	II	Surg	N	2006-06-12	Alive	0	0	1768	4.84384	3357.32	Hi	3124.54	4	ECMhigh	Hi
90	LarCa_P80	Prim	M	2008-08-28	65	Y	T2	T2	NA	N0	II	CRT	N	2014-09-20	LarCa	1	1	2214	6.06575	2193.97	Low	2217.43	4	ECMhigh	Hi
99	LarCa_P90	Prim	F	2009-02-12	59	Y	T2	NA	NA	N0	II	RT	N	2011-06-11	Other	1	NA	849	2.32603	2527.69	Hi	3389.24	2	ECMlow	Hi
2	LarCa_P10	Prim	M	2005-06-23	60	NA	T3	T3	NA	N0	III	Surg+RT	N	2010-05-27	Other	1	NA	1825	4.99726	2542.12	Low	1301.47	3	ECMhigh	Hi
3	LarCa_P100	Prim	M	2009-07-23	79	Prev	T3	NA	G1	N0	III	CRT	N	2013-03-29	Other	1	NA	1345	3.68493	1760.17	Low	1406.74	5	ECMhigh	Low
4	LarCa_P102	Prim	M	2009-02-26	65	Y	T3	T3	G2	N0	III	CRT	Y	2010-05-23	LarCa	1	1	451	1.23562	1990.13	Low	2272.15	1	ECMlow	Low
6	LarCa_P106	Prim	M	2002-03-01	53	Prev	T3	T3	G1	N0	III	CRT	Y	2022-08-06	Other	1	NA	7463	20.4466	2098.81	Low	1119.4	4	ECMhigh	Low
8	LarCa_P108	Prim	M	2009-12-08	56	Y	T3	T3	G2	N0	III	CRT	Y	2014-11-20	LarCa	1	1	1808	4.95342	2388.36	Hi	5929.82	5	ECMhigh	Hi
14	LarCa_P113	Prim	M	2002-04-01	73	N	T3	T3	NA	N0	III	CRT	N	2014-10-13	Other	1	NA	4578	12.5425	2561.83	Hi	7402.48	0	ECMlow	Hi
16	LarCa_P115	Prim	M	2003-04-01	64	Y	T3	NA	NA	N0	III	None	N	2003-06-14	LarCa	1	1	74	0.20274	2412.68	Hi	3022.87	5	ECMhigh	Hi
17	LarCa_P117	Prim	M	2005-03-03	76	Prev	T3	NA	NA	N0	III	CRT	Y	2011-05-01	Other	1	NA	2250	6.16438	2444.34	Hi	2762.87	2	ECMlow	Hi
22	LarCa_P123	Prim	M	2008-05-12	70	Y	T3	T3	G1	N0	III	CRT	N	2022-01-29	Other	1	NA	5010	13.726	2376.09	Low	2573.83	3	ECMhigh	Hi
28	LarCa_P15	Prim	M	2002-02-01	63	Prev	T3	T3	NA	N0	III	CRT	N	2007-04-24	Alive	0	0	1908	5.2274	3434.68	Hi	3851.33	5	ECMhigh	Hi
29	LarCa_P16	Prim	M	2002-03-01	77	Prev	T3	T3	NA	N0	III	Surg+RT	N	2004-07-23	Alive	0	0	875	2.39726	2457.45	Low	2475.18	4	ECMhigh	Hi
34	LarCa_P21	Prim	M	2002-08-01	56	NA	T3	T3	NA	N0	III	Surg	Y	2004-10-01	LarCa	1	1	792	2.16986	2699.24	Hi	3666.04	5	ECMhigh	Hi
37	LarCa_P24	Prim	M	2003-04-15	77	Prev	T3	T3	NA	N0	III	Surg	N	2008-11-04	Other	1	NA	2030	5.56164	2594.75	Low	1917.59	5	ECMhigh	Hi
41	LarCa_P29	Prim	F	2003-07-01	72	Y	T3	NA	NA	N2	IV	Surg	N	2008-02-14	Alive	0	0	1689	4.6274	1720.77	Low	2502.98	5	ECMhigh	Low
42	LarCa_P3	Prim	M	2005-10-04	67	Y	T3	T3	G3	N0	III	Surg+RT	N	2005-12-21	Other	1	NA	78	0.213699	2696.88	Hi	3458.45	5	ECMhigh	Hi
44	LarCa_P31	Prim	M	2003-09-17	62	Y	T3	NA	G2	N0	III	CRT	Y	2017-09-01	LarCa	1	1	5098	13.9671	3554.63	Hi	4382.42	5	ECMhigh	Hi
49	LarCa_P36	Prim	M	2004-05-01	55	Y	T3	T3	NA	N0	III	CRT	N	2010-10-01	Alive	0	0	2344	6.42192	2548.96	Low	2607.99	5	ECMhigh	Hi
52	LarCa_P39	Prim	M	2004-06-01	57	Y	T3	T3	NA	N0	III	RT	N	2016-03-22	Other	1	NA	4312	11.8137	2918.55	Hi	3469.16	5	ECMhigh	Hi
53	LarCa_P40	Prim	M	2005-06-26	60	Prev	T3	T3	NA	N0	III	Surg+RT	Y	2022-05-09	LarCa	1	1	6190	16.9479	2729.79	Hi	3465.28	5	ECMhigh	Hi
55	LarCa_P43	Prim	M	2004-11-11	77	Y	T3	T3	NA	N0	III	Surg	Y	2007-03-01	LarCa	1	1	840	2.30137	2649.46	Hi	3115.47	1	ECMlow	Hi
56	LarCa_P44	Prim	M	2004-12-16	59	Y	T3	T3	NA	N0	III	Surg+RT	N	2011-10-11	Other	1	NA	2490	6.82192	1831.59	Low	1480.61	5	ECMhigh	Low
57	LarCa_P46	Prim	M	2005-02-22	61	Y	T3	T3	NA	N0	III	CRT	Y	2013-06-18	Alive	0	0	3038	8.32329	1960.69	Hi	3075.7	4	ECMhigh	Low
58	LarCa_P47	Prim	M	2005-02-01	50	Y	T3	T3	NA	N0	III	CRT	N	2020-03-09	Other	1	NA	5515	15.1096	2247.96	Hi	3604.6	5	ECMhigh	Hi
61	LarCa_P50	Prim	M	2005-06-23	60	Y	T3	T3	NA	N0	III	Surg+RT	N	2007-07-01	Alive	0	0	738	2.02192	2268.95	Hi	3924.38	5	ECMhigh	Hi
62	LarCa_P51	Prim	M	2005-07-28	60	Y	T3	T3	G2	N0	III	CRT	Y	2011-04-01	LarCa	1	1	2073	5.67945	2003.64	Low	2579.55	4	ECMhigh	Low
63	LarCa_P52	Prim	M	2005-09-15	75	Y	T3	T3	NA	N0	III	None	N	2005-09-23	LarCa	1	1	8	0.0219178	2202.83	Low	1486.34	1	ECMlow	Hi
66	LarCa_P55	Prim	M	2005-11-22	74	Y	T3	T3	G1	N0	III	CRT	Y	2007-09-01	LarCa	1	1	648	1.77534	1731.73	Low	2221.3	2	ECMlow	Low
67	LarCa_P58	Prim	M	2007-04-22	77	Y	T3	T3	G3	N0	III	None	N	2007-12-31	LarCa	1	1	253	0.693151	2325.66	Hi	4055.95	1	ECMlow	Hi
72	LarCa_P62	Prim	M	2007-06-28	60	Y	T3	T3	G2	N1	III	RT	N	2009-10-25	Other	1	NA	850	2.32877	2250.33	Hi	4146.98	4	ECMhigh	Hi
75	LarCa_P65	Prim	M	2007-09-06	74	Y	T3	T3	NA	N2	IV	Surg	N	2011-03-06	Other	1	NA	1277	3.49863	2633.91	Hi	3691.46	5	ECMhigh	Hi
76	LarCa_P66	Prim	M	2007-09-27	62	Y	T3	T3	NA	N0	III	CRT	N	2012-12-23	Other	1	NA	1914	5.24384	1764.26	Low	2496.32	1	ECMlow	Low
86	LarCa_P75	Prim	M	2008-03-27	71	Y	T3	T3	G1	N0	III	CRT	N	2020-01-19	Other	1	NA	4315	11.8219	2062.47	Low	1708.53	5	ECMhigh	Low
87	LarCa_P76	Prim	M	2008-04-03	65	Y	T3	T3	G1	N0	III	CRT	N	2017-11-21	Alive	0	0	3519	9.6411	2081.56	Hi	2845.52	2	ECMlow	Low
92	LarCa_P82	Prim	M	2008-09-01	77	Y	T3	T3	G2	N0	III	CRT	N	2009-07-01	Other	1	NA	303	0.830137	2032.13	Low	2222.93	4	ECMhigh	Low
93	LarCa_P83	Prim	M	2008-10-02	82	N	T3	T3	NA	N0	III	CRT	Y	2010-01-08	LarCa	1	1	463	1.26849	2035.97	Low	2264.53	0	ECMlow	Low
100	LarCa_P91	Prim	M	2009-04-23	81	Prev	T3	T3	NA	N2	IV	RT	N	2015-05-16	Other	1	NA	2214	6.06575	1799.12	Hi	3975.02	3	ECMhigh	Low
103	LarCa_P94	Prim	M	2008-10-02	82	N	T3	T3	NA	N0	III	CRT	Y	2010-01-08	LarCa	1	1	463	1.26849	1572.81	Low	1218.69	0	ECMlow	Low
105	LarCa_P97	Prim	F	2009-06-18	73	Y	T3	T3	NA	N0	III	CRT	N	2021-09-09	Other	1	NA	4466	12.2356	1963.04	Low	2231.46	2	ECMlow	Low
5	LarCa_P104	Prim	M	2009-10-15	62	Y	T4	T4ap	G2	N0	III	CRT	N	2023-02-08	Alive	0	0	4864	13.326	1422.78	Hi	5037.62	1	ECMlow	Low
11	LarCa_P110	Prim	M	2001-04-01	80	Y	T4	T4	NA	N0	III	Surg+RT	N	2004-02-27	LarCa	1	1	1062	2.90959	1927.14	Hi	4599.56	4	ECMhigh	Low
15	LarCa_P114	Prim	F	2002-04-01	76	Y	T4	T4	NA	N2	IV	Surg	N	2008-05-02	Other	1	NA	2223	6.09041	2340.21	Hi	3865.8	0	ECMlow	Hi
19	LarCa_P12	Prim	M	2001-12-01	59	N	T4	T4	NA	N0	III	Surg+RT	N	2019-07-14	Other	1	NA	6434	17.6274	3820.03	Hi	5526.47	5	ECMhigh	Hi
25	LarCa_P126	Prim	M	2009-10-01	82	Prev	T4	T4a	G2	N0	III	Surg	Y	2013-07-05	Other	1	NA	1373	3.76164	1959.63	Low	1472.83	3	ECMhigh	Low
27	LarCa_P14	Prim	M	2002-02-25	87	NA	T4	T4	G1	NA	IV	Surg+RT	N	2002-07-01	Other	1	NA	126	0.345205	2749.68	Low	2062.82	5	ECMhigh	Hi
31	LarCa_P18	Prim	M	2002-06-01	70	Y	T4	T4	NA	N0	III	Surg+RT	N	2009-12-21	Other	1	NA	2760	7.56164	3293.58	Hi	5178.87	5	ECMhigh	Hi
48	LarCa_P35	Prim	M	2004-04-01	54	Y	T4	T4	NA	N2	IV	Surg+CRT	Y	2009-02-01	LarCa	1	1	1767	4.8411	2338.91	Hi	5099.18	5	ECMhigh	Hi
65	LarCa_P54	Prim	F	2005-11-01	75	N	T4	T4	NA	N0	III	Surg	Y	2012-05-26	LarCa	1	1	2398	6.56986	3480.7	Hi	3446.71	4	ECMhigh	Hi
69	LarCa_P6	Prim	M	2001-03-07	74	NA	T4	T4a	G3	N0	III	Surg	N	2002-11-07	Alive	0	0	610	1.67123	3153.63	Hi	3303.48	3	ECMhigh	Hi
78	LarCa_P68	Prim	M	2007-11-15	64	Y	T4	T4a	NA	N0	III	Surg+RT	N	2013-05-10	Other	1	NA	2003	5.48767	1949.09	Low	2614.29	5	ECMhigh	Low
79	LarCa_P69	Prim	M	2008-01-31	80	NA	T4	T4a	G3	N0	III	Surg+RT	N	2013-06-03	Other	1	NA	1950	5.34247	1798.48	Low	975.111	1	ECMlow	Low
80	LarCa_P7	Prim	F	2001-03-16	72	Y	T4	T4	NA	N0	III	Surg+RT	N	2006-06-12	Alive	0	0	1914	5.24384	3226.86	Hi	4178.92	5	ECMhigh	Hi
84	LarCa_P73	Prim	M	2008-02-14	53	Y	T4	T4a	G1	N0	III	Surg+RT	N	2022-10-01	Alive	0	0	5343	14.6384	1951.6	Low	2096.48	2	ECMlow	Low
85	LarCa_P74	Prim	M	2008-02-14	53	Y	T4	T4a	G1	N0	III	Surg+RT	N	2022-10-01	Alive	0	0	5343	14.6384	2827.56	Low	2302.09	2	ECMlow	Hi
88	LarCa_P78	Prim	M	2008-07-04	76	Prev	T4	T4a	NA	N2	IV	Surg+RT	N	2009-01-15	LarCa	1	1	195	0.534247	3698.78	Hi	2897.32	4	ECMhigh	Hi
91	LarCa_P81	Prim	F	2008-09-11	60	Y	T4	NA	G3	N0	III	Surg+RT	N	2013-01-03	Other	1	NA	1575	4.31507	2301.07	Low	1102.44	0	ECMlow	Hi
94	LarCa_P86	Prim	M	2009-01-08	43	Y	T4	T4a	NA	N2	IV	Surg+RT	N	2022-10-01	Alive	0	0	5014	13.737	2348.8	Low	2426.16	1	ECMlow	Hi
96	LarCa_P88	Prim	M	2009-01-08	43	Y	T4	T4a	NA	N2	IV	Surg+CRT	N	2022-10-01	Alive	0	0	5014	13.737	2793.45	Low	1614.36	3	ECMhigh	Hi
97	LarCa_P89	Prim	M	2009-01-29	80	Y	T4	T4b	G2	N3	IV	None	N	2009-06-01	LarCa	1	1	123	0.336986	1796.92	Hi	3158.04	3	ECMhigh	Low
101	LarCa_P92	Prim	M	2009-04-16	63	Y	T4	T4a	G2	N0	III	Surg	N	2018-12-17	Other	1	NA	3532	9.67671	2009.33	Hi	3485.42	2	ECMlow	Low
102	LarCa_P93	Prim	M	2009-04-02	79	Prev	T4	T4a	NA	N1	IV	Surg	N	2009-09-01	LarCa	1	1	152	0.416438	1644.56	Low	1063.76	0	ECMlow	Low
104	LarCa_P95	Prim	M	2009-05-01	79	Y	T4	T4a	NA	N0	III	Surg+RT	N	2009-10-02	Other	1	NA	154	0.421918	2110.71	Hi	2869.26	4	ECMhigh	Low

## Sheet: 6b
Figure 6b - ECM score grouped by Tumour (T) status
Data taken from "Patient Data_All" worksheet - the data plotted are shown here
Data in orange excluded from analysis as could not be classified in a T stage.
Patient Number	T	ECMscore
40	NA	5
43	NA	3
45	NA	4
50	NA	4
83	NA	3
9	T1	3
10	T1	5
12	T1	0
18	T1	3
23	T1	4
26	T1	5
32	T1	5
35	T1	5
36	T1	5
60	T1	5
68	T1	4
73	T1	3
81	T1	5
95	T1	3
98	T1	5
106	T1	1
107	T1	5
108	T1	0
109	T1	5
110	T1	0
111	T1	0
112	T1	2
113	T1	4
114	T1	0
115	T1	0
116	T1	1
117	T1	0
118	T1	0
119	T1	4
120	T1	1
121	T1	0
122	T1	0
123	T1	1
124	T1	0
125	T1	0
126	T1	1
127	T1	0
128	T1	1
129	T1	5
130	T1	1
131	T1	5
132	T1	4
133	T1	0
134	T1	2
135	T1	0
136	T1	0
137	T1	1
138	T1	2
139	T1	3
140	T1	2
141	T1	2
142	T1	0
143	T1	1
144	T1	4
145	T1	0
146	T1	0
147	T1	5
148	T1	2
149	T1	0
150	T1	2
151	T1	4
152	T1	0
153	T1	0
154	T1	3
155	T1	0
156	T1	3
157	T1	3
158	T1	0
159	T1	1
160	T1	1
161	T1	2
162	T1	0
163	T1	4
164	T1	1
165	T1	3
166	T1	3
167	T1	0
168	T1	0
169	T1	1
170	T1	1
171	T1	2
172	T1	0
173	T1	1
174	T1	0
175	T1	2
176	T1	0
177	T1	0
178	T1	3
179	T1	1
180	T1	0
181	T1	4
182	T1	2
183	T1	0
184	T1	2
185	T1	0
186	T1	3
187	T1	1
188	T1	3
189	T1	3
190	T1	2
191	T1	0
192	T1	1
193	T1	0
1	T2	5
7	T2	4
13	T2	1
20	T2	0
21	T2	0
24	T2	4
30	T2	4
33	T2	4
38	T2	5
39	T2	5
46	T2	5
47	T2	5
51	T2	5
54	T2	3
59	T2	4
64	T2	0
70	T2	5
71	T2	4
74	T2	3
77	T2	4
82	T2	4
89	T2	4
90	T2	4
99	T2	2
2	T3	3
3	T3	5
4	T3	1
6	T3	4
8	T3	5
14	T3	0
16	T3	5
17	T3	2
22	T3	3
28	T3	5
29	T3	4
34	T3	5
37	T3	5
41	T3	5
42	T3	5
44	T3	5
49	T3	5
52	T3	5
53	T3	5
55	T3	1
56	T3	5
57	T3	4
58	T3	5
61	T3	5
62	T3	4
63	T3	1
66	T3	2
67	T3	1
72	T3	4
75	T3	5
76	T3	1
86	T3	5
87	T3	2
92	T3	4
93	T3	0
100	T3	3
103	T3	0
105	T3	2
5	T4	1
11	T4	4
15	T4	0
19	T4	5
25	T4	3
27	T4	5
31	T4	5
48	T4	5
65	T4	4
69	T4	3
78	T4	5
79	T4	1
80	T4	5
84	T4	2
85	T4	2
88	T4	4
91	T4	0
94	T4	1
96	T4	3
97	T4	3
101	T4	2
102	T4	0
104	T4	4

## Sheet: 6c
Figure 6c - ECM group (Hi versus low) grouped by Tumour (T) status
Data taken from "Patient Data_All" worksheet - the data plotted are shown here
Patient data in orange were excluded from analysis as they could not be classified in a T stage.
Patient Number	T	ECMgroup
40	NA	ECMhigh
43	NA	ECMhigh
45	NA	ECMhigh
50	NA	ECMhigh
83	NA	ECMhigh
9	T1	ECMhigh
10	T1	ECMhigh
12	T1	ECMlow
18	T1	ECMhigh
23	T1	ECMhigh
26	T1	ECMhigh
32	T1	ECMhigh
35	T1	ECMhigh
36	T1	ECMhigh
60	T1	ECMhigh
68	T1	ECMhigh
73	T1	ECMhigh
81	T1	ECMhigh
95	T1	ECMhigh
98	T1	ECMhigh
106	T1	ECMlow
107	T1	ECMhigh
108	T1	ECMlow
109	T1	ECMhigh
110	T1	ECMlow
111	T1	ECMlow
112	T1	ECMlow
113	T1	ECMhigh
114	T1	ECMlow
115	T1	ECMlow
116	T1	ECMlow
117	T1	ECMlow
118	T1	ECMlow
119	T1	ECMhigh
120	T1	ECMlow
121	T1	ECMlow
122	T1	ECMlow
123	T1	ECMlow
124	T1	ECMlow
125	T1	ECMlow
126	T1	ECMlow
127	T1	ECMlow
128	T1	ECMlow
129	T1	ECMhigh
130	T1	ECMlow
131	T1	ECMhigh
132	T1	ECMhigh
133	T1	ECMlow
134	T1	ECMlow
135	T1	ECMlow
136	T1	ECMlow
137	T1	ECMlow
138	T1	ECMlow
139	T1	ECMhigh
140	T1	ECMlow
141	T1	ECMlow
142	T1	ECMlow
143	T1	ECMlow
144	T1	ECMhigh
145	T1	ECMlow
146	T1	ECMlow
147	T1	ECMhigh
148	T1	ECMlow
149	T1	ECMlow
150	T1	ECMlow
151	T1	ECMhigh
152	T1	ECMlow
153	T1	ECMlow
154	T1	ECMhigh
155	T1	ECMlow
156	T1	ECMhigh
157	T1	ECMhigh
158	T1	ECMlow
159	T1	ECMlow
160	T1	ECMlow
161	T1	ECMlow
162	T1	ECMlow
163	T1	ECMhigh
164	T1	ECMlow
165	T1	ECMhigh
166	T1	ECMhigh
167	T1	ECMlow
168	T1	ECMlow
169	T1	ECMlow
170	T1	ECMlow
171	T1	ECMlow
172	T1	ECMlow
173	T1	ECMlow
174	T1	ECMlow
175	T1	ECMlow
176	T1	ECMlow
177	T1	ECMlow
178	T1	ECMhigh
179	T1	ECMlow
180	T1	ECMlow
181	T1	ECMhigh
182	T1	ECMlow
183	T1	ECMlow
184	T1	ECMlow
185	T1	ECMlow
186	T1	ECMhigh
187	T1	ECMlow
188	T1	ECMhigh
189	T1	ECMhigh
190	T1	ECMlow
191	T1	ECMlow
192	T1	ECMlow
193	T1	ECMlow
1	T2	ECMhigh
7	T2	ECMhigh
13	T2	ECMlow
20	T2	ECMlow
21	T2	ECMlow
24	T2	ECMhigh
30	T2	ECMhigh
33	T2	ECMhigh
38	T2	ECMhigh
39	T2	ECMhigh
46	T2	ECMhigh
47	T2	ECMhigh
51	T2	ECMhigh
54	T2	ECMhigh
59	T2	ECMhigh
64	T2	ECMlow
70	T2	ECMhigh
71	T2	ECMhigh
74	T2	ECMhigh
77	T2	ECMhigh
82	T2	ECMhigh
89	T2	ECMhigh
90	T2	ECMhigh
99	T2	ECMlow
2	T3	ECMhigh
3	T3	ECMhigh
4	T3	ECMlow
6	T3	ECMhigh
8	T3	ECMhigh
14	T3	ECMlow
16	T3	ECMhigh
17	T3	ECMlow
22	T3	ECMhigh
28	T3	ECMhigh
29	T3	ECMhigh
34	T3	ECMhigh
37	T3	ECMhigh
41	T3	ECMhigh
42	T3	ECMhigh
44	T3	ECMhigh
49	T3	ECMhigh
52	T3	ECMhigh
53	T3	ECMhigh
55	T3	ECMlow
56	T3	ECMhigh
57	T3	ECMhigh
58	T3	ECMhigh
61	T3	ECMhigh
62	T3	ECMhigh
63	T3	ECMlow
66	T3	ECMlow
67	T3	ECMlow
72	T3	ECMhigh
75	T3	ECMhigh
76	T3	ECMlow
86	T3	ECMhigh
87	T3	ECMlow
92	T3	ECMhigh
93	T3	ECMlow
100	T3	ECMhigh
103	T3	ECMlow
105	T3	ECMlow
5	T4	ECMlow
11	T4	ECMhigh
15	T4	ECMlow
19	T4	ECMhigh
25	T4	ECMhigh
27	T4	ECMhigh
31	T4	ECMhigh
48	T4	ECMhigh
65	T4	ECMhigh
69	T4	ECMhigh
78	T4	ECMhigh
79	T4	ECMlow
80	T4	ECMhigh
84	T4	ECMlow
85	T4	ECMlow
88	T4	ECMhigh
91	T4	ECMlow
94	T4	ECMlow
96	T4	ECMhigh
97	T4	ECMhigh
101	T4	ECMlow
102	T4	ECMlow
104	T4	ECMhigh

## Sheet: 6d
Figure 6d. Patient survival according to ECM group - DSS used as censoring variable
Data taken from "Patient Data_All" worksheet - the data plotted are shown here
Patient Number	DSS	OASyears	ECMgroup
40	1	0.610959	ECMhigh
43	0	0.515068	ECMhigh
45	NA	1.00274	ECMhigh
50	0	0.586301	ECMhigh
83	1	1.41644	ECMhigh
9	0	4.96712	ECMhigh
10	0	6.0137	ECMhigh
12	NA	16.8301	ECMlow
18	NA	6.03562	ECMhigh
23	NA	5.79726	ECMhigh
26	NA	17.4274	ECMhigh
32	0	5.35616	ECMhigh
35	NA	5.42192	ECMhigh
36	NA	4.76164	ECMhigh
60	0	0.849315	ECMhigh
68	NA	15.6329	ECMhigh
73	0	5.26849	ECMhigh
81	0	12.7288	ECMhigh
95	1	1.61096	ECMhigh
98	NA	10.4247	ECMhigh
106	NA	3.4137	ECMlow
107	0	5.16986	ECMhigh
108	0	3.87123	ECMlow
109	NA	3.63836	ECMhigh
110	0	6.98356	ECMlow
111	NA	1.96712	ECMlow
112	0	5.32055	ECMlow
113	0	7.52877	ECMhigh
114	NA	6.54795	ECMlow
115	0	8.38082	ECMlow
116	0	5.00274	ECMlow
117	NA	3.05205	ECMlow
118	0	9.71507	ECMlow
119	NA	0.20274	ECMhigh
120	0	8.9726	ECMlow
121	0	5.11507	ECMlow
122	0	4.24384	ECMlow
123	0	7.45753	ECMlow
124	0	6.91507	ECMlow
125	0	4.74521	ECMlow
126	0	12.0082	ECMlow
127	0	5.53973	ECMlow
128	NA	6.54247	ECMlow
129	NA	10.8274	ECMhigh
130	0	4.92329	ECMlow
131	NA	7.01644	ECMhigh
132	0	4.76986	ECMhigh
133	0	8.73973	ECMlow
134	0	5.19452	ECMlow
135	0	4.71781	ECMlow
136	NA	2.84384	ECMlow
137	0	6.2	ECMlow
138	0	4.89315	ECMlow
139	0	12.2164	ECMhigh
140	0	7.48493	ECMlow
141	0	12.4384	ECMlow
142	0	7.23836	ECMlow
143	0	2.27671	ECMlow
144	NA	5.26301	ECMhigh
145	0	5.18082	ECMlow
146	1	1.49863	ECMlow
147	0	5.21918	ECMhigh
148	0	5.46849	ECMlow
149	0	5.35068	ECMlow
150	0	5.09863	ECMlow
151	0	4.59178	ECMhigh
152	1	3.90959	ECMlow
153	NA	1.05753	ECMlow
154	1	3.26575	ECMhigh
155	0	7.12877	ECMlow
156	0	8.68219	ECMhigh
157	0	4.79726	ECMhigh
158	NA	3.8137	ECMlow
159	NA	5.95616	ECMlow
160	0	4.09863	ECMlow
161	0	6.0411	ECMlow
162	0	7.28493	ECMlow
163	0	13.8164	ECMhigh
164	0	5.13151	ECMlow
165	0	5.13425	ECMhigh
166	0	4.83288	ECMhigh
167	0	7.54247	ECMlow
168	0	10.9288	ECMlow
169	0	7.98904	ECMlow
170	0	5.31507	ECMlow
171	0	4.68219	ECMlow
172	NA	1.32603	ECMlow
173	0	8.03014	ECMlow
174	0	5.1863	ECMlow
175	NA	4.36438	ECMlow
176	NA	3.57534	ECMlow
177	0	5.07945	ECMlow
178	0	3.2	ECMhigh
179	0	5.16164	ECMlow
180	NA	10.3671	ECMlow
181	0	4.67671	ECMhigh
182	0	0.487671	ECMlow
183	NA	2.05205	ECMlow
184	0	7.13973	ECMlow
185	0	13.9041	ECMlow
186	0	5.9589	ECMhigh
187	0	4.94247	ECMlow
188	0	6.57808	ECMhigh
189	NA	5.37534	ECMhigh
190	0	5.76712	ECMlow
191	NA	6.43562	ECMlow
192	NA	4.70959	ECMlow
193	NA	0.227397	ECMlow
1	0	5.24384	ECMhigh
7	0	12.8192	ECMhigh
13	0	1.01918	ECMlow
20	NA	1.14795	ECMlow
21	NA	16.6137	ECMlow
24	0	7.92877	ECMhigh
30	0	5.71781	ECMhigh
33	0	2.81096	ECMhigh
38	0	0.109589	ECMhigh
39	NA	4.57534	ECMhigh
46	NA	9.16986	ECMhigh
47	1	7.95068	ECMhigh
51	1	4.55068	ECMhigh
54	0	12.7616	ECMhigh
59	NA	16.5616	ECMhigh
64	NA	1.24932	ECMlow
70	0	15.5342	ECMhigh
71	NA	12.9836	ECMhigh
74	1	1.66027	ECMhigh
77	1	2.0274	ECMhigh
82	NA	11.011	ECMhigh
89	0	4.84384	ECMhigh
90	1	6.06575	ECMhigh
99	NA	2.32603	ECMlow
2	NA	4.99726	ECMhigh
3	NA	3.68493	ECMhigh
4	1	1.23562	ECMlow
6	NA	20.4466	ECMhigh
8	1	4.95342	ECMhigh
14	NA	12.5425	ECMlow
16	1	0.20274	ECMhigh
17	NA	6.16438	ECMlow
22	NA	13.726	ECMhigh
28	0	5.2274	ECMhigh
29	0	2.39726	ECMhigh
34	1	2.16986	ECMhigh
37	NA	5.56164	ECMhigh
41	0	4.6274	ECMhigh
42	NA	0.213699	ECMhigh
44	1	13.9671	ECMhigh
49	0	6.42192	ECMhigh
52	NA	11.8137	ECMhigh
53	1	16.9479	ECMhigh
55	1	2.30137	ECMlow
56	NA	6.82192	ECMhigh
57	0	8.32329	ECMhigh
58	NA	15.1096	ECMhigh
61	0	2.02192	ECMhigh
62	1	5.67945	ECMhigh
63	1	0.0219178	ECMlow
66	1	1.77534	ECMlow
67	1	0.693151	ECMlow
72	NA	2.32877	ECMhigh
75	NA	3.49863	ECMhigh
76	NA	5.24384	ECMlow
86	NA	11.8219	ECMhigh
87	0	9.6411	ECMlow
92	NA	0.830137	ECMhigh
93	1	1.26849	ECMlow
100	NA	6.06575	ECMhigh
103	1	1.26849	ECMlow
105	NA	12.2356	ECMlow
5	0	13.326	ECMlow
11	1	2.90959	ECMhigh
15	NA	6.09041	ECMlow
19	NA	17.6274	ECMhigh
25	NA	3.76164	ECMhigh
27	NA	0.345205	ECMhigh
31	NA	7.56164	ECMhigh
48	1	4.8411	ECMhigh
65	1	6.56986	ECMhigh
69	0	1.67123	ECMhigh
78	NA	5.48767	ECMhigh
79	NA	5.34247	ECMlow
80	0	5.24384	ECMhigh
84	0	14.6384	ECMlow
85	0	14.6384	ECMlow
88	1	0.534247	ECMhigh
91	NA	4.31507	ECMlow
94	0	13.737	ECMlow
96	0	13.737	ECMhigh
97	1	0.336986	ECMhigh
101	NA	9.67671	ECMlow
102	1	0.416438	ECMlow
104	NA	0.421918	ECMhigh

## Sheet: 6f
Figure 6f - ECM score versus mean nuclear YAP (mean grey value)
Data taken from "Patient Data_All" worksheet - the data plotted are shown here
							Ordinary one-way ANOVA followed by Tukey's multiple Comparisons test									Multiple Comparisons test
Patient Number	MeanNucYAP_Epi	ECMscore					Table Analyzed	Mean nuclear YAP								Number of families	1
40	2495.2	5					Data sets analyzed	A-F								Number of comparisons per family	15
43	2399.75	3														Alpha	0.05
45	3092.96	4					ANOVA summary
50	2744.83	4					F	11.97								Tukey's multiple comparisons test	Mean Diff,	95,00% CI of diff,	Below threshold?	Summary	Adjusted P Value
83	2309.78	3					P value	<0,0001								0 vs. 1	-179.6	-484,2 to 125,1	No	ns	0.5353	A-B
9	2083.24	3					P value summary	****								0 vs. 2	-112	-442,7 to 218,7	No	ns	0.9253	A-C
10	3125	5					Significant diff. among means (P < 0.05)?	Yes								0 vs. 3	-222.2	-534,4 to 89,99	No	ns	0.3187	A-D
12	2415.22	0					R squared	0.2424								0 vs. 4	-426.5	-718,6 to -134,3	Yes	***	0.0006	A-E
18	1795.32	3														0 vs. 5	-654.4	-919,7 to -389,0	Yes	****	<0,0001	A-F
23	1725.23	4					Brown-Forsythe test									1 vs. 2	67.57	-296,6 to 431,7	No	ns	0.9947	B-C
26	3715.66	5					F (DFn, DFd)	2,026 (5, 187)								1 vs. 3	-42.61	-390,0 to 304,7	No	ns	0.9993	B-D
32	2172.53	5					P value	0.0769								1 vs. 4	-246.9	-576,3 to 82,56	No	ns	0.2627	B-E
35	2525.25	5					P value summary	ns								1 vs. 5	-474.8	-780,7 to -168,8	Yes	***	0.0002	B-F
36	2723.45	5					Are SDs significantly different (P < 0.05)?	No								2 vs. 3	-110.2	-480,6 to 260,3	No	ns	0.9562	C-D
60	2599.68	5														2 vs. 4	-314.5	-668,2 to 39,25	No	ns	0.1126	C-E
68	2245.5	4					Bartlett's test									2 vs. 5	-542.4	-874,3 to -210,4	Yes	****	<0,0001	C-F
73	2008.29	3					Bartlett's statistic (corrected)	20.08								3 vs. 4	-204.3	-540,7 to 132,1	No	ns	0.5017	D-E
81	2644.23	5					P value	0.0012								3 vs. 5	-432.2	-745,6 to -118,7	Yes	**	0.0014	D-F
95	1660.05	3					P value summary	**								4 vs. 5	-227.9	-521,4 to 65,56	No	ns	0.2263	E-F
98	2763.38	5					Are SDs significantly different (P < 0.05)?	Yes
106	1659.11	1														Test details	Mean 1	Mean 2	Mean Diff,	SE of diff,	n1	n2	q	DF
107	1964.52	5					ANOVA table	SS	DF	MS	F (DFn, DFd)	P value				0 vs. 1	1943	2123	-179.6	105.8	45	27	2.4	187
108	2059.88	0					Treatment (between columns)	11305202	5	2261040	F (5, 187) = 11,97	P<0,0001				0 vs. 2	1943	2055	-112	114.9	45	21	1.379	187
109	2339.04	5					Residual (within columns)	35324220	187	188900						0 vs. 3	1943	2165	-222.2	108.4	45	25	2.898	187
110	2252.55	0					Total	46629422	192							0 vs. 4	1943	2369	-426.5	101.4	45	31	5.945	187
111	2047.91	0														0 vs. 5	1943	2597	-654.4	92.15	45	44	10.04	187
112	1830.53	2					Data summary									1 vs. 2	2123	2055	67.57	126.5	27	21	0.7556	187
113	1923.33	4					Number of treatments (columns)	6								1 vs. 3	2123	2165	-42.61	120.6	27	25	0.4996	187
114	1633.17	0					Number of values (total)	193								1 vs. 4	2123	2369	-246.9	114.4	27	31	3.052	187
115	2142.99	0														1 vs. 5	2123	2597	-474.8	106.3	27	44	6.319	187
116	2714.46	1														2 vs. 3	2055	2165	-110.2	128.7	21	25	1.211	187
117	1438.09	0														2 vs. 4	2055	2369	-314.5	122.8	21	31	3.62	187
118	1401.43	0														2 vs. 5	2055	2597	-542.4	115.3	21	44	6.654	187
119	1848.99	4														3 vs. 4	2165	2369	-204.3	116.8	25	31	2.473	187
120	1913.52	1														3 vs. 5	2165	2597	-432.2	108.9	25	44	5.615	187
121	1632.81	0														4 vs. 5	2369	2597	-227.9	101.9	31	44	3.162	187
122	1763.84	0
123	2373.29	1														Compact letter display
124	1645.39	0														5	A
125	1748.75	0														4	A B
126	1695.29	1														3	B C
127	1631.77	0														1	B C
128	1569.61	1														2	B C
129	1889.48	5														0	C
130	1931.25	1
131	2645.36	5
132	1672.13	4
133	1851.37	0
134	2065.94	2
135	2207.65	0
136	1982.48	0
137	1683.75	1
138	1948.74	2
139	2741.84	3
140	1957.56	2
141	2359.82	2
142	1746.34	0
143	1779.24	1
144	2417.55	4
145	1775.36	0
146	1798.18	0
147	2586.86	5
148	1775.11	2
149	1910.06	0
150	1965.36	2
151	2152.87	4
152	1936.21	0
153	1633.71	0
154	2347.21	3
155	1466.35	0
156	2427.1	3
157	1979.91	3
158	2102.69	0
159	2579.02	1
160	2441.86	1
161	2024.05	2
162	1866.41	0
163	2175.01	4
164	2179.78	1
165	2159.43	3
166	2011.71	3
167	1891.15	0
168	2374.47	0
169	1951.95	1
170	2211.97	1
171	2267.97	2
172	2107.96	0
173	1760.91	1
174	1965.81	0
175	1446.92	2
176	2788.6	0
177	1920.81	0
178	2300.15	3
179	2026.51	1
180	1823.12	0
181	2142.73	4
182	1843.05	2
183	1658.17	0
184	2170.46	2
185	1912.03	0
186	1587.5	3
187	1945.69	1
188	2144.7	3
189	1946.46	3
190	1963.46	2
191	1718.26	0
192	3566.41	1
193	2137.7	0
1	2933.28	5
7	1689.83	4
13	2824.41	1
20	2262.64	0
21	2328.49	0
24	2691.64	4
30	2690.05	4
33	3627.45	4
38	2118.56	5
39	2578.68	5
46	2999.72	5
47	2797.75	5
51	2533.71	5
54	1911.83	3
59	1865.82	4
64	2000.24	0
70	2251.61	5
71	2317.99	4
74	1895.28	3
77	2451.03	4
82	2407.63	4
89	3357.32	4
90	2193.97	4
99	2527.69	2
2	2542.12	3
3	1760.17	5
4	1990.13	1
6	2098.81	4
8	2388.36	5
14	2561.83	0
16	2412.68	5
17	2444.34	2
22	2376.09	3
28	3434.68	5
29	2457.45	4
34	2699.24	5
37	2594.75	5
41	1720.77	5
42	2696.88	5
44	3554.63	5
49	2548.96	5
52	2918.55	5
53	2729.79	5
55	2649.46	1
56	1831.59	5
57	1960.69	4
58	2247.96	5
61	2268.95	5
62	2003.64	4
63	2202.83	1
66	1731.73	2
67	2325.66	1
72	2250.33	4
75	2633.91	5
76	1764.26	1
86	2062.47	5
87	2081.56	2
92	2032.13	4
93	2035.97	0
100	1799.12	3
103	1572.81	0
105	1963.04	2
5	1422.78	1
11	1927.14	4
15	2340.21	0
19	3820.03	5
25	1959.63	3
27	2749.68	5
31	3293.58	5
48	2338.91	5
65	3480.7	4
69	3153.63	3
78	1949.09	5
79	1798.48	1
80	3226.86	5
84	1951.6	2
85	2827.56	2
88	3698.78	4
91	2301.07	0
94	2348.8	1
96	2793.45	3
97	1796.92	3
101	2009.33	2
102	1644.56	0
104	2110.71	4

## Sheet: 6i
Figure 6i: NC, T1 and T3 cell viability ± K-975 inhibitor (concentrations converted to log scale for nonlinear regression)
		[K-975] (uM)	NC				T1				T3
	DMSO	-4	100	100	100	100	100	100	100	100	100	100	100	100
	10 nM	-2	98.4778	92.3845	91.5709	104.66	81.3559	69.8324	95.4357	56.3923	91.0982	92.1962	99.0144	96.733
	30 nM	-1.5229	104.098	81.0237	86.5353	96.3331	81.0734	66.8529	96.9571	53.9405	81.1148	88.5173	109.395	73.0114
	100 nM	-1	89.2272	72.2846	85.4954	97.097	74.8588	58.1006	86.5837	39.9299	72.4626	83.1661	109.987	61.9318
	300 nM	-0.5228	78.2201	78.5268	77.5588	84.8739	74.0113	55.6797	88.2434	60.9457	59.3178	69.8997	84.4941	66.7614
	1 uM	0	99.2974	88.8889	87.9584	90.9091	75.7062	68.9013	90.8714	59.7198	65.8902	74.4705	90.2759	80.9659
	3 uM	0.4771	104.216	80.3995	86.8637	88.4645	59.322	49.162	82.0194	72.3293	65.807	74.6934	73.3246	73.5795
	10 uM	1	98.7119	76.5293	78.1609	59.5875	33.8983	23.8361	70.816	63.9229	61.98	68.8963	72.7332	55.6818
	30 uM	1.4771	47.0726	28.3396	46.0865	16.3484	0	0	40.3873	0	17.0549	22.631	28.4494	0
	100 uM	2	0	0	10.7827	0	0	0	34.1632	0	0	0	18.6597	0
			NC	T1	T3
		log(inhibitor) vs. normalized response
		Best-fit values
		LogIC50	1.278	0.7079	0.9632
		IC50	18.97	5.104	9.188
		Std. Error
		LogIC50	0.07507	0.1344	0.09319
		95% CI (profile likelihood)
		LogIC50	1,136 to 1,420	0,3829 to 1,012	0,7591 to 1,159
		IC50	13,68 to 26,29	2,415 to 10,27	5,743 to 14,43
		Goodness of Fit
		Degrees of Freedom	39	39	39
		R squared	0.8277	0.4518	0.7411
		Sum of Squares	6610	21512	10325
		Sy.x	13.02	23.49	16.27
		Number of points
		# of X values	40	40	40
		# Y values analyzed	40	40	40

## Sheet: 6j
Figure 6j: NC, T1 and T3 cell viability ± IK-930 inhibitor (concentrations converted to log scale for nonlinear regression)
		[IK-930] (uM)	NC				T1				T3
	DMSO	-4	100	100	100	100	100	100	100	100	100	100	100	100
	10 nM	-2	109.426	78.1457	84.8397	104.678	104.427	78.2443	106.395	96.6054	95.9548	90.5717	94.8205	94.6355
	30 nM	-1.5229	105.155	85.9603	89.8931	101.587	93.4896	74.6183	94.6221	75.389	86.6416	91.3741	110.536	76.7538
	100 nM	-1	107.658	87.0199	75.8503	97.3267	101.042	70.0382	92.0058	72.1358	82.1261	75.7272	97.2337	59.9725
	300 nM	-0.5228	95.8763	79.7351	79.3975	94.3191	88.8021	63.1679	90.2616	81.3296	75.1646	69.7091	70.8064	77.0289
	1 uM	0	104.566	94.8344	79.3975	107.602	105.469	61.6412	87.7907	103.253	69.8965	70.8124	82.9311	82.3934
	3 uM	0.4771	120.324	81.9868	82.4587	118.63	80.9896	62.4046	90.1163	99.7171	65.8514	66.3992	77.8105	101.1
	10 uM	1	120.324	90.1987	79.4947	77.2765	84.6354	54.3893	89.9709	89.5332	66.9802	71.4142	71.807	85.282
	30 uM	1.4771	63.1812	34.4371	42.76	32.3308	19.0104	0	43.4593	5.94059	41.9567	12.2367	47.9694	0
	100 uM	2	0	0	10.8843	0	0	0	36.1919	0	0	0	16.186	0
		NC	T1	T3
	log(inhibitor) vs. normalized response
	Best-fit values
	LogIC50	1.441	1.174	1.12
	IC50	27.59	14.94	13.17
	Std. Error
	LogIC50	0.0925	0.1041	0.09836
	95% CI (profile likelihood)
	LogIC50	1,277 to 1,607	0,9740 to 1,373	0,9136 to 1,319
	IC50	18,94 to 40,44	9,419 to 23,59	8,197 to 20,84
	Goodness of Fit
	Degrees of Freedom	39	39	39
	R squared	0.7691	0.7078	0.6994
	Sum of Squares	9782	12813	11472
	Sy.x	15.84	18.13	17.15
	Number of points
	# of X values	40	40	40
	# Y values analyzed	40	40	40

## Sheet: 6l
Figure 6l. T3 tumor tongue xenograft model - treated with the inhibitor K975 or DMSO control (Ctrl)
	Tumor size (µm squared)	Tumor size normalised to mean of Ctrl			Table Analyzed	Tumor size
Ctrl 1	1.33773e+07	1.46401
Ctrl 1	1.24384e+07	1.36126			Column B	K-975
Ctrl 1	1.18057e+07	1.29201			vs.	vs,
Ctrl 1	1.12862e+07	1.23516			Column A	DMSO
Ctrl 2	8.39725e+06	0.918993
Ctrl 2	7.6513e+06	0.837357			Mann Whitney test
Ctrl 2	7.33947e+06	0.80323			P value	0.0028
Ctrl 3	6.99731e+06	0.765784			Exact or approximate P value?	Exact
Ctrl 3	6.61599e+06	0.724053			P value summary	**
Ctrl 3	5.77166e+06	0.631649			Significantly different (P < 0.05)?	Yes
Ctrl 3	4.95743e+06	0.54254			One- or two-tailed P value?	Two-tailed
Ctrl 4	1.18651e+07	1.29851			Sum of ranks in column A,B	287 , 178
Ctrl 4	1.07312e+07	1.17442			Mann-Whitney U	42
Ctrl 4	8.68992e+06	0.951023
					Difference between medians
K975 5	5.67994e+06	0.621611			Median of column A	0,9350, n=14
K975 5	5.22519e+06	0.571843			Median of column B	0,6652, n=16
K975 5	3.77017e+06	0.412606			Difference: Actual	-0.2698
K975 5	3.20358e+06	0.350599			Difference: Hodges-Lehmann	-0.2986
K975 6	7.10604e+06	0.777683
K975 6	6705826	0.733884
K975 6	5.84871e+06	0.640081
K975 6	5358222	0.586402
K975 7	9.65781e+06	1.05695
K975 7	8568095	0.93769
K975 7	7.51387e+06	0.822316
K975 7	7.14458e+06	0.781901
K975 8	6.93466e+06	0.758927
K975 8	6.30789e+06	0.690334
K975 8	5.65763e+06	0.619169
K975 8	4.9519e+06	0.541935
