# Supplementary material for: Restoring the tumour mechanophenotype of vocal fold cancer reverts its malignant properties
Source: Nat Mater. 2026 Feb 20;25(5):868–82. doi: 10.1038/s41563-025-02473-7 (PMC13143829; doi:10.1038/s41563-025-02473-7)
Supplement: Supplementary file 44 — Statistical source data. [file 41563_2025_2473_MOESM44_ESM.xlsx]

## Sheet: Extended Data Figure 1a
Extended Data Figure 1a: Differentially downregulated genes coding ECM glycoproteins (TCGA data; vocal fold cancer vs. normal tissue)
	Downregulated ECM glycoproteins	Fold change (Log2FC)	p-value
	MFAP4	-1.07395	0.025308
	NTN1	-1.35329	0.000253
	SRPX2	-1.38803	2.31e-07
	NTN4	-1.54672	9.65e-05
	VWA2	-1.5727	0.001698
	VWA5A	-1.59492	3.86e-05
	VWA3B	-1.68694	0.009185
	RSPO1	-1.74018	0.000162
	CILP	-1.76508	0.012128
	PCOLCE2	-1.86711	0.005917
	ABI3BP	-1.9481	0.002582
	MATN4	-1.95694	1.99e-05
	VIT	-2.12835	0.000275
	RELN	-2.32918	0.000327
	IGSF10	-2.44533	0.003555
	THSD4	-2.45179	0
	LRG1	-2.68235	2.25e-06
	ECM1	-2.72542	3.78e-06
	LGI1	-2.72883	0
	MMRN1	-2.92197	1.52e-05
	LAMB4	-2.99533	3.75e-06
	TNXB	-3.10331	1.44e-07
	ADIPOQ	-4.81843	0

## Sheet: Extended Data Figure 1b
Extended Data Figure 1b: Differentially downregulated genes coding ECM regulators (TCGA data; vocal fold cancer vs. normal tissue)
	Downregulated ECM regulators	Fold change (Log2FC)	p-value
	CTSG	-1.08303	0.020053
	CST9	-1.26279	0.000184
	SERPINB6	-1.30894	4.67e-05
	MMP27	-1.38956	0.001423
	ADAMTS19	-1.41402	7.53e-05
	ADAMTSL4	-1.41505	0.003401
	SERPINI2	-1.47946	0.003278
	ADAMTSL3	-1.53335	0.025458
	F10	-1.58919	8e-05
	ELANE	-1.64111	1.33e-06
	ADAMTS8	-1.64473	0.000641
	LPA	-1.69008	0.000607
	SERPINB10	-1.88346	0.001041
	SLPI	-1.89791	0.006083
	TGM5	-2.07729	0.001048
	TIMP4	-2.08185	2.65e-05
	CSTB	-2.0821	3.81e-06
	CSTA	-2.32031	6.21e-05
	SERPINB12	-2.48342	0.00072
	SERPINB3	-2.63773	0.001762
	SERPINB13	-2.63887	3.98e-06
	SERPINB1	-2.80946	0
	TGM1	-2.94013	2.05e-05
	SERPINB2	-2.99117	2.97e-05
	A2ML1	-2.99718	6.08e-05
	PRSS3	-3.01765	0.00128
	SERPINB11	-4.48333	2.09e-05
	TGM3	-6.85567	6.35e-07

## Sheet: Extended Data Figure 1d
Extended Data Figure 1d: Normalised Fibronectin protein expression in NC, T1 and T3 cells (western blot)
						Statistical analysis
	NC	T1	T3
	0.057474	0.089987	2.85254			Number of families	1
	0.151719	0.577932	2.27035			Number of comparisons per family	2
	0.797223	0.245163	1.95761			Alpha	0.05
						Dunnett's multiple comparisons test	Mean Diff,	95,00% CI of diff,	Below threshold?	Summary	Adjusted P Value	A-?
						normal vs. T1	0.03111	-0,8545 to 0,9167	No	ns	0.9926	B	T1
						normal vs. T3	-2.025	-2,910 to -1,139	Yes	**	0.0011	C	T3
						Test details	Mean 1	Mean 2	Mean Diff,	SE of diff,	n1	n2	q	DF
						normal vs. T1	0.3355	0.3044	0.03111	0.3093	3	3	0.1006	6
						normal vs. T3	0.3355	2.36	-2.025	0.3093	3	3	6.546	6

## Sheet: Extended Data Figure 1e
Extended Data Figure 1e: Expression of genes coding collagens in NC, T1 and T3 cells (RNA-seq data)
		NC			T1			T3
	COL1A1	-0.0107954	-0.0275514	-0.123951	0.219653	0.37533	0.305355	0.785395	0.846315	1.05204
	COL1A2	-2.24934	-2.2426		-1.89849	-2.18762	-1.86395	-0.565519	-0.609961	-0.652036
	COL2A1		-1.78228		-1.64227	-1.8522	-1.82959	-0.934488	-1.48637	-1.22742
	COL5A1	0.716332	0.573207	0.487596	0.656954	0.800776	0.787645	1.69917	1.79627	1.86248
	COL5A2	-1.0054	-0.869043	-0.897148	-0.171193	-0.301073	-0.14605	0.866685	0.917767	1.05178
	COL6A1	-0.0519765	-0.0382468	-0.235615	0.0781892	0.11851	0.035899	0.836479	1.07243	1.0654
	COL6A2	-1.89198	-1.88526		-0.666093	-0.733347	-0.506603	-0.327789	0.102094	0.22243
	COL16A1	0.93219	0.925391	0.687191	0.938682	0.937102	0.877028	0.999753	1.04633	1.04021
	COL1A1				Number of families	1
	NC	T1	T3		Number of comparisons per family	2
	0.975449	1.65826	6.10092		Alpha	0.05
	0.938531	2.37318	7.01965
	0.751707	2.02002	11.273		Dunnett's multiple comparisons test	Mean Diff,	95,00% CI of diff,	Below threshold?	Summary	Adjusted P Value	A-?
					NC vs. T1	-1.129	-4,887 to 2,630	No	ns	0.6219	B	T1
					NC vs. T3	-7.243	-11,00 to -3,484	Yes	**	0.0027	C	T3
					Test details	Mean 1	Mean 2	Mean Diff,	SE of diff,	n1	n2	q	DF
					NC vs. T1	0.8886	2.017	-1.129	1.313	3	3	0.8596	6
					NC vs. T3	0.8886	8.131	-7.243	1.313	3	3	5.517	6
	COL1A2				Number of families	1
	NC	T1	T3		Number of comparisons per family	2
	0.005632	0.012633	0.271945		Alpha	0.05
	0.00572	0.006492	0.245493
	0	0.013679	0.222825		Dunnett's multiple comparisons test	Mean Diff,	95,00% CI of diff,	Below threshold?	Summary	Adjusted P Value	A-?
					NC vs. T1	-0.007151	-0,04103 to 0,02673	No	ns	0.7792	B	T1
					NC vs. T3	-0.243	-0,2769 to -0,2091	Yes	****	<0,0001	C	T3
					Test details	Mean 1	Mean 2	Mean Diff,	SE of diff,	n1	n2	q	DF
					NC vs. T1	0.003784	0.01093	-0.007151	0.01183	3	3	0.6042	6
					NC vs. T3	0.003784	0.2468	-0.243	0.01183	3	3	20.53	6
	COL2A1				Number of families	1
	NC	T1	T3		Number of comparisons per family	2
	0	0.022789	0.116282		Alpha	0.05
	0.016509	0.014054	0.032631
	0	0.014805	0.059235		Dunnett's multiple comparisons test	Mean Diff,	95,00% CI of diff,	Below threshold?	Summary	Adjusted P Value	A-?
					NC vs. T1	-0.01171	-0,07117 to 0,04775	No	ns	0.8032	B	T1
					NC vs. T3	-0.06388	-0,1233 to -0,004420	Yes	*	0.0381	C	T3
					Test details	Mean 1	Mean 2	Mean Diff,	SE of diff,	n1	n2	q	DF
					NC vs. T1	0.005503	0.01722	-0.01171	0.02077	3	3	0.564	6
					NC vs. T3	0.005503	0.06938	-0.06388	0.02077	3	3	3.076	6
	COL5A1				Number of families	1
	NC	T1	T3		Number of comparisons per family	2
	5.20394	4.53894	50.0227		Alpha	0.05
	3.74289	6.32086	62.556
	3.07324	6.1326	72.8586		Dunnett's multiple comparisons test	Mean Diff,	95,00% CI of diff,	Below threshold?	Summary	Adjusted P Value	A-?
					NC vs. T1	-1.657	-17,22 to 13,90	No	ns	0.9352	B	T1
					NC vs. T3	-57.81	-73,37 to -42,24	Yes	****	<0,0001	C	T3
					Test details	Mean 1	Mean 2	Mean Diff,	SE of diff,	n1	n2	q	DF
					NC vs. T1	4.007	5.664	-1.657	5.435	3	3	0.305	6
					NC vs. T3	4.007	61.81	-57.81	5.435	3	3	10.64	6
	COL5A2				Number of families	1
	NC	T1	T3		Number of comparisons per family	2
	0.098764	0.674229	7.35673		Alpha	0.05
	0.135194	0.49995	8.27499
	0.126722	0.714414	11.2663		Dunnett's multiple comparisons test	Mean Diff,	95,00% CI of diff,	Below threshold?	Summary	Adjusted P Value	A-?
					NC vs. T1	-0.5093	-3,273 to 2,254	No	ns	0.8242	B	T1
					NC vs. T3	-8.846	-11,61 to -6,082	Yes	***	0.0002	C	T3
					Test details	Mean 1	Mean 2	Mean Diff,	SE of diff,	n1	n2	q	DF
					NC vs. T1	0.1202	0.6295	-0.5093	0.9653	3	3	0.5276	6
					NC vs. T3	0.1202	8.966	-8.846	0.9653	3	3	9.164	6
	COL6A1				Number of families	1
	NC	T1	T3		Number of comparisons per family	2
	0.887204	1.19726	6.86245		Alpha	0.05
	0.9157	1.31374	11.815
	0.581279	1.08617	11.6252		Dunnett's multiple comparisons test	Mean Diff,	95,00% CI of diff,	Below threshold?	Summary	Adjusted P Value	A-?
					NC vs. T1	-0.4043	-4,203 to 3,394	No	ns	0.9353	B	T1
					NC vs. T3	-9.306	-13,10 to -5,507	Yes	***	0.0008	C	T3
					Test details	Mean 1	Mean 2	Mean Diff,	SE of diff,	n1	n2	q	DF
					NC vs. T1	0.7947	1.199	-0.4043	1.327	3	3	0.3047	6
					NC vs. T3	0.7947	10.1	-9.306	1.327	3	3	7.014	6
	COL6A2				Number of families	1
	NC	T1	T3		Number of comparisons per family	2
	0.012824	0.215728	0.470122		Alpha	0.05
	0.013024	0.184779	1.26501
	0	0.311456	1.6689		Dunnett's multiple comparisons test	Mean Diff,	95,00% CI of diff,	Below threshold?	Summary	Adjusted P Value	A-?
					NC vs. T1	-0.2287	-1,057 to 0,5994	No	ns	0.6643	B	T1
					NC vs. T3	-1.126	-1,954 to -0,2980	Yes	*	0.0143	C	T3
					Test details	Mean 1	Mean 2	Mean Diff,	SE of diff,	n1	n2	q	DF
					NC vs. T1	0.008616	0.2373	-0.2287	0.2892	3	3	0.7908	6
					NC vs. T3	0.008616	1.135	-1.126	0.2892	3	3	3.893	6
	COL16A1				Number of families	1
	NC	T1	T3		Number of comparisons per family	2
	8.55441	8.68324	9.99432		Alpha	0.05
	8.42153	8.65171	11.1258
	4.86621	7.53405	10.9702		Dunnett's multiple comparisons test	Mean Diff,	95,00% CI of diff,	Below threshold?	Summary	Adjusted P Value	A-?
					NC vs. T1	-1.009	-4,081 to 2,063	No	ns	0.5733	B	T1
					NC vs. T3	-3.416	-6,488 to -0,3439	Yes	*	0.0333	C	T3
					Test details	Mean 1	Mean 2	Mean Diff,	SE of diff,	n1	n2	q	DF
					NC vs. T1	7.281	8.29	-1.009	1.073	3	3	0.9403	6
					NC vs. T3	7.281	10.7	-3.416	1.073	3	3	3.184	6
