# Supplementary material for: Restoring the tumour mechanophenotype of vocal fold cancer reverts its malignant properties
Source: Nat Mater. 2026 Feb 20;25(5):868–82. doi: 10.1038/s41563-025-02473-7 (PMC13143829; doi:10.1038/s41563-025-02473-7)
Supplement: Supplementary file 46 — Statistical source data. [file 41563_2025_2473_MOESM46_ESM.xlsx]

## Sheet: Extended Data Figure 2b
Extended Data Figure 2b: ITGA6 and ITGB4 cell surface expression (MassCytof data)
	ITGA6				ITGB4
	NC	T1	T3		NC	T1	T3
	1846.26	1406.61	17.4651		344.687	190.204	17.2902
	2146.61	1520.34	205.135		811.302	636.378	39.2249
	1810.7	779.221	120.621		323.078	184.217	15.9337
	2710.79	786.222	311.524		213.89	242.487	112.146
	1837.62	969.986	152.328		536.956	359.925	7.19998
	1586.76	1163.82	359.562		396.733	403.941	440.888
	2312.07	1582.41	1670.01		644.998	882.708	468.345
	2206.83	803.41	801.193		475.69	328.459	322.682
	1230.93	819.69	781.11		195.189	363.537	70.8556
	4816.35	1290.74	1491.99		921.946	309.216	901.606
	7104.29	341.065	700.722		1422.74	149.105	38.665
	2265.68	1131.94	255.973		292.738	400.226	1.89884
	3999.5	303.97	445.224		472.599	211.743	251.155
	4038.94	669.239	179.873		554.894	155.457	223.694
	4434.34	539.154	1428.79		720.747	218.394	130.836
	2910.56	1824.23	214.403		787.01	326.827	433.207
	9581.37	256.01	425.028		1034.92	60.8597	48.9676
	2324.77	641.741	439.049		434.609	229.957	81.0298
	1196.12	1357.93	222.159		199.287	438.577	12.7962
	985.452	177.349	858.155		421.294	123.59	12.5851
	2463.41	128.05	292.21		239.326	31.3306	19.6206
	1072.75	1403.68	20.0444		346.885	635.732	26.1686
	794.843	1215.91	2891.05		121.188	248.24	708.578
	2442.52	2404.69	78.3814		85.6872	565.488	161.577
	2762.09	1264.44	173.018		2269.67	211.261	24.1111
	736.024	509.437	724.654		217.466	143.787	175.38
	1756.13	496.957	1064.61		117.316	142.249	331.161
	2960.1	1340.4	60.5024		580.378	404.343	181.944
	1657.49	866.824	881.408		335.549	275.082	397.168
	2031.97	1858.22	625.611		243.297	346.419	191.122
	3074.94	1444.78	359.337		434.1	626.019	190.743
	4682.69	1614.89	847.031		689.913	572.057	58.6111
	1544.11	733.549	626.311		200.052	180.768	79.7281
	3689.01	884.507	511.823		366.862	240.121	72.4558
	1661.05	468.876	268.958		407.61	180.826	9.696
	1076	484.606	102.286		116.618	173.485	206.709
	5599.19	900.4	0		698.016	110.305	0.843283
	1393.4	954.746	90.1027		227.157	275.266	1.17686
	1614.92	237.229	1257.07		237.525	102.037	270.381
	2072.63	785.293	485.415		190.473	213.269	23.7052
	494.93	689.407	902.76		59.8883	245.822	336.329
	4171.87	526.273	668.303		729.966	163.061	25.4128
	2758.55	870.964	475.125		425.858	285.791	46.2289
	6329.18	965.535	531.894		2060.08	497.728	18.7948
	5378.21	477.283	2557.28		777.107	47.4572	1048.79
	1914.56	1102.89	2141.99		463.798	343.569	1090.31
	849.344	524.186	960.576		292.509	39.3333	228.868
	4639.38	574.534	142.666		562.021	121.694	30.5063
	3002.63	1258.33	139.037		304.505	235.396	53.1
	5735.15	998.102	472.199		908.882	783.671	52.6171
	3518.01	938.672	389.21		565.374	543.716	27.8855
	1943.38	197.282	352.748		375.886	52.6468	5.23932
	3056.78	761.802	151.543		307.489	411.924	14.968
	2687.17	1206.99	38.474		700.123	611.009	108.169
	2832.15	262.189	851.562		538.754	116.21	159.575
	2712.71	462.203	505.888		495.632	199.188	46.4319
	1633.07	577.615	519.515		252.257	232.233	63.0468
	1258.77	40.9172	653.57		170.605	6.83751	232.066
	3555.12	538.114	661.6		399.52	81.057	271.629
	3398.12	422.546	2706.76		490.345	35.5052	288.363
	4448.85	2156.12	740.224		646.296	761.483	51.2385
	1921.4	992.747	570.023		430.288	181.674	86.5187
	2776.89	831.117	929.749		379.859	220.552	171.142
	207.93	328.855	277.508		19.328	138.174	6.6133
	1896.69	1055.09	713.948		225.118	188.003	33.2088
	2037.37	1548.01	2508.58		362.014	811.324	826.796
	478.768	91.7919	14.8512		42.6422	254.588	5.63472
	2341.66	912.693	422.286		286.624	339.479	223.917
	4154.68	535.501	1039.04		554.655	145.934	32.0564
	2274.5	982.594	841.309		281.233	276.457	323.557
	5432.66	566.893	1979.98		712.008	250.888	968.877
	1375.06	792.642	823.818		273.306	313.766	190.33
	1610.59	1160.26	81.5458		238.562	110.346	0.61001
	2693.26	2089.71	820.177		553.003	360.053	129.329
	2845.38	536.073	424.898		194.529	216.963	124.297
	4740.89	146.69	422.934		667.801	137.652	39.6693
	753.931	178.963	2605.99		173.269	32.8942	940.562
	3332.1	2134.95	480.479		672.44	338.015	35.2418
	1266.61	931.159	170.437		348.458	328.008	97.0463
	4468.11	901.519	2651.13		886.293	361.484	297.17
	4178.32	893.653	1094.61		674.334	159.621	434.671
	4658.16	631.63	1244.93		863.696	174.665	214.275
	2682.39	512.207	207.452		340.344	181.775	0.262432
	2591.65	438.731	2838.29		443.23	52.3997	481.375
	5283.96	3389.29	1457.86		708.857	532.813	170.38
	1793.44	465.134	3823.72		166.457	111.239	693.589
	1523.04	787.347	165.956		208.955	157.892	280.308
	175.107	931.122	1471.8		87.7482	170.774	255.273
	912.983	305.382	831.809		120.462	34.5478	171.354
	1112.87	830.853	59.327		75.2812	157.943	25.0932
	1343.4	794.836	118.152		250.836	211.455	8.35468
	435.444	1633.12	265.777		74.3117	232.011	36.0675
	2806.67	2090.62	1080.12		845.111	641.707	158.71
	783.318	199.625	848.707		117.548	20.2954	287.926
	2796.78	441.615	515.2		285.586	167.468	26.3027
	873.927	620.358	2057.93		250.809	109.719	468.538
	4248.89	1110.35	2239.15		836.389	140.78	368.115
	4555.4	817.462	1336.93		545.044	140.86	603.815
	2926.98	1333.94	1043.26		213.794	301.125	309.059
	1532.38	1209.74	573.75		371.567	458.357	86.5444
	3502.88	422.637	504.849		742.524	81.214	52.3885
	2807.69	634.384	348.38		608.867	310.089	53.5362
	3707.44	384.883	110.675		642.24	112.668	29.2501
	4441	880.366	88.2617		493.36	520.551	97.5106
	1365.5	1245.43	2753.97		96.8189	409.335	526.639
	1873.61	1883.02	404.793		237.636	542.107	73.9418
	1880.74	303.915	3146.61		506.95	135.73	647.267
	1106.66	351.997	1966.53		250.574	60.7708	1010.31
	1532.32	705.405	233.656		331.184	149.328	77.8025
	1184.81	876.311	1100.15		251.02	169.958	391.298
	1033.75	721.711	607.41		113.823	132.983	69.807
	818.85	1503.26	248.487		423.557	256.125	21.2069
	2122.63	745.979	179.855		410.659	141.597	23.3682
	2860.35	713.062	1094.97		409.559	294.596	89.4661
	62.6821	2840.02	544.239		25.2451	1180.05	164.216
	2627.04	1017.92	637.262		301.472	247.004	104.51
	592.499	1027.33	969.115		88.5587	364.366	244.883
	1618.66	825.405	574.995		372.413	225.608	77.6088
	2834.84	298.234	502.417		361.718	88.2675	33.0443
	3543.16	567.599	1011.37		358.604	166.529	282.622
	4854.17	1441.19	202.398		1009.63	512.895	11.3406
	2841.5	363.662	1311.08		382.804	71.0796	85.6195
	1737.45	109.978	731.205		67.0001	77.8478	252.739
	1722.16	865.007	5567.76		210.368	184.454	1148.4
	1985.25	457.5	2073.4		350.812	138.093	695.278
	2418.89	208.399	1773.24		326.495	127.273	524.051
	784.299	1534.51	61.3404		44.2747	571.729	277.402
	2595.52	2029.17	1907.59		466.913	861.564	201.248
	1564.66	678.693	1141.24		484.053	211.758	320.229
	549.244	732.477	1185.28		78.9864	154.311	341.185
	2298.47	558.312	208.399		317.217	109.13	26.8836
	1051.96	1182.59	60.7464		280.913	330.33	17.9585
	1745.9	121.943	392.635		231.123	41.271	209.393
	1156.52	756.684	2310.76		178.35	232.968	344.413
	1456.54	343.763	399.194		399.264	140.372	93.6907
	926.438	40.0633	199.638		230.895	18.3288	105.199
	2104.22	404.807	1062.91		488.379	131.954	298.514
	812.761	726.699	277.688		71.0118	271.887	162.909
	3109.51	868.242	163.338		403.909	406.478	9.39741
	2447.35	572.738	210.674		695.798	419.967	126.617
	660.338	852.268	4040.05		148.953	410.508	396.912
	2172.22	1203	14.2649		345.93	124.893	4.14643
	1697.38	989.237	1392.01		208.688	157.833	551.797
	88.1948	865.919	1709.69		13.721	351.775	654.917
	2718.99	1169.67	333.262		212.269	104.73	17.8874
	2783.05	1258.86	43.9737		371.228	236.106	22.8258
	4616.01	723.164	578.378		792.466	193.617	772.35
	1690.14	527.237	31.1831		339.917	252.242	126.192
	1797.4	647.684	2313.35		432.781	554.817	954.916
	4953.27	560.07	0		785.765	86.227	14.6227
	900.24	1257	915.056		323.978	228.27	331.81
	2343.64	676.668	1871.76		434.373	202.765	129.63
	2545.7	922.648	2571.3		422.817	428.873	299.477
	1612.85	49.2351	2540.53		203.501	35.5386	253.892
	1964.55	981.607	315.623		505.018	592.897	20.3659
	1014.34	420.406	704.673		386.14	68.158	390.86
	1478.91	1894.52	821.55		401.568	354.68	178.512
	2179.93	757.013	419.708		621.701	185.415	14.6017
	853.197	464.521	750.964		96.2464	170.667	169.982
	2555.04	721.655	117.472		276.521	197.992	3.65423
	2139.38	1491.65	1633.64		381.404	941.34	841.648
	2488.78	275.004	995.035		293.957	63.3206	262.439
	3395.98	1229.08	39.7656		946.195	470.913	77.2846
	3460.05	521.21	804.707		720.732	177.706	219.764
	1818.1	567.354	1113.3		345.043	126.31	336.901
	1100.24	853.395	817.388		412.869	374.046	57.8133
	777.783	495.59	448.943		76.173	58.9543	112.811
	305.808	1747.52	144.757		27.6927	765.665	48.9326
	7048.72	1887.45	413.012		855.928	253.636	12.3437
	2815.24	576.694	1410.6		1001.62	187.532	246.458
	3856.5	400.17	1574.35		516.721	268.689	813.439
	1711.18	714.039	316.068		563.257	288.735	10.9615
	1833.46	692.135	111.982		446.252	110.946	8.88655
	3956.51	247.227	1223.37		751.282	151.58	171.526
	1055.06	95.5007	451.765		96.4264	25.201	184.225
	2943.86	585.37	572.127		529.239	191.653	67.5513
	2011.85	1295.34	321.824		566.496	393.496	140.944
	2753.89	631.022	1549.34		256.44	129.379	437.314
	2031.58	585.397	95.536		392.31	102.665	2.36889
	2900.54	799.346	292.414		292.59	758.986	64.1222
	1641.13	1068.35	520.702		381.586	304.684	72.8396
	289.984	324.265	483.37		105.518	153.191	44.1796
	2680.08	834.993	31.0516		517.28	128.712	22.9529
	2101.94	101.362	492.965		297.164	15.0746	33.6905
	1810.1	610.021	315.909		345.769	279.916	66.8526
	1164.17	187.148	53.8912		277.689	383.114	0.907433
	4045.9	829.407	346.958		551.566	158.779	28.7451
	2250.03	1147.29	95.9077		448.016	672.349	140.057
	2483.36	260.291	14.4884		350.581	58.6044	27.9905
	1242.98	156.333	2961.48		474.535	105.059	1455.53
	587.535	779.635	227.07		120.783	168.367	51.5406
	868.477	436.113	3410.04		286.567	112.721	1247.18
	2806.58	1715.15	499.752		782.448	1000.41	29.4018
	3331.33	880.375	1487.13		295.109	347.347	677.094
	2112.19	1147.49	2288.14		345.873	544.928	400.977
	2544.02	1060.31	856.695		443.441	406.365	486.509
	3338.93	913.58	18.0131		824.156	266.187	30.9052
	1693.91	584.249	693.546		236.401	43.8439	135.533
	2688.79	1352.46	419.228		654.925	392.347	329.543
	1856.79	807.731	129.562		211.336	189.123	26.8976
	2612.21	694.775	914.415		791.509	244.969	169.654
	1536.39	2027.92	32.0071		219.665	201.247	14.5248
	522.322	1717.17	5228.4		133.824	468.057	513.779
	2704.41	585.622	721.27		373.371	93.9271	249.651
	629.351	1317.65	1553.46		179.438	114.768	258.573
	795.392	22.2525	239.941		214.928	10.4532	42.3928
	2972.98	1579.91	1115.14		349.346	413.939	316.001
	3293.04	594.005	876.706		531.231	144.939	129.856
	2690.47	2276.33	1720.71		411.135	682.601	364.858
	2460.7	1531.72	149.66		519.343	327.265	39.9597
	3741.22	396.081	945.644		457.587	169.484	163.437
	884.505	695.024	852.99		173.361	148.976	368.817
	932.073	964.109	350.589		251.989	211.078	23.3425
	1481.85	657.953	151.511		301.909	335.482	32.3153
	2758.7	104.997	720.991		322.925	132.533	120.663
	6105.85	626.093	168.563		649.74	111.576	550.928
	3722.12	160.712	983.104		793.381	63.2524	440.274
	2574.53	327.858	191.942		294.43	87.0492	17.9585
	5248.86	518.105	203.426		700.997	167.715	119.169
	2786.26	1111.89	389.074		562.853	269.362	119.074
	2278.87	1541.6	375.18		297.173	426.796	54.0634
	1580.29	1088.36	1094.75		156.177	341.462	411.3
	991.862	1765.14	135.594		303.347	430.176	50.1013
	3010.92	325.766	1154.3		428.149	130.353	464.242
	2177.94	900.755	601.355		448.967	110.882	41.8434
	2832.94	1139.78	15.5168		281.746	209.815	0.61001
	4939.84	97.1278	36.0301		605.31	272.859	9.47323
	2541.23	1403.01	130.013		407.833	648.721	6.3252
	3160.16	178.455	234.882		521.45	14.5665	59.4404
	1590.27	869.684	443.699		368.347	252.26	59.487
	3216.05	345.723	871.218		705.533	158.609	366.892
	1239.95	1586.96	401.603		227.828	470.536	75.4126
	2155.52	1020.36	309.58		130.29	241.135	42.5339
	3686.95	365.299	1085.55		401.072	62.1254	287.077
	3147.93	947.163	637.224		363.742	384.303	210.498
	1489.09	543.832	473.889		276.599	270.08	26.6725
	1442.33	1265.35	620.065		176.496	204.287	53.738
	2080.11	741.664	364.885		511.468	264.135	126.823
	2069.24	2151.7	64.7157		370.777	228.793	9.84996
	739.089	180.944	648.093		58.5971	93.6546	46.9882
	1480.41	946.873	1986.2		245.976	149.399	920.379
	1667.29	20.4315	243.78		381.627	116.445	7.96745
	3427.78	323.902	1072.89		465.48	58.9185	394.271
	5074.13	419.165	2929.72		738.592	117.314	504.954
	862.203	191.535	1147.86		221.466	14.5677	57.0307
	2476.04	687.763	1981.03		291.134	161.75	285.287
	4673.25	547.185	293.467		639.069	190.728	25.4711
	1220.96	764.858	330.773		416.935	216.352	24.5124
	2176.93	543.602	355.668		217.815	51.7888	66.9039
	2641.11	436.53	1611.2		414.486	171.446	289.408
	1909.89	591.948	794.352		388.454	185.599	58.9901
	2986.89	481.882	490.324		491.377	132.323	63.1331
	2087.03	749.635	52.6967		418.126	133.618	21.8227
	1838.58	611.711	272.068		210.911	96.9365	29.6724
	2477.42	619.898	633.395		329.44	72.9781	152.958
	807.796	788.807	71.567		62.9084	166.774	24.1683
	101.772	630.768	1098.12		0	105.116	94.3159
	1943.68	662.033	223.117		157.765	157.651	12.5653
	795.476	627.486	478.859		111.946	124.416	44.6462
	2407.98	848.579	826.28		362.918	384.068	186.292
	3658.05	534.123	819.052		567.839	218.84	196.222
	4718.65	790.811	388.413		446.053	188.531	31.2131
	1916.96	973.954	385.029		600.663	296.143	74.4282
	1835.1	1517.43	98.6123		433.863	489.17	43.9242
	1670.92	887.848	3587.94		287.426	225.768	1406.13
	2473.04	1286.6	1435.73		290.105	523.534	199.906
	1047.9	386.878	884.739		182.034	82.9866	591.226
	1506.39	879.686	722.414		260.881	396.435	167.853
	2525.21	1388.27	62.5413		612.031	478.705	11.687
	281.896	1371.55	1420.25		38.2427	803.987	466.744
	596.29	756.302	789.094		103.526	320.022	181.897
	1057.78	912.11	271.628		208.362	323.965	238.966
	5267.74	404.617	53.9014		516.353	147.397	4.17676
	846.02	1551.96	416.573		159.723	1145.68	141.782
	2776.52	264.66	1233.79		489.675	94.1742	275.306
	1165.42	421.546	308.166		379.368	151.47	26.3156
	1518.7	255.301	1308.11		353.126	59.183	88.3814
	1412.86	393.638	1133.96		234.674	68.1834	294.666
	1583.52	2011.87	649.326		372.129	732.953	56.6539
	1704.54	1360.31	1551.63		229.387	361.209	205.051
	1609.62	296.626	1244.63		180.612	45.1638	184.098
	1918.81	1594.83	479.417		157.735	291.464	31.3251
	6564.87	1165.94	366.881		1433.42	427.027	22.2029
	1288.85	1116.1	1721.98		492.42	371.892	656.618
	205.953	91.1547	969.186		14.0809	10.7522	201.363
	2305.71	1101.8	1002.57		295.055	492.659	722.634
	3178.13	371.647	0		695.889	212.052	4.40886
	1341.71	874.574	777.708		291.851	634.567	205.467
	776.41	985.78	889.567		206.858	307.31	160.564
	1768.71	1685.13	1340.22		281.773	536.962	168.99
	985.892	669.08	306.656		190.666	168.675	20.1735
	1898.27	984.775	1015.25		253.215	534.854	405.62
	4921.63	341.219	65.1436		912.722	41.1555	31.5957
	1625.96	771.742	758.582		351.796	366.407	307.189
	2142.53	440.568	413.585		304.633	90.9119	25.9412
	1780.1	733.276	655.932		237.273	146.513	37.6538
	2701.74	600.031	123.619		658.353	153.983	13.1998
	7803.41	889.991	831.369		1649.52	352.835	406.476
	2477.86	1727.35	1041.3		327.128	413.072	968.5
	1616.04	728.924	466.831		297.063	241.834	34.0194
	1612.15	1375.21	1961.75		443.309	132.742	256.292
	3362.93	726.856	2323.83		672.566	357.087	163.95
	2600.1	1700.03	275.522		589.549	531.737	97.5689
	5040.61	1145.55	123.838		826.365	836.379	139.215
	1287.85	649.546	1453.65		522.125	192.23	290.085
	1494.4	932.061	369.852		360.732	348.717	115.95
	2279.29	873.135	1075.56		248.536	87.5145	662.771
	1580.98	190.465	754.664		264.363	20.7585	135.836
	7055.7	1153.7	397.118		875.382	187.765	64.9993
	828.783	207.276	2391.48		70.4974	24.7079	528.611
	886.118	367.204	1579.72		96.7167	74.3823	227.194
	2979.6	1602.8	385.551		716.814	501.83	219.778
	2222.02	1361.28	1326.32		258.836	282.742	352.068
	1666.81	1783.92	29.9746		345.34	712.759	46.5485
	1163.52	401.018	5364.77		274.461	69.5287	1205.68
	2123.08	581.286	212.05		348.672	217.876	61.1701
	2237.74	220.091	485.239		377.605	10.124	140.02
	1881.01	1203.33	3924.2		563.426	298.257	1522.11
	111.436	602.047	88.0548		11.617	268.26	130.998
	2482.41	913.053	1206.61		233.55	145.618	441.743
	1688.11	370.656	1846.45		176.084	86.0953	247.937
	725.622	1235.4	523.441		93.2786	488.556	81.7086
	1864.68	798.276	43.3337		441.929	139.516	117.551
	2027.15	780.702	3741.13		345.071	166.486	1392.97
	4370.6	470.883	244.634		437.89	62.0445	6.10943
	423.439	365.443	3630.63		200.298	34.6079	1882.27
	3418.82	910.899	3292.9		516.581	380.272	478.207
	1154.05	849.497	266.617		183.616	419.058	35.3012
	2198	1580.95	185.018		210.913	524.204	63.6544
	1331.28	999.201	369.456		252.409	180.484	128.932
	2704.79	595.204	280.708		294.094	203.026	13.2488
	3054.05	880.017	1227.79		430.331	348.185	591.532
	1042.15	107.811	78.3379		115.678	59.9301	6.39985
	783.681	1684.69	1446.03		190.928	174.587	176.426
	2219.51	1427.23	482.536		436.025	178.066	290.526
	2726.7	382.076	696.579		203.742	105.492	147.784
	1159.08	1095.37	749.021		450.313	239.41	113.201
	6466.75	659.565	2223.23		631.538	196.471	510.004
	1686.48	150.359	174.845		420.059	38.8818	2.92058
	3644.58	433.58	477.564		381.969	65.9558	64.8546
	2583.67	930.62	2116.89		517.898	325.223	1081.49
	3232.44	2115.91	851.774		575.333	971.61	317.393
	237.101	396.471	436.581		44.6544	121.806	51.3411
	3993.45	410.436	738.56		718.889	174.238	69.7009
	2598.06	1194.66	752.439		421.825	301.599	92.2001
	2432.05	1539.83	164.797		262.537	601.307	6.97837
	3893.41	744.755	79.3944		607.009	247.91	14.6437
	4126.49	928.443	2961.73		767.479	551.044	1373.67
	3622.53	279.025	1066.43		460.855	196.552	182.989
	4188.73	1482.27	1947.21		586.296	161.859	472.759
	2156.45	171.289	337.404		325.055	23.6801	169.809
	796.213	1637.22	1960.84		297.128	339.037	444.496
	1849.72	937.113	18.1881		186.794	289.515	0
	2856.39	1906.72	890.219		317.899	262.82	286.623
	709.426	357.541	341.539		259.736	92.4155	6.73343
	1910.3	531.882	101.11		347.822	213.763	32.8484
	2273.49	861.574	47.34		318.913	257.488	35.0085
	2126.53	373.928	1035.22		443.403	76.924	190.636
	1840.78	1345.21	2856.38		215.165	716.429	606.096
	603.11	713.698	934.33		156.021	225.217	308.752
	3134.82	2511.93	1008.66		479.834	2335.16	493.078
	633.527	122.249	505.978		110.178	11.34	28.6495
	194.246	913.641	1533.52		40.2874	175.287	537.37
	2435.98	829.635	1273.01		252.516	311.993	453.197
	2760.3	472.873	875.725		359.049	271.657	356.802
	2632.87	576.836	274.984		545.903	220.941	100.675
	5653.18	751.144	632.466		998.513	118.054	122.053
	1931.57	650.946	950.223		669.506	159.206	254.084
	3417.4	959.459	668.777		643.125	235.273	323.109
	2234.9	1155.56	30.3553		226.551	627.151	54.9102
	306.278	2065.12	705.486		58.1942	684.191	212.581
	1157.56	1418.81	1696.88		338.52	300.49	559.961
	3696.6	990.964	846.322		336.913	122.598	168.653
	5087.27	514.042	1201.95		530.503	134.937	290.999
	2857.85	580.354	1951.97		417.756	208.745	614.31
	3989.27	3069.74	201.756		660.913	759.821	320.175
	2381.36	870.636	174.131		422.317	466.746	31.5222
	1057.2	830.484	1694.42		292.658	267.197	918.751
	3972.35	1135.67	1603.4		364.966	516.183	558.412
	1750.65	1421.79	504.034		145.657	282.306	70.9396
	2214.83	138.012	2266.56		281.357	187.231	910.499
	5136.96	1009.43	503.064		939.081	152.996	116.027
	3623.61	90.2102	14.2981		447.215	198.533	22.0525
	3448.81	594.728	728.415		1126.54	113.002	244.025
	2242.76	888.707	383.246		335.974	198.524	26.3156
	6875.95	440.973	225.939		1217.53	123.513	20.0592
	2868.1	545.251	3039.61		302.288	126.516	974.175
	5901.28	259.28	201.313		986.644	45.2504	26.8463
	2306.89	1232.96	1448.18		580.902	330.18	155.804
	1269.27	636.365	1382.32		410.133	216.606	252.125
	1863.35	1234.61	226.656		454.926	403.452	390.557
	3230.38	249.107	951.608		447.718	137.151	138.914
	2988.51	776.72	519.276		484.384	252.184	107.745
	995.26	767.332	1291.23		381.56	179.293	75.4149
	1066.93	902.151	316.703		96.4659	175.955	74.8399
	287.227	481.997	634.487		103.523	61.7581	313.369
	1186.69	234.28	1885.56		327.294	28.297	1141.57
	2970.25	722	5143.9		602.688	287.657	970.748
	1411.5	310.796	39.6698		254.313	47.7182	42.7858
	2873.8	1613.84	840.574		364.967	1044.77	380.737
	3009.28	1136.3	497.961		536.318	607.32	163.99
	1559.42	554.234	2880.1		291.8	218.447	643.6
	414.946	1059.99	1212.11		182.998	169.866	424.163
	1983.03	516.058	493.554		187.038	251.619	76.923
	2175.54	785.367	51.11		156.447	297.291	0
	3883.41	777.747	388.865		486.094	231.369	6.6133
	4386.04	1023.9	1118.56		598.006	282.52	171.957
	3738.72	827.742	149.127		450.985	163.227	95.6934
	2928.78	1758.89	589.277		454.517	509.691	247.31
	2035.01	1748.91	703.788		349.122	506.352	68.7736
	1466.26	809.943	35.2814		296.789	259.206	42.3741
	3147.77	2267.7	601.431		525.514	872.692	115.79
	3163.02	2022.88	1660.95		303.715	889.056	278.045
	3096.08	375.467	1114.95		264.701	99.3096	83.9469
	1992.31	923.671	443.3		269.587	135.487	225.296
	657.42	1165.88	475.719		120.154	764.278	21.0797
	3123.27	585.346	1314.47		484.695	158.011	231.239
	3926	698.871	149.104		498.514	190.865	37.4054
	1779.3	621.414	444.63		374.28	206.076	35.8529
	1697.79	1258.93	935.121		338.881	377.717	42.7951
	2341.21	773.339	362.834		542.848	135.023	90.8459
	2284.83	1485.34	970.077		266.244	622.795	148.663
	1132.33	1130.33	57.3712		295.836	207.884	107.436
	2300.22	881.303	725.87		337.338	151.67	127.248
	1740.09	757.515	229.031		535.266	215.938	70.2829
	905.214	146.28	224.906		280.754	70.3555	36.0197
	1502.06	1341.49	1229.51		728.601	415.281	549.369
	907.758	949.094	176.567		170.555	410.316	27.5134
	2334.72	960.031	425.395		236.229	501.75	16.5111
	749.256	422.496	527.123		290.164	193.903	364.403
	2715.63	292.109	51.0921		196.542	93.8624	31.9981
	5131.53	728.891	2445.64		598.007	285.989	743.912
	1236.52	452.61	344.54		249.754	244.812	124.549
	1284.55	963.579	1294.85		366.891	289.284	164.998
	6273.33	1884.76	393.941		1027.44	251.6	74.9974
	5554.84	47.5778	0		735.42	22.2355	3.36263
	1703.14	118.819	883.486		361.461	45.195	323.676
	1682.34	155.118	782.057		460.281	285.247	62.6199
	3267.6	748.208	194.538		644.648	163.153	3.82335
	2353.14	1495.17	502.203		285.811	129.211	99.5855
	1721.44	642.562	2714.58		199.897	180.765	390.356
	1333.94	600.104	51.3042		39.3248	88.0596	2.16944
	1563.28	445.309	459.723		700.287	72.4665	46.4027
	1130.08	693.068	756.524		189.713	93.4098	216.719
	12.9712	919.8	1135.1		15.3175	153.355	596.447
	3015.22	710.352	1197.93		347.316	281.832	233.522
	2510.91	793.081	3322.35		191.209	362.516	1308.93
	2531.69	365.731	827.321		543.667	91.36	79.0353
	4228.6	310.597	1124.87		889.666	59.7222	803.174
	1619.69	526.088	405.555		212.706	94.8729	83.7299
	2274.25	728.034	824.652		385.636	177.052	139.145
	4139.01	1369.07	889.236		483.237	257.194	225.723
	4523.34	404.913	543.006		745.419	57.1852	60.7782
	2342.77	963.676	2682.45		447.451	137.393	334.333
	1525.54	674.407	1321.71		533.234	81.1147	465.339
	2229.88	185.035	56.9266		279.649	49.3441	6.56781
	2529.55	425.859	1730.84		375.54	58.0224	420.369
	3598.59	127.298	253.019		376.362	18.2387	10.3305
	3601.35	792.198	721.09		410.673	114.391	98.8472
	940.211	218.568	181.296		187.378	73.1201	9.06617
	1135.42	1042.9	561.238		69.8379	465.023	79.4424
	1992.47	1558.06	1219.59		172.165	270.004	644.569
	4649.32	1058.75	1106.13		1029.85	483.255	295.891
	6333.28	34.2477	404.368		1271.82	19.4005	142.566
	1097.48	600.862	319.808		189.772	151.63	283.124
	5036.96	693.721	115.699		531.812	221.901	6.23306
	1157.35	155.258	353.684		191.677	63.533	52.49
	1410.66	1196.32	762.02		345.293	151.612	82.7525
	1562.37	769.465	941.366		160.067	279.846	460.227
	2624.38	1068.66	1735.43		497.842	368.147	447.45
	2371.12	1352.63	1452.17		284.031	301.189	580.132
	2196.59	248.512	435.951		396.544	34.9659	73.3703
	3744.3	782.951	1579.56		501.372	466.746	1253.05
	2118.55	983.447	1359.74		515.133	453.958	278.413
	963.143	608.594	531.083		126.989	187.47	36.0011
	730.887	860.873	130.218		102.093	143.021	6.66112
	2649.77	629.828	1278.08		232.547	109.451	291.364
	2796.67	622.409	34.3463		369.632	178.08	7.69102
	1068.19	1427.65	766.967		220.554	377.419	149.822
	2098.89	671.012	785.297		358.803	280.009	213.53
	976.853	509.821	1107.72		264.157	176.222	190.16
	1007.88	718.332	612.191		325.947	124.554	194.566
	1241.36	243.659	1587.88		358.473	50.4424	375.442
	1483.65	694.655	512.342		195.857	400.698	107.94
	2523.47	1617.67	893.383		394.269	179.454	26.9256
	2148.58	2104.76	291.484		320.022	436.124	26.0695
	1158.23	817.704	398.876		175.016	228.392	30.9309
	2035.15	1023.18	1175.45		502.059	330.046	298.456
	1828.4	573.854	88.3333		269.162	209.021	16.5717
	1997.12	769.278	206.966		373.873	197.342	24.4879
	3080.06	468.79	45.2142		509.432	127.534	31.0253
	7537.06	595.32	408.808		1296.73	104.581	62.7552
	3040.36	1146.16	370.66		399.076	147.151	85.9822
	1026.54	2391.44	1063.47		237.839	154.281	323.409
	683.354	1123.64	840.929		124.275	333.265	331.667
	2482.51	1246.03	291.065		302.481	229.683	10.3445
	758.963	2201.78	1028.92		160.638	1064.53	224.137
	898.637	1007.46	62.7598		132.392	331.168	6.39985
	5188.37	371.462	262.183		472.796	139.178	20.3298
	2486.68	84.7686	311.371		413.834	38.0884	120.354
	2510.77	613.219	437.838		337.245	267.09	32.0331
	407.465	74.0592	483.892		105.538	32.1378	336.876
	5075.87	365.116	1003.8		587.002	128.789	102.744
	1645.16	843.178	2702.11		241.829	263.208	871.498
	814.458	1236.09	161.546		120.128	171.923	80.0606
	3345.63	1190.69	204.282		343.32	567.763	15.7529
	2507.29	1283.29	1089.96		249.317	250.641	74.2929
	1034.28	1498.5	489.143		128.082	263.592	120.278
	1235.73	1678.61	810.131		181.364	423.25	189.74
	912.652	1153.69	759.785		137.405	514.684	242.942
	1673.2	579.689	161.539		295.53	115.134	140.995
	1799.61	532.956	1270.4		417.953	247.08	211.686
	1757.08	1493.66	585.432		215.211	452.771	42.7357
	1071.21	1168.52	666.657		265.297	455.855	216.984
	2244.03	1004.66	221.519		435.432	273.925	21.2337
	1686.09	104.089	3009.82		341.763	38.6208	1348.26
	2601.08	134.383	581.966		628.515	18.5621	114.629
	2387.64	2002.09	1297.25		454.814	513.994	416.835
	5272.84	290.863	137.634		1131.21	79.4841	35.8506
	958.649	1656.81	2545.86		229.471	323.921	293.916
	2044.14	846.409	139.068		126.64	325.459	55.9518
	5201.76	1090.29	3419.44		343.593	548.045	480.854
	2088.74	1366.06	26.1957		884.547	308.897	24.3561
	1160	266.218	2084.03		177.489	101.023	372.568
	1971.8	699.535	495.512		312.346	203.334	122.365
	2499.91	689.562	1047.84		304.154	117.967	279.059
	1462.54	1152.85	437.863		242.807	331.703	169.002
	3510.08	221.02	384.518		1442.68	19.8635	75.4977
	1629.59	1379.38	974.268		220.986	629.17	261.428
	2192.3	684.349	248.414		472.174	70.6904	86.4149
	3024.76	344.041	88.682		374.273	275.179	6.0756
	2411.64	139.374	1902.87		479.117	9.70369	90.3304
	1295.9	527.32	683.265		191.054	352.186	210.629
	4760	824.409	186.976		836.434	255.688	3.02439
	2867.17	1607.66	561.813		464.348	436.76	187.966
	822.932	1265.55	1038.62		380.777	549.852	260.485
	1823.89	902.573	2836.29		440.616	413.878	558.644
	2757.78	830.609	40.1871		678.24	246.979	4.08345
	4281.33	248.726	1041.72		537.668	65.8311	497.496
	2669.6	653.083	1019.64		589.156	243.124	444.914
	2103.04	903.768	1759.22		843.347	311.239	666.479
	1934.96	1070.1	520.481		450.97	400.787	42.149
	2868.44	1751.37	2940.63		640.09	215.667	696.367
	2096.52	959.557	2466.53		216.715	340.092	581.494
	2873.66	1342.9	1181.33		303.376	647.594	179.052
	4241.67	889.389	3490.72		421.606	297.983	430.512
	5108.26	1671.64	271.593		947.261	167.054	74.399
	3121.56	825.677	373.303		463.576	280.439	154.665
	306.257	944.294	1154.25		9.23207	272.422	134.115
	1282.04	374.432	903.403		122.621	97.9619	72.7929
	926.19	771.193	2501.58		34.238	126.496	666.559
	406.595	994.588	877.76		315.486	326.623	517.574
	826.487	412.852	1340.97		503.078	83.4578	361.219
	1792.02	1637.29	309.409		511.202	551.168	67.6842
	1175.42	722.698	612.197		157.281	154.806	102.883
	4691.75	1666.14	628.875		1216.38	637.11	85.1739
	2352.17	926.085	240.764		435.536	236.712	17.2937
	1527.27	483.354	122.346		305.188	76.8004	21.0144
	5424.24	939.408	1135.85		501.486	454.493	427.703
	2287.54	1067.1	608.232		271.302	322.649	105.621
	2452.48	126.144	2106.88		222.489	45.7562	367.191
	1321.81	1442.24	894.417		220.777	317.311	143.245
	2886.8	512.098	1159.18		384.695	168.843	273.369
	957.82	1291.76	347.487		257.826	250.977	40.2793
	3152.9	263.704	387.594		372.494	107.152	272.917
	539.679	725.354	897.544		173.542	218.007	83.2832
	4834.66	1090.08	53.7545		840.305	313.987	346.04
	710.976	770.937	131.945		345.673	233.555	0
	1833.98	991.579	379.522		414.73	135.232	106.241
	1877.9	551.373	399.233		321.778	182.607	65.0086
	4774.75	292.388	1010.9		861.287	73.0728	196.53
	1353.59	530.174	343.269		272.322	202.85	45.2364
	2633.38	2068.15	1141.13		417.597	365.114	673.528
	2123.62	987.707	53.4466		224.951	419.228	27.1845
	1742.75	253.847	633.295		242.01	100.409	134.225
	6198.97	499.911	1749.47		1245.53	70.4191	227.311
	796.49	2111.42	337.103		91.9967	598.358	68.9136
	2897.56	881.914	827.062		428.273	313.604	127.877
	2537.39	115.09	889.599		397.108	78.8721	56.935
	4920.32	1133.19	280.606		969.575	207.04	51.13
	2577.96	667.791	3849.24		430.178	117.51	1086.15
	2019.21	516.148	326.916		603.634	94.3624	173.358
	203.591	139.588	100.272		88.2603	63.0307	11.7336
	1003.36	661.954	1240.24		381.35	204.198	480.667
	1793.08	821.925	596.526		311.712	276.348	225.124
	1375.01	798.331	116.577		445.662	330.657	33.1108
	1520.19	94.0449	153.464		290.256	68.1637	9.65168
	1488.25	854.113	174.998		213.585	309.202	20.7112
	187.75	791.215	115.398		55.5399	593.057	16.4376
	1432.86	555.518	1306.74		353.632	64.443	302.825
	3760.86	792.681	1231.15		794.825	437.91	462.68
	780.576	400.431	790.874		165.081	92.3266	256.148
	2727.87	940.373	31.9816		304.565	188.899	0
	3750.38	114.939	495.909		556.486	102.769	42.3414
	1103.95	417.005	1785.16		232.235	105.084	238.531
	3725.13	929.294	1565.42		521.293	363.194	465.077
	1038.37	821.017	533.393		264.032	291.445	118.95
	827.983	514.781	3661.15		270.994	262.451	417.228
	1095.95	528.066	313.473		234.528	193.232	113.559
	1213.34	214.724	2723.63		321.688	45.9479	748.176
	2017.21	1357.2	3571.01		262.518	236.645	945.76
	2690.55	295.986	905.535		211.437	70.2447	352.127
	1998.16	1546.21	204.791		332.296	238.645	6.79059
	1553.27	601.788	173.658		147.115	258.504	36.5982
	3761.54	139.312	413.409		634.559	69.2978	53.1688
	3323.39	541.297	663.842		757.513	50.5116	22.8911
	2706.02	439.493	249.28		830.285	92.1591	30.385
	5152.94	677.706	1375.21		818.719	185.843	115.187
	1259.91	1480.41	417.662		141.316	528.579	47.4175
	2995.04	975.314	95.4133		441.912	234.131	17.9119
	1359.15	351.356	263.236		320.206	50.1791	8.80257
	1710.02	703.114	1299.49		362.127	73.4169	462.933
	1070.93	888.271	207.636		258.794	112.698	13.3117
	2486.27	1238.45	271.173		251.306	111.837	29.5779
	4175.8	1289.99	87.5118		1049.17	380.201	17.9737
	1827.35	760.306	24.9999		630.206	115.785	0
	2598.71	655.995	1187.91		361.946	93.5298	65.8857
	824.841	1010.82	953.486		91.3186	370.498	568.297
	1861.47	602.649	1375.02		95.4348	178.787	266.44
	3734.74	327.059	1223.8		656.145	168.383	515.309
	2423.56	1144.18	908.265		562.275	260.839	482.884
	1210.42	643.813	38.5839		299.264	149.424	24.9474
	666.722	1186.23	289.597		101.878	229.307	9.09299
	2367.68	913.907	1161.53		268.941	567.035	209.169
	2811.9	1772.29	2416.25		268.114	484.329	302.957
	4374.83	1179.3	324.683		458.322	65.4257	95.2618
	4671.6	128.124	131.277		1639.53	222.911	46.2348
	1668.82	876.049	412.741		279.195	341.404	17.9457
	3882.44	468.835	581.852		1031.52	134.885	145.398
	2398.66	1465.64	1982.58		335.68	286.426	903.337
	787.209	846.612	1431.01		280.231	134.429	834.154
	1247.64	1115.96	3355.67		159.687	276.966	1035.03
	1078.3	1156.45	1082.39		70.6786	353.585	154.907
	1063.83	641.883	1197.72		243.003	88.9246	308.15
	2659.12	923.644	693.274		334.687	320.588	93.3023
	1783.44	52.2676	2960.91		323.859	70.5334	1561.21
	3839.15	580.007	383.756		515.793	124.553	34.5909
	2463.17	1025.08	1833.47		577.511	174.478	213.986
	1047.08	694.087	359.984		177.614	150.005	64.3531
	1349.74	1058.82	21.5583		340.321	364.958	5.26614
	607.309	1234.96	761.556		222.254	396.141	278.475
	1342.3	1947.18	1011.75		394.288	374.044	136.62
	416.206	3465.78	704.349		60.2018	1165.47	178.575
	2465.55	129.426	445.827		202.872	27.626	144.566
	3342.84	1082.29	629.813		831.507	343.975	212.049
	2706.7	413.092	1215.17		346.835	131.413	433.141
	1432.78	590.29	1487.33		322.264	121.151	849.954
	686.245	265.625	815.579		184.002	146.908	71.5076
	556.219	343.325	26.5125		220.5	86.8771	17.4745
	2962.27	541.251	1694.32		357.718	119.471	637.056
	2210.54	415.407	511.649		384.104	129.392	114.9
	1355.74	240.507	680.232		165.261	36.7743	58.8723
	1297.19	1414.03	813.64		100.754	241.61	355.689
	1623.21	2415.29	473.935		470.738	878.552	343.047
	3831.85	1011.47	686.72		903.512	324.417	175.599
	8999	579.863	3894.77		1183.04	256.368	1570.3
	2326.09	887.189	775.708		485.842	248.585	68.8179
	3479.8	519.388	376.313		705.755	91.36	42.6062
	2030.91	617.902	2104.76		780.231	218.052	727.173
	2271.77	1850.09	513.552		566.438	210.024	10.0331
	3752.3	508.915	881.915		470.336	178.2	25.996
	3883.1	837.59	495.232		622.709	240.387	232.004
	1769.49	843.187	331.523		332.927	161.574	56.5221
	1930.69	1253.19	21.2453		482.875	463.776	0
	5086.5	530.105	982.385		797.977	129.58	230.477
	3970.27	506.161	885.323		1050.8	226.325	92.1359
	1853.67	371.79	2354.91		439.187	179.669	475.257
	1521.1	574.107	204.915		239.27	229.876	14.7417
	1805.3	472.325	355.57		285.586	228.025	27.5507
	3704.17	434.128	1164.51		895.04	52.9644	285.312
	2887.02	111.082	878.349		453.647	59.5733	520.19
	2096.98	1017.82	26.3464		281.722	453.123	36.6741
	817.693	955.581	2489.07		54.647	202.269	489.031
	1981.47	1386.24	1055.04		151.299	501.185	173.636
	3847.53	850.973	1050.97		544.37	311.245	476.229
	815.457	808.531	789.961		219.691	85.8886	242.078
	2577.22	872.134	361.824		443.459	161.955	94.8804
	2516.73	467.268	968.356		371.208	80.9842	223.155
	2354.19	113.168	213.909		322.553	53.118	429.246
	3111.3	773.969	385.767		395.454	179.014	208.93
	1556.38	1389.13	1773.77		220.53	524.025	1236.87
	2245.82	600.317	1228.02		229.231	50.7068	293.1
	560.443	1325.73	199.615		72.0789	297.291	43.1334
	2078.49	498.346	951.562		504.572	116.414	204.854
	2087.97	348.188	98.3504		209.912	71.5658	2.38055
	4317.52	587.844	702.162		678.943	217.19	397.769
	1321.54	143.762	1393.04		276.358	15.3344	825.414
	580.555	1471.65	295.949		152.82	288.976	97.0219
	1971.55	800.66	363.555		449.602	228.178	6.02662
	373.354	1207.57	629.819		44.5975	411.904	163.169
	1171.13	835.598	2043.97		115.558	151.596	268.397
	3325.35	1559.11	1172.51		764.342	414.731	362.245
	3235.25	939.161	356.733		333.552	244.256	312.187
	8648.65	2490.16	2041.67		1199.81	826.834	254.68
	2542.18	1172.1	2387.81		205.473	208.906	695.082
	1383.36	1106.54	1145.15		604.964	166.084	676.192
	5586.26	460.074	2411.77		821.298	226.349	1011.8
	2334.86	668.803	387.096		268.957	124.971	225.421
	4632.25	506.652	3201.9		441.723	223.675	820.887
	2398.96	475.738	187.1		481.907	68.6338	23.5886
	2133.19	1215.62	13.6759		433.666	233.948	21.8985
	4447.52	549.332	768.732		538.707	171.299	141.38
	624.711	1992.79	90.2266		165.841	389.009	399.028
	2032.47	669.947	367.249		210.93	247.7	5.07603
	1019.02	617.963	1732.36		79.1687	94.8706	187.176
	1803.48	764.05	1915.49		564.9	87.5711	614.731
	3780.34	880.57	499.919		609.612	191.371	228.225
	1339.74	345.552	378.426		181.769	87.1	34.8942
	4270.52	1259.77	594.165		706.641	346.868	34.269
	370.993	1390.78	379.211		309.421	238.133	167.716
	5851.88	2030.92	744.624		465.994	521.572	95.6234
	2955.43	1779.07	470.455		320.246	250.647	30.8329
	1230.73	1176.31	889.519		250.857	238.723	243.611
	1465.95	142.795	343.173		234.611	43.1706	18.5184
	3404.76	1342.27	501.953		456.676	286.096	76.0926
	3970.88	777.462	1902.11		340.695	232.785	572.097
	1076.21	1080.91	701.51		352.986	222.83	52.7268
	3157.42	946.321	72.2658		462.537	210.222	24.7701
	2815.21	520.563	963.298		421.123	156.316	226
	393.033	697.184	2157.04		151.255	276.125	419.61
	299.947	1089.75	127.06		126.593	202.435	0
	1440.86	1054.79	8.86348		130.274	393.785	103.041
	1774.96	1480.5	1754.23		174.048	223.709	197.74
	1743.29	938.474	755.827		280.104	442.202	45.5326
	2168.63	1488.57	1498.44		476.119	228.065	133.066
	2102.89	675.427	174.73		784.676	126.138	35.6815
	1187.74	175.763	299.06		195.327	32.9196	8.90404
	519.024	451.343	853.434		209.971	309.723	102.311
	1560.34	256.257	238.273		387.249	28.6896	11.0443
	1985.44	1356.71	4263.97		274.656	509.694	906.219
	1522.13	804.525	832.372		163.654	375.551	105.076
	2351.8	304.535	562.067		116.578	62.0422	47.7709
	2107.14	18.6294	1043.04		160.617	7.1724	156.53
	958.611	441.708	25.9223		90.579	266.328	3.78486
	4120.94	1177.52	1627.47		806.167	920.586	228.341
	513.864	272.541	965.019		226.747	76.7369	290.999
	1743.98	461.997	2204.05		319.285	141.737	905.372
	2892.2	829.494	1065.93		384.805	260.381	138.183
	2255.13	1090.52	1545.91		395.373	379.649	102.465
	1580.94	522.423	1577.43		253.977	40.3518	644.552
	957.676	262.367	346.114		199.066	490.303	2.58467
	3946.34	374.633	3272.47		748.742	84.1391	959.519
	276.658	1018.95	702.167		43.4712	534.856	366.506
	966.209	1746.31	26.0999		291.225	660.063	1.33082
	1589.67	732.79	157.912		316.119	138.713	116.326
	5736.33	1314.94	814.911		1066.13	781.351	96.5588
	802.342	853.153	14.7235		166.131	179.797	50.3264
	5728.51	706.881	180.711		834.713	189.135	122.584
	4734.36	750.048	177.668		722.959	239.428	207.498
	1077.76	1048.62	2082.68		158.339	570.431	1055.22
	4832.47	1364.36	911.759		1128.41	781.111	562.704
	3256.11	583.366	18.2073		310.542	242.39	0
	4755.57	1453.14	50.5159		610.068	742.734	1.48245
	7357.17	807.025	1305.57		1331.2	198.291	550.314
	4875.73	377.275	237.166		644.852	83.2592	34.6889
	1996.22	215.474	819.34		312.8	58.5986	529.629
	3102.33	325.226	405.957		366.944	57.9889	30.8959
	1394.15	1673.35	1065.22		130.4	278.475	273.4
	1975.56	1974.37	691.192		391.917	283.788	525.463
	3761.28	618.183	566.541		448.605	257.751	77.7955
	855.739	590.626	333.719		110.365	208.315	231.004
	2392.84	729.808	2327.6		327.392	306.147	186.249
	2667.6	137.728	66.3956		406.059	25.298	0.20528
	5563.17	1214.35	577.259		1016.7	752.926	94.2202
	3837.76	604.758	153.625		804.148	292.866	82.4971
	1811.05	336.437	397.065		260.201	157.312	155.236
	2135.52	480.845	837.936		450.537	344.896	380.429
	1065.84	2594.83	1171.5		157.346	1062.34	512.587
	1037.78	568.314	121.555		210.461	200.41	31.5537
	2783.04	706.251	562.632		371.819	136.073	89.6061
	3149.62	666.032	577.349		555.139	180.415	192.284
	1457.91	1314.18	694.379		173.83	242.01	105.586
	951.699	1688.21	563.542		174.129	523.18	234.689
	3103.98	1.90034	253.635		338.148	19.3912	32.0238
	1049.28	2408.91	834.835		136.419	735.947	149.06
	2159.97	894.875	2369.57		275.777	344.08	755.788
	2857.97	382.199	1291.84		651.524	118.346	73.4589
	1867.52	240.133	421.152		550.703	96.8868	60.5426
	1456.52	744.638	428.192		284.14	523.486	44.3313
	3218.27	695.229	15.3967		371.062	386	28.2646
	1431.22	283.648	495.646		151.186	209.258	120.251
	3498.9	1114.87	405.45		229.799	341.474	204.455
	1177.94	2572.16	1782.49		266.517	601.377	541.096
	5602.92	1007.25	989.019		1157.63	479.502	558.876
	4954.11	826.065	54.9324		694.311	240.86	39.0954
	2903.22	705.411	752.283		403.61	461.393	341.176
	1764.48	566.805	2582.04		262.397	403.047	957.445
	771.517	660.172	268.281		133.948	468.761	19.7617
	359.295	445.043	64.4103		97.0221	145.875	35.573
	1187.55	638.915	1503.92		513.203	82.0178	379.208
	3222.1	646.415	2140.32		342.78	443.038	595.925
	5285.68	1207.18	1223.3		970.963	465.203	585.413
	3870.14	298.078	1099.24		603.495	136.546	129.214
	6329.92	185.142	1731.14		1181.08	16.4488	351.549
	2875.5	570.037	466.769		595.627	152.289	109.154
	1386.55	34.5147	139.255		141.171	11.5236	3.83735
	4437.94	486.119	219.015		619.543	251.951	719.375
	3852.38	1736.64	1243.73		645.679	559.862	238.622
	1403.63	1048.53	26.8689		171.083	627.956	15.3366
	2.77401	1192.01	4388.93		2.1144	342.729	1204.74
	577.039	801.018	1206		149.145	220.523	141.884
	3563.24	1992.69	519.578		737.856	610.12	94.8827
	958.217	1362.39	57.6765		128.145	424.663	39.8092
	2907.75	673.765	829.115		270.837	265.704	186.165
	996.455	405.254	109.356		234.487	364.894	15.1511
	3973.88	510.622	366.913		490.931	196.832	129.368
	236.796	325.059	58.6334		184.112	156.356	25.6111
	3183.56	1494.31	356.762		925.875	249.689	89.2317
	3977.41	228.079	974.891		635.866	33.8757	229.763
	2847.62	1252.52	44.5192		576.089	271.001	9.2038
	3949.25	1354.03	822.4		465.087	510.59	49.9613
	1982.57	478.037	1488.59		763.416	117.525	303.618
	1577.8	680.165	843.392		214.959	80.1701	139.095
	1967.4	50.8508	873.159		180.829	41.5562	68.8354
	3090.83	337.434	650.711		235.31	108.091	143.891
	1233.6	316.847	2231.31		303.251	72.4896	513.557
	1247.38	1736.8	127.119		211.403	306.829	44.6753
	2146.36	1164.53	817.419		339.702	308.262	31.4137
	1173.63	676.153	646.615		194.13	397.104	66.6054
	3849.99	3442.61	185.2		507.924	1150.96	19.455
	1437.65	461.599	76.4727		448.598	62.3967	9.72866
	1601.69	712.666	326.652		279.983	91.7145	18.1067
	2030.97	492.885	2621.21		374.028	306.667	567.661
	332.432	138.639	1499.7		21.8256	55.3721	580.201
	2055.51	2183.78	2026.08		484.456	818.807	494.827
	1537.13	244.458	136.242		205.431	79.6019	16.286
	658.003	861.802	1083.02		318.257	153.642	592.385
	710.045	1397.89	1103.06		163.415	625.748	55.813
	1705.76	1362.61	721.298		245.993	380.705	37.3086
	2785.69	959.188	137.108		609.912	404.568	47.6274
	1395.99	1724.36	36.5832		275.429	436.911	13.0295
	701.297	484.045	261.921		716.608	293.045	31.8675
	2444.55	1407.32	192.931		851.446	510.301	18.9406
	2126.35	3334.58	560.444		209.486	1385.98	90.0913
	754.589	1352.28	76.4408		172.707	151.343	36.6659
	1513.74	572.857	455.833		295.031	166.45	38.8878
	2241.73	1349.2	517.532		409.173	296.688	161.322
	939.962	568.952	421.952		84.5087	70.5114	131.331
	5484.39	1217.36	1094.65		1359.39	247.57	595.612
	1547.93	1087.81	302.01		177.431	181.914	186.857
	1658.36	2122.99	107.983		424.379	462.124	50.4442
	877.117	1700.54	1487.35		220.686	310.174	512.984
	2835.52	631.021	110.469		372.027	257.439	82.3105
	1914.52	691.101	484.018		564.848	351.815	48.0275
	870.475	301.257	1186.03		255.502	49.3222	354.659
	3517.25	380.981	770.309		470.918	76.3119	56.0824
	530.832	1287.97	876.565		54.1384	263.638	60.2043
	4178.21	677.553	571.72		912.256	133.726	152.617
	380.679	258.191	443.627		40.9725	48.9365	122.692
	1789.72	851.129	2124.38		327.936	261.171	175.317
	3368.37	621.595	159.223		796.871	68.0413	536.193
	1516.42	762.279	1710.05		492.254	235.344	197.605
	3167.35	320.595	280.598		410.182	33.2822	9.59453
	1779.91	1438.29	584.49		205.102	200.761	484.555
	4111.75	199.439	1740.45		765.194	39.1381	450.184
	504.12	911.96	1316.97		207.404	241.255	267.449
	4004.69	600.22	1072.22		588.227	339.257	174.278
	1899.12	1322.63	1775.92		413.137	267.982	293.212
	1399.08	593.287	29.9963		308.281	98.3788	86.6703
	2381.78	900.733	698.854		571.713	275.278	92.3354
	1904.39	1196.77	476.98		325.483	227.547	48.2456
	1689.85	760.798	1505.56		176.372	313.125	466.166
	2442.37	706.849	411.165		464.757	35.3008	46.3981
	2219.03	2201.5	1981.97		296.944	949.024	1010.4
	7058.75	1241.29	374.789		968.312	514.76	21.1591
	2304.16	663.996	1795.55		384.866	28.9644	550.889
	1275.31	757.704	1010.51		145.225	141.167	349.303
	2766.28	402.123	325.905		408.195	111.83	89.886
	1346.67	1078.89	5.54957		307.062	284.417	21.6769
	669.034	339.037	1398.98		146.821	93.3647	526.079
	867.384	1084.08	508.786		161.344	277.022	256.71
	1134.32	439.13	505.082		328.212	137.287	39.1806
	1803.24	169.323	658.132		350.708	113.002	118.604
	6036.64	978.651	765.277		908.235	298.243	304.204
	2970.51	1508.53	1578.02		605.802	227.891	1061.25
	2191.93	1057.09	142.635		256.875	392.281	25.7137
	1749.49	239.15	1060.56		294.366	143.86	43.0448
	2062.24	561.013	23.6687		300.499	163.83	27.721
	8770.52	4793.14	1043.68		2024.37	921.08	153.515
	903.816	858.707	1370.18		100.699	302.863	550.193
	2029.6	1213.4	2121.6		400.336	242.945	1079.23
	169.536	802.983	66.0149		12.8339	182.387	12.6912
	2424.33	1275.32	687.088		814.345	382.322	225.15
	1683.35	968.516	1019.34		283.658	116.367	141.464
	3196.79	1453.77	698.471		437.526	487.753	320.794
	1982.59	847.661	505.603		432.405	377.374	78.3833
	1231.51	608.172	377.931		391.586	227.085	80.9587
	1127.74	951.21	244.717		369.95	158.469	73.5534
	1152.31	2734.79	392.862		123.779	441.543	93.3501
	2459.01	371.044	1899.33		385.493	136.729	497.942
	1637.07	1496.43	39.6493		261.671	914.751	5.44576
	2340.69	824.877	92.7842		337.928	82.0362	32.5801
	1695.09	661.536	2256.49		473.409	273.581	663.29
	1565.97	742.837	815.626		155.404	265.573	151.323
	1868.51	674.356	1233.67		230.871	172.776	203.498
	2897.63	1573.3	512.356		390.251	456.652	199.239
	3279.61	441.128	702.682		486.395	188.342	86.5969
	5196.68	87.8993	1094.12		527.542	25.4446	367.472
	1497.27	1015.06	1229.94		259.484	253.41	582.223
	2570.54	27.4826	142.198		520.283	0	0.255434
	151.291	905.297	2517.18		82.6706	274.305	908.647
	4138.37	1150.06	66.7393		493.922	351.273	86.2178
	946.292	459.863	1060.7		279.299	107.015	470.286
	2004.68	825.036	947.931		191.339	233.769	517.287
	3159	108.297	2253.14		544.317	17.1232	639.764
	5012.94	758.311	1076.8		1193.42	121.549	239.454
	4288.59	1637.34	751.302		964.171	404.744	209.261
	327.292	1841.02	77.5407		126.227	802.781	36.9295
	3388.7	1176.27	131.059		478.519	389.218	11.9098
	3680.68	626.532	154.475		471.291	98.7403	24.2441
	4570.2	1710.78	1028.86		726.194	725.438	70.059
	3854.57	333.729	1438.46		494.077	129.601	274.088
	3397.57	795.747	912.013		342.728	241.386	146.906
	2410.12	333.371	467.88		528.506	74.8511	30.9904
	2297.32	828.136	2005.84		449.405	158.715	578.064
	1513.7	1079.87	250.202		336.113	120.264	4.25724
	1695.38	691.405	0		291.053	255.609	1.54194
	2128.18	1174.42	1548.66		829.813	418.041	299.999
	1161.05	842.648	129.606		181.204	325.841	19.3127
	3076.79	968.17	538.933		565.674	494.157	48.0438
	2118.98	1008.98	725.833		531.365	146.978	161.342
	2678.72	440.052	487.941		273.961	86.2708	28.5328
	718.4	560.709	148.85		155.012	83.5178	31.03
	624.421	622.242	768.58		114.324	120.823	105.147
	601.032	1318.85	49.7226		127.389	466.169	5.26848
	3032.72	400.686	59.0818		344.363	51.2322	2.49836
	465.922	269.676	187.289		63.7687	129.148	228.298
	618.331	1094.24	2226.14		132.627	176.395	2209.56
	4547.24	670.663	1086.94		1194.77	225.497	69.1095
	1329.97	868.241	87.8823		283.956	128.447	202.136
	1335.23	420.57	1448.5		394.937	57.8215	825.839
	921.574	1399.81	963.904		113.351	537.55	158.163
	813.688	582.942	58.9898		195.487	268.581	31.1863
	1834	598.71	414.547		129.729	293.501	52.4293
	1210.97	1808.59	285.382		203.939	1012.21	219.088
	2984.88	580.174	292.101		1124.16	90.4073	169.655
	869.554	2173.61	1101.69		179.341	388.558	418.098
	1790.54	145.513	269.883		216.721	90.1186	44.0257
	1267.24	395.747	530.352		182.654	32.5258	79.1123
	2485.51	1255.19	2032.16		478.142	196.241	94.1748
	859.12	1903.07	162.075		266.699	319.959	166.161
	2225.08	382.564	955.336		324.594	81.005	316.077
	2166.21	803.91	397.739		384.865	168.529	69.0617
	1929.54	599.56	14.6686		299.241	211.654	89.5594
	5656.18	1034.11	314.935		1481.74	170.324	58.0034
	2260.46	1993.5	0		248.192	669.471	9.34259
	2362.92	453.89	1634.83		588.501	83.4994	1063.36
	1261.71	1415.8	455.316		635.832	337.295	216.222
	1347.9	1835.71	1126.96		289.859	641.46	216.174
	2577.58	292.615	923.556		1014.47	215.524	170.729
	1745.99	764.256	5467.51		182.474	154.074	1562.47
	2148.3	686.893	2792.99		187.275	122.102	1588.48
	2815.89	702.263	1221.79		421.596	358.918	214.756
	971.023	1702.82	104.704		189.44	435.068	41.623
	1922.44	963.563	851.295		145.846	239.725	114.355
	2489.25	845.936	369.081		505.002	432.136	151.154
	1169.81	201.662	1322.83		120.077	297.854	170.024
	3198.79	412.136	80.7141		817.301	41.9743	0
	462.754	1550.08	4010.16		78.1887	399.965	1392.88
	2352.47	1225.3	402.21		644.928	329.986	96.3489
	2423.87	466.64	706.19		590.992	107.8	74.413
	1237.52	3168.06	956.065		172.534	988.684	504.464
	4918.47	1381.11	66.3624		567.132	415.572	9.43474
	977.511	1736.66	463.351		176.367	288.402	12.5606
	3829.07	755.979	507.953		245.812	238.482	77.7908
	1043.8	562.246	47.3911		150.934	178.409	29.4088
	1280.26	924.9	727.831		239.407	450.509	22.8025
	2235.9	2032.73	601.845		283.666	342.759	278.412
	2696.28	788.512	242.337		938.053	407.98	3.83618
	1926.6	900.524	35.9036		287.945	121.478	190.022
	1439.32	988.242	952.558		250.587	368.433	275.498
	1504.66	419.088	176.793		316.647	198.2	154.83
	4287.88	895.997	1099.77		723.946	247.274	306.027
	750.744	1681.41	620.805		574.435	579.038	9.4604
	1883.31	1328.84	24.9437		847.161	256.297	59.01
	178.758	337.803	1040.27		119.404	153.443	462.692
	2229.55	261.801	711.531		524.636	36.5479	83.1339
	1338.41	1043.19	627.038		312.439	794.502	308.107
	3034.33	2477.17	5640.87		267.862	1050.79	2297.88
	75.9279	555.531	1010.02		0	339.484	297.374
	121.386	508.03	128.416		4.01283	66.0182	37.2724
	4719.37	176.928	161.845		511.89	150.938	18.8753
	1548.54	403.84	319.926		456.796	84.7026	31.9713
	3386.68	932.697	593.445		531.688	462.297	57.2056
	334.443	715.772	22.5905		106.972	128.354	9.16064
	2648.11	879.55	410.23		366.229	253.222	68.0143
	3240.57	896.197	866.01		831.101	317.762	140.303
	1045.77	1653.12	88.8711		170.365	601.548	34.8032
	1291.92	362.115	339.362		231.338	56.46	112.077
	6616.34	1110.74	647.714		411.895	294.84	64.1525
	1788.61	1179.04	870.142		334.325	271.891	340.593
	1724.92	2811.73	594.079		690.583	355.867	101.326
	1657.1	630.543	2496.73		190.607	191.659	995.2
	2721.5	1064.32	892.37		319.944	442.531	336.75
	6176.5	1235.81	1473.79		1099.33	502.224	388.99
	1292.44	1099.11	373.625		123.893	209.799	178.321
	1336.7	2082.06	1129.48		119.281	632.463	410.986
	2614.55	1979.82	457.078		438.75	807.908	136.907
	672.029	723.884	1272.56		19.9446	177.555	66.2403
	2214.95	313.704	265.51		261.649	50.3823	53.5724
	1413.95	882.766	952.471		177.051	349.61	428.461
	6028.78	174.727	299.294		1032.37	11.7096	243.014
	866.558	901.009	352.498		222.698	381.38	145.211
	4036.57	301.296	2132.6		343.276	370.695	695.198
	905.212	794.963	572.771		182.932	255.861	264.07
	1147.01	1383.72	2887.75		87.4347	465.15	244.713
	88.2482	369.99	1285.66		92.9779	271.116	216.983
	3328.75	337.747	231.317		685.409	74.7969	25.1562
	2381.61	1418.02	1123.99		274.632	312.717	192.41
	2989.82	873.509	2241.34		399.791	334.724	495.395
	752.963	878.197	733.922		260.55	451.457	109.678
	2259.55	910.59	101.474		348.838	112.194	10.8647
	3052.8	207.635	457.353		768.409	90.1348	264.904
	2997.49	20.7249	1269.09		447.2	21.9756	292.831
	4773.06	446.143	181.193		495.855	77.2335	10.3795
	2197.81	98.6163	539.741		304.601	87.4464	86.1816
	576.303	691.964	956.94		385.565	63.1427	59.5862
	895.313	1608.84	147.199		95.7239	450.064	39.8617
	3708.18	860.031	3429.8		517.747	351.695	861.644
	4579.22	613.007	1504.99		977.179	169.336	400.669
	1771.34	1961.52	140.681		268.285	552.865	21.1882
	3993.26	883.932	841.779		759.328	227.756	158.065
	3773.69	874.157	837.958		618.873	291.82	145.15
	2471.21	784.629	1010.99		385.548	218.42	184.727
	2464.78	876.318	1997.42		330.284	285.324	148.621
	429.9	756.312	66.8376		44.2944	257.217	84.9546
	3000.53	699.774	333.631		553.02	406.801	45.8709
	3182.21	838.381	990.542		367.157	190.882	190.589
	1810.69	970.901	1539.93		269.994	290.32	70.0391
	2541.77	619.221	19.6215		699.821	293.986	0
	1628.96	195.905	140.481		379.433	7.88028	81.0881
	3727.96	1458.38	163.161		833.424	285.631	9.98176
	996.074	1172.23	1697.04		278.355	381.711	285.557
	2554.29	478.236	13.4562		493.618	64.4407	28.7813
	2136.37	311.531	817.637		831.679	61.9048	133.221
	4861.85	1697.89	1388.56		607.599	560.852	355.125
	298.281	824.56	2404.89		24.3441	138.906	527.233
	1800.04	1017.31	549.61		268.134	135.592	215.963
	1560.9	565.874	279.88		349.741	236.226	22.7756
	1704.63	497.569	1104.17		278.922	96.5797	458.662
	4521.96	943.256	377.125		805.183	348.607	44.68
	1582.04	360.354	869.766		231.971	92.7862	229.883
	3423.75	229.052	551.047		752.314	192.458	193.918
	3718.46	942.921	846.188		528.047	178.604	346.795
	3365.44	472.946	3115		599.396	110.524	1050.74
	2302.91	370.972	269.182		405.672	85.9417	142.432
	2929.66	585.279	700.512		362.073	188.705	58.5014
	1473.72	525.794	897.194		351.48	139.624	64.4336
	1561.66	463.024	1302.62		290.569	111.628	707.339
	1138.8	139.139	55.7525		209.55	16.2525	281.046
	1609.03	782.823	2178.74		152.089	383.082	1569.85
	1971.35	336.076	66.8402		294.839	58.743	67.3728
	722.687	382.274	352.111		81.4085	169.83	61.1876
	361.778	896.838	42.2261		172.416	295.089	34.2387
	1196.87	1619.43	784.875		121.372	813.561	160.861
	1542.9	645.781	84.3589		191.602	303.644	14.0454
	2562.68	896.066	957.785		747.77	327.697	508.364
	2632.17	872.145	564.602		277.264	223.041	79.5625
	858.623	138.531	1586.69		147.76	24.6293	814.118
	5058.13	0	455.091		698.12	6.54304	69.737
	1996.51	82.3658	79.5784		242.802	37.7535	1.74605
	2161.41	182.498	871.53		449.923	34.2661	60.1343
	1056.35	678.985	674.043		413.854	332.754	113.994
	6913.85	797.031	84.1609		604.442	94.9144	11.5097
	5066.35	585.433	1573.78		662.115	231.443	482.097
	1824.23	1416.95	329.98		130.015	703.606	259.682
	3019.27	452.383	348.816		338.568	249.646	49.4014
	8463.32	3410.35	894.272		1224.64	749.15	467.496
	1930.31	507.885	189.548		391.869	304.058	11.6088
	3757.8	955.521	415.185		606.194	535.897	27.0492
	937.269	1073.49	1828.34		231.162	321.51	348.571
	3033.77	846.846	1827.52		502.784	113.959	1006.2
	2762.85	878.702	784.282		357.479	348.83	132.246
	3509.46	505.293	215.569		307.498	127.54	89.2235
	3219.49	1158.05	235.497		357.573	296.312	119.796
	3770.68	296.181	296.375		726.783	19.2815	14.0256
	1993.31	702.081	480.391		415.223	185.333	24.6593
	1663.64	694.025	415.818		255.169	235.708	203.704
	1219.81	1178.99	600.127		235.925	303.517	169.45
	4087.8	642.265	2308.23		644.819	135.482	436.432
	1394.92	251.958	1078.34		380.935	103.731	335.272
	7813.31	1103.31	433.794		1182.12	162.756	14.7277
	1940.83	762.434	2000.57		276.29	178.708	287.736
	1439.42	720.429	677.806		228.673	333.891	144.999
	3480.51	1048.03	173.317		453.686	187.697	79.5928
	387.584	716.527	524.419		153.327	174.142	52.4865
	982.588	1067.38	706.227		80.6294	389.647	231.343
	2389.24	1265.39	2194.28		419.283	295.377	228.596
	2847.65	1425.2	242.566		460.481	371.854	44.7371
	1922.18	3373.9	1209.19		539.241	607.371	186.481
	1954.37	881.282	356.813		431.421	385.105	259.37
	1408.61	914.218	125.36		166.102	166.338	14.9913
	1435.72	172.511	189.101		172.452	60.9556	167.459
	2130.97	412.213	371.997		120.986	79.1527	23.0696
	3187.15	642.253	1478.46		390.053	140.546	369.718
	5373.75	618.821	897.705		949.525	183.312	702.781
	2654.38	738.922	700.68		753.297	66.8531	30.483
	1918.33	271.379	608.786		271.231	144.089	379.014
	2801.49	553.352	552.158		265.877	65.4719	112.445
	5306.8	1215.9	1350.7		695.347	167.434	630.925
	1713.8	1493.99	2550.17		414.796	360.906	263.033
	9142.38	451.03	468.827		874.217	152.17	177.674
	2670.35	771.033	49.0021		579.568	429.601	0
	1693.84	721.706	732.608		387.093	229.078	161.746
	724.104	822.127	204.481		169.589	392.306	44.2135
	435.857	830.865	537.922		7.49503	458.954	205.206
	2935.95	763.64	109.835		818.951	95.1962	29.2291
	1126.71	647.752	1653.9		125.85	294.02	355.132
	1699.17	137.563	991.049		181.893	22.635	771.76
	1609.59	333.513	31.1474		232.045	59.3689	0
	3000.99	646.031	1109.63		559.747	104.916	380.608
	4226.14	984.987	5317.17		513.091	328.098	2093.48
	1577.45	449.185	233.533		216.136	143.86	56.2142
	3444.22	1104.33	1953.15		348.479	132.049	1136.72
	2334.63	742.611	755.11		364.261	131.535	255.127
	2110.57	1085.55	424.502		242.588	259.099	33.6718
	495.854	1203.2	784.821		114.718	332.467	122.506
	2300.51	502.344	2949.13		364.584	188.557	1258.69
	1958.53	519.87	274.838		274.93	215.428	50.9142
	1248.18	231.032	1230.5		242.394	75.119	210.271
	1911.01	476.876	520.569		235.653	139.992	100.358
	1481.42	140.633	891.186		206.308	68.158	531.206
	847.863	565.727	119.269		185.184	93.0506	16.3968
	2528.53	99.0999	1491.86		353.267	47.0403	161.721
	2133.55	121.536	105.262		378.212	124.073	99.8888
	2676.7	776.178	352.199		261.879	220.883	15.8801
	810.746	268.176	1195.67		477.066	59.034	366.783
	1725.94	845.783	863.089		468.427	261.094	388.202
	4620.84	1202.79	229.821		371.712	229.997	97.0708
	2349.8	919.57	1099.06		506.924	230.902	370.236
	1556.17	64.1457	54.9745		358.454	27.6272	41.0223
	1629.65	198.338	135.339		499.809	70.0599	0
	1030.72	1174.13	284.718		163.07	249.967	8.71276
	1116.43	768.823	4368.8		242.248	214.351	933.862
	417.598	914.478	1326.64		119.552	291.072	530.982
	1223.06	834.531	185.324		165.424	377.058	41.3535
	1291.62	1455.07	3369.47		152.373	382.492	929.225
	5369.21	1977.58	145.908		1252.27	620.181	19.5401
	4604.13	1716.08	452.166		705.362	212.061	45.0299
	5856.07	93.3069	3210.48		721.213	14.5965	1020.91
	1046.51	228.75	739.306		78.7019	134.999	169.519
	1054.57	1105.1	1563.09		182.277	282.496	484.269
	1990.39	471.835	1219.92		311.835	132.852	349.27
	4028.02	968.511	2687.53		421.224	223.939	414.709
	3583.67	739.616	1723.43		530.874	221.922	830.199
	621.714	992.47	647.484		159.055	218.277	280.324
	455.658	512.949	470.78		239.704	120.755	24.4505
	994.072	40.9839	1513.4		174.108	24.9076	428.254
	686.119	149.298	1283.06		119.514	40.0423	449.976
	2907.65	288.239	1429.79		345.539	80.968	332.824
	4079.36	203.743	557.219		743.629	71.0253	186.864
	1718.26	1899.68	249.843		457.231	664.384	6.48733
	200.814	1168.8	427.44		119.055	290.199	35.3456
	2544.06	1192.44	1700.55		182.488	190.239	350.403
	2945.35	678.386	1522.55		450.633	247.791	313.429
	2266.58	429.89	518.02		279.059	159.191	137.897
	1760.58	2363.4	2669.39		467.879	400.935	636.41
	2882.06	606.248	1300.42		329.675	359.828	593.258
	4188.02	614.963	1136.39		472.966	117.697	381.768
	1637.6	978.237	1581.62		171.373	189.926	277.706
	1237.32	605.931	716.964		561.23	119.061	341.888
	2853.6	880.661	100.702		344.874	236.614	41.3489
	2556.57	1199.87	598.741		351.894	231.663	184.81
	4239.57	1285.58	1041.25		629.351	406.239	206.252
	2011.11	1484.93	338.09		575.94	355.744	93.1169
	2281.73	512.177	395.3		240.581	101.445	14.6111
	1083.97	544.917	251.909		356.899	128.332	103.527
	6037.48	393.327	494.072		899.048	106.976	182.163
	1477.62	331.556	1024.92		324.489	175.224	294.967
	1320.93	439.202	775.483		138.187	180.034	165.625
	2690.18	766.481	398.639		436.407	218.107	130.39
	2157.05	865.507	1031.31		462.388	106.215	284.514
	1811.22	2886.98	129.374		326.313	1054.88	10.7597
	1067.96	1559.18	80.9032		242.449	398.036	27.9473
	3243.08	150.528	941.096		531.852	35.3724	247.192
	865.966	3418.44	1334.33		333.311	634.072	43.1054
	1249.92	1642.29	3259.79		287.437	374.823	946.371
	3112.26	387.834	4070.46		352.933	174.069	1287.21
	1101.97	169.333	945.58		268.04	49.2899	376.634
	1790.15	1276.22	537.997		404.49	633.821	133.788
	1382.93	1345.33	849.959		170.23	502.082	35.4704
	3084.35	1849.37	243.379		480.123	697.967	25.7102
	3495	861.529	293.77		453.767	206.064	24.8413
	4521.59	394.852	395.085		817.208	55.5973	52.1739
	2807.29	538.209	195.993		439.907	252.654	0
	812.664	266.756	1243.42		214.986	129.064	552.605
	1470.11	962.894	670.25		436.781	259.291	213.982
	7250.88	1050.79	316.254		1080.85	139.419	46.5112
	2530.71	428.368	513.688		279.064	92.8913	133.009
	1008.53	1623.18	958.154		231.739	369.303	148.373
	1702.35	678.337	477.059		277.618	179.3	102.598
	1924.54	252.105	289.464		357.062	33.572	70.0088
	2001.83	187.798	441.629		418.911	37.1542	24.9836
	2078.08	465.269	98.3287		269.201	276.334	19.2964
	815.354	342.399	375.212		130.21	34.6033	17.9947
	1402.35	756.13	822.236		211.178	266.218	116.728
	1844.14	597.619	915.902		373.892	218.809	512.858
	2320.15	2725.57	159.859		118.682	418.061	15.8929
	2953.91	309.161	658.658		771.591	132.731	223.15
	1873.41	1423.48	156.045		304.241	372.575	4.08811
	2256.8	385.215	678.719		603.64	100.663	375.347
	3008.26	1210.74	117.903		862.855	179.562	40.235
	3904.93	1198.7	722.707		879.516	267.963	130.925
	641.386	734.628	263.768		124.918	305.754	94.4862
	1677.96	552.949	380.627		288.161	94.1962	57.8844
	4741.62	1281.25	256.281		979.005	247.374	31.0743
	3014.1	963.669	332.707		718.804	1119.37	53.0137
	1607.19	750.37	445.374		373.73	187.637	157.822
	2531.55	1152.02	217.469		298.331	880.424	5.54607
	1569.91	1020.22	512.762		113.507	318.711	306.34
	1458.88	885.765	541.147		133.075	424.011	68.8774
	1713.03	2073.76	398.466		287.715	776.001	16.3595
	3153.55	1520.99	327.191		695.224	307.792	77.1691
	1035.74	385.844	55.7053		232.927	131.387	100.759
	1607.75	392.667	378.476		218.832	154.101	7.27229
	1633.2	162.596	1593.87		160.361	13.9037	209.82
	331.097	937.677	17.7755		24.4068	301.274	18.2035
	2397.91	2895.35	45.3918		418.67	309.287	97.6879
	1557.61	982.865	59.5302		338.879	560.581	3.85834
	3897.79	1777.02	503.624		541.415	531.346	134.474
	2847.16	781.8	399.125		708.315	121.592	145.346
	11723	957.723	659.393		1445.05	228.147	137.247
	2099.36	285.51	165.538		300.282	82.5651	0
	974.318	199.555	490.464		245.132	4.46326	40.6105
	1280.8	912.621	406.876		315.29	291.888	247.457
	1242.06	1692.38	96.1773		313.748	191.126	4.01463
	1409.5	846.478	62.632		471.302	154.872	100.765
	2667.6	1016.96	2248.65		345.753	475.598	761.15
	3447.18	720.488	746.54		423.722	127.751	113.616
	1941.37	541.234	365.41		418.166	133.756	31.1945
	1615.64	794.907	534.118		365.292	126.359	23.6341
	2623.8	1484.68	1287.86		592.87	553.109	796.307
	960.801	626.19	1016.02		95.0203	119.963	478.936
	2626.82	964.246	717.92		599.41	358.75	48.2701
	2040.63	273.088	671.612		402.691	77.0937	193.466
	1078.22	666.384	1698.78		346.785	294.012	557.201
	1548.25	1349.8	51.6683		319.164	521.007	7.48574
	2767.45	1231.42	35.1294		253.787	263.749	0
	1804.72	648.478	1628.78		365.429	296.719	363.247
	1712.92	1052.99	312.926		209.466	333.33	32.8285
	1052.23	402.63	40.5168		69.5592	287.653	20.2446
	1406.6	406.244	814.256		253.865	184.02	48.6456
	1829.87	1297.43	2126.61		379.171	483.998	834.161
	801.96	43.3263	2711.76		197.154	40.1024	1015.96
	1255.25	713.748	299.402		285.09	876.748	60.9916
	1325.61	1301.07	143.204		387.424	287.566	41.4993
	1172.76	286.59	665.259		441.846	30.3086	183.675
	4713.12	827.578	940.869		515.147	287.947	355.271
	3055.24	824.604	1666.74		412.893	144.409	372.665
	960.72	910.96	684.488		233.478	414.846	76.0308
	1334.63	790.503	227.361		232.77	433.201	61.4663
	915.09	470.697	878.273		109.098	114.712	304.395
	1182.68	847.884	317.647		553.185	131.604	12.1349
	1950.42	948.994	433.233		592.7	195.427	50.6693
	2326.69	941.875	1032.9		508.153	243.18	73.8881
	755.351	805.851	21.0128		148.652	161.214	11.0572
	1029.4	1127.26	989.982		277.888	215.696	413.585
	411.163	328.218	361.715		49.9166	55.9114	65.9324
	3913.29	226.321	1080.3		562.663	11.071	434.138
	552.864	1077	1092.48		233.901	239.895	778.628
	1917.9	304.629	1034.33		289.689	83.4578	434.273
	2462.58	862.713	181.147		438.082	133.357	33.1236
	2131.54	247.748	637.599		351.914	29.5176	239.371
	1094.59	843.1	895.176		135.149	211.999	194.22
	838.716	1789.79	597.651		42.1626	517.038	63.3722
	2195.22	1216.4	279.453		372.494	339.689	31.9619
	1774.45	895.623	931.124		336.835	335.809	75.3916
	917.598	213.331	33.2796		94.6464	53.439	8.07242
	466.961	273.326	514.161		57.5254	59.4971	67.6714
	4277.97	451.955	1561.75		463.111	99.3188	535.511
	1983.81	2169.68	472.632		367.819	276.876	24.7013
	2018.34	4032.39	617.297		186.998	265.216	81.3039
	2732.77	90.7127	557.735		917.895	34.3792	89.4825
	1926.99	1221.47	480.29		389.347	708.559	120.069
	1497.95	497.616	766.375		409.96	312.926	265.572
	1536.56	1017.8	1387.25		132.399	543.049	309.666
	6207.24	1111.71	989.859		1457.33	258.599	1077.51
	1404.64	145.706	810.791		341.398	340.467	157.622
	1761.49	181.153	548.273		286.366	61.3424	22.2601
	5255.11	846.893	1175.22		1177.89	243.613	111.888
	930.257	4052.15	983.973		240.642	741.326	131.883
	777.22	732.964	208.154		209.406	309.817	70.1056
	1237.28	1505.09	352.596		246.585	243.142	29.0647
	3379.76	1872.31	556.692		1234.98	773.112	79.4785
	3054.8	748.656	182.046		630.26	534.022	11.1971
	2867.68	264.043	242.13		392.591	68.233	28.464
	1130.19	513.346	697.017		277.847	88.0331	110.029
	351.271	1317.52	444.564		140.52	594.295	30.3733
	3719.57	390.168	11.1809		710.394	93.5322	14.6624
	2988.19	217.362	291.544		1263.46	75.6999	55.9436
	1968.64	1203.51	430.658		364.92	226.182	161.124
	882.584	50.4277	554.202		219.254	23.8649	116.129
	3554.92	8.28015	642.77		1150.51	13.7304	287.262
	2406.74	812.571	377.376		689.108	173.349	64.4592
	568.367	406.273	170.994		173.572	154.677	43.6501
	246.289	1101.49	232.463		122.935	647.597	45.8324
	597.368	771.218	564.346		115.254	142.734	47.1912
	160.693	1861.93	343.727		140.278	606.107	64.5712
	625.837	925.064	1084.3		91.5311	360.112	449.448
	2639.67	191.136	151.783		280.038	15.4222	58.9482
	5042.11	764.446	156.064		745.956	141.877	13.1811
	4208.16	1504.61	170.032		682.371	423.785	122.24
	1804.04	741.544	780.972		409.78	289.755	57.1636
	3949.09	73.1437	232.594		815.944	33.9196	22.5972
	808.253	959.988	47.8664		33.5355	231.532	210.126
	1553.12	834.121	582.345		319.227	317.412	104.14
	451.127	1434.39	2200.44		177.856	563.014	959.769
	1090.87	559.769	368.611		222.682	93.9213	30.9379
	1826.72	243.154	266.153		287.658	34.4682	30.3547
	1120.33	363.011	1012.36		93.4888	362.05	249.04
	1805.77	556.669	413.256		194.694	145.562	38.0854
	1049.8	3492.63	1157.87		195.887	839.824	97.2575
	755.519	352.748	290.241		68.4388	102.155	217.751
	764.724	867.129	1854.06		45.1641	157.393	383.403
	871.466	709.042	495.311		179.519	122.439	200.501
	2997.34	1365.16	6.84499		316.706	410.108	3.74987
	909.185	81.4276	1311.36		287.675	112.115	372.277
	1697.42	174.967	960.61		285.882	59.0848	97.6948
	415.833	1102.94	43.7744		107.02	317.176	69.8549
	1232.76	651.46	427.008		157.874	117.943	174.302
	1303.23	773.898	876.461		116.174	150.421	291.753
	1860.7	432.16	817.499		220.332	224.892	163.778
	1535.49	1202.8	400.792		441.695	515.079	16.2568
	1367.83	82.2462	210.018		86.0564	5.37323	11.6928
	1636.59	1697.57	390.968		391.118	228.343	59.3342
	1094.59	507.611	286.415		125.885	64.4141	31.0603
	1970.9	845.346	1869.9		683.409	186.013	154.78
	2428.66	278.329	397.414		765.283	42.5875	1.43813
	2102.91	821.263	46.6438		499.667	224.692	379.292
	2743.16	504.384	881.942		349.116	248.072	298.905
	999.397	1531.9	60.2315		233.385	430.995	144.452
	1536.59	559.344	55.6286		258.925	151.806	3.03255
	2058.36	274.737	533.587		303.404	122.724	137.133
	846.625	1135.49	508.901		256.793	280.971	181.129
	4046.12	1694.24	1000.47		506.004	568.26	100.793
	698.247	1009.98	448.562		256.519	246.5	170.483
	989.627	631.353	490.755		230.864	252.26	36.6974
	2278.01	970.8	999.774		202.472	136.986	120.906
	2060.85	713.019	184.988		112.009	228.274	10.4075
	2103.85	44.84	857.945		517.975	30.8952	201.331
	1816.69	795.196	120.449		294.536	188.001	23.1139
	3440.33	2628.94	386.441		611.195	464.565	22.0898
	2695.68	211.109	1752.6		441.59	41.6533	87.1322
	1779.06	1210.89	633.593		200.794	717.815	243.207
	2785.67	1111.96	53.9154		290.465	206.492	80.3836
	1507.74	826.128	208.445		228.6	321.234	36.2658
	2161.1	414.207	1682.58		357.789	165.839	117.559
	3545.09	1327.14	402.443		499.677	319.857	19.3512
	2615.79	1504.4	59.4152		429.334	726.697	18.642
	1956.86	62.0187	319.318		465.666	26.156	11.7231
	900.928	598.617	472.077		240.953	91.1325	224.234
	2679.87	480.157	2244.86		451.307	128.562	914.326
	1595.42	661.014	841.673		163.958	181.907	161.405
	4203.36	334.252	1065.61		752.732	66.3808	78.2457
	636.288	1107.13	223.554		47.2239	687.281	43.9918
	903.338	1495.86	387.655		235.652	351.477	31.135
	1681.68	335.119	190.764		826.414	92.4097	15.4975
	430.852	593.15	547.935		64.7418	279.991	31.9911
	909.238	839.475	100.516		118.238	403.27	31.57
	2049.13	894.884	2157.96		464.55	298.941	188.935
	1586.48	46.826	1944.79		364.806	14.4995	83.5457
	5551.87	635.37	845.395		853.715	201.403	125.159
	925.604	2667.65	172.199		205.153	302.035	19.7594
	6728.11	295.649	753.71		737.552	107.406	220.479
	1543.32	751.818	1034.43		222.471	199.305	341.671
	2192.22	194.452	965.197		428.711	41.6278	248.023
	639.065	613.681	333.586		49.4034	117.671	253.156
	1805.27	1169.91	119.387		406.578	445.377	9.86979
	2198.71	767.906	307.608		319.118	280.486	92.641
	2759.26	97.7889	2019.43		342.558	161.214	766.909
	986.238	256.984	343.319		261.962	68.8682	199.355
	1627.1	726.501	445.157		189.758	351.603	54.5766
	391.196	873.272	233.577		71.9628	255.128	7.53123
	4275.81	134.155	324.111		734.041	70.3336	64.9363
	2307.04	2367.94	242.4		230.893	1292.34	18.1323
	2295.3	1089.07	17.5174		376.83	402.752	0
	2280.71	1203.9	33.636		437.641	433.18	25.7102
	2096	1676.45	2214.6		264.399	315.567	1226.32
	2454.81	315.553	3010.61		370.634	54.1469	674.306
	1272.96	253.954	201.168		276.819	91.3577	63.3045
	851.639	157.411	39.717		191.077	88.1277	46.5613
	1415.36	1355.06	1088.02		278.712	581.197	234.042
	1841.2	1790.28	1273.56		267.962	643.278	324.63
	1558.45	183.745	814.417		155.197	53.3547	309.898
	3125.7	884.204	1363.61		723.637	567.044	867.882
	1677.59	478.816	1857.88		365.876	124.225	589.193
	3572.63	1800.79	3182.06		429.139	265.538	1312.91
	377.152	665.96	533.537		145.226	246.016	140.775
	2098.86	2010.1	823.686		525.719	573.873	158.408
	457.613	1494.61	687.565		23.4558	406.022	200.656
	1036.64	4016.46	1587.07		123.595	417.447	554.947
	2861.53	612.935	799.554		357.533	178.741	140.303
	1040.43	315.472	507.759		291.12	147.148	175.255
	585.983	540.538	51.3182		574.997	123.684	56.5664
	3105.72	1552.52	303.745		546.085	208.652	180.38
	1824.21	733.667	337.703		324.15	237.75	125.488
	3007.81	1062.71	3182.66		448.792	207.765	1787.33
	1224.78	68.8732	93.7487		442.253	94.1084	67.1337
	11878.3	604.445	1225.86		2121.78	195.539	197.144
	98.9209	1671.31	290.075		9.9717	777.589	57.3981
	1326.38	1457.44	45.0647		359.233	436.934	111.245
	1100.73	527.829	673.302		182.837	165.106	37.7553
	2427.98	254.786	533.257		500.052	45.1788	44.3616
	3036	410.141	1612.51		441.465	204.237	654.495
	2200.97	676.324	154.687		340.78	95.0253	40.0344
	830.6	1195.94	388.809		204.371	517.301	130.723
	1272.57	902.192	374.978		182.332	135.262	29.908
	1269.99	338.972	743.067		91.1677	202.945	190.382
	1838.73	1242.93	175.061		552.531	493.557	3.0897
	528.109	1510.33	339.706		205.161	361.298	21.6291
	2945.9	726.157	632.419		415.586	108.191	262.306
	3617.73	921.201	412.759		853.909	146.054	112.823
	2305.4	2031.47	452.778		405.085	350.884	76.2419
	3576.56	366.342	249.813		952.898	329.926	75.8115
	1571.53	567.682	370.338		257.207	161.41	5.35479
	1378.71	965.271	4387.66		367.333	201.716	2186.55
	2459.35	448.318	31.8628		300.14	147.424	6.12226
	280.642	239.121	704.606		91.1851	46.2355	560.143
	1170.23	964.704	962.73		685.769	369.433	422.263
	759.759	380.805	664.352		75.7121	124.632	128.978
	942.717	504.448	1445.26		222.603	188.412	368.93
	1918.66	1181.98	847.091		362.363	542.194	214.583
	3435.36	3620.88	1244.86		1090.43	1200.59	528.29
	1134.02	1255.3	114.724		268.115	543.912	32.0098
	472.94	770.032	318.572		100.701	247.462	124.622
	2946.3	279.348	1421.35		609.345	69.9641	176.111
	598.949	433.92	864.132		159.694	129.616	13.7911
	984.781	885.713	384.732		124.289	176.996	15.606
	1095.64	944.664	684.738		215.58	198.44	118.799
	784.133	1221.95	2060.56		411.583	594.38	476.661
	953.533	956.571	1754.04		208.31	300.254	349.544
	1586.99	307.769	1212.86		186.815	70.575	453.08
	1032.72	710.163	484.366		73.3027	180.458	62.5697
	877.028	682.015	235.204		235.163	98.0832	21.0762
	1774.94	325.981	620.28		188.889	90.7687	60.0539
	1594.13	375.573	1482.3		223.589	100.183	319.923
	1958.39	178.125	952.351		450.725	80.2463	172.592
	864.129	689.08	823.998		186.674	97.9111	312.857
	1027.61	418.672	45.8581		268.135	69.3982	39.3765
	988.601	510.329	79.6729		74.4222	262.534	2.7328
	1228.74	452.718	263.713		161.641	164.427	49.8995
	2489.62	932.603	169.262		455.932	233.257	80.4746
	817.516	1084.72	229.301		237.241	218.174	61.2447
	224.005	761.313	252.667		27.5447	274.963	25.2028
	1729.58	1205.75	664.746		330.158	180.838	15.5605
	1117.4	661.216	293.485		212.367	285.389	117.768
	1658.57	799.297	853.489		190.793	221.374	180.397
	1200.36	492.653	763.717		221.597	171.355	310.516
	694.784	952.379	846.235		175.559	176.379	152.765
	2250.11	973.468	9.42176		212.361	181.037	30.0841
	802.714	2138.26	107.891		70.2002	385.289	163.596
	3018	49.3573	535.211		456.512	112.836	117.979
	2602.6	658.265	151.027		416.024	135.741	9.63419
	876.534	1085.98	1113.66		24.6595	161.681	352.904
	592.198	422.47	16.0176		69.8503	143.375	0.58435
	733.27	938.725	749.287		221.157	343.666	167.588
	1111.19	636.281	524.423		272.854	113.867	214.263
	3896.98	538.778	762.202		756.265	147.573	160.036
	2418.69	555.168	360.082		220.77	263.166	65.5941
	568.304	1966.31	863.883		88.1539	260.836	49.8097
	1321.73	642.345	696.8		306.395	92.2111	282.326
	1090.77	901.802	476.98		114.235	152.31	51.768
	586.75	441.403	466.68		14.6477	114.463	49.7292
	2391.02	388.969	110.805		395.881	87.048	14.7405
	2843.74	1195.58	523.846		469.707	207.809	111.879
	6246	70.363	828.441		775.292	11.0941	37.9932
	772.846	593.778	152.446		214.797	53.9829	10.9335
	457.644	1075.43	2570.42		157.299	479.143	785.622
	1579.69	276.118	398.176		291.942	20.2181	61.394
	1982.15	1082.18	455.209		299.76	233.571	353.255
	1642.08	1110.43	291.744		449.576	186.278	16.0889
	644.841	1015.86	840.451		240.982	197.403	182.469
	1913.77	1080.74	119.635		195.836	264.32	22.5785
	2792.81	1302.8	249.443		355.006	293.703	122.067
	3632.44	468.299	477.068		594.196	149.034	48.1768
	1526.74	824.427	60.8358		296.447	220.474	13.4995
	1219.49	1071.45	725.733		362.82	414.573	45.444
	844.689	1095.23	943.144		360.567	415.06	63.2194
	3139.48	141.144	1336.02		560.578	22.4191	273.465
	656.047	462.069	936.85		103.774	136.586	239.559
	3028.26	775.255	752.662		379.06	190.939	200.594
	608.544	1114.84	1218.67		58.2867	520.67	112.143
	878.864	1596.05	462.422		241.002	398.358	73.6654
	690.102	1678.6	471.617		78.4303	575.509	144.726
	1474.66	896.076	826.873		255.364	287.376	105.764
	1128.63	85.1703	454.709		75.9408	19.0644	213.163
	2421.51	947.763	373.182		262.232	302.889	27.4248
	4016.43	767.076	68.34		1892.75	367.372	5.61605
	1187.26	1447.2	128.197		305.878	265.677	14.7289
	231.342	568.385	1331.19		120.873	380.522	488.275
	2531.33	6341.97	52.4476		437.226	1576.93	5.72219
	573.379	247.825	354.745		93.2485	75.7265	123.649
	1879.89	563.625	773.238		360.74	214.857	83.6856
	1664.81	781.178	101.968		291.812	351.725	4.54766
	7103.74	153.998	617.067		1020.04	9.58129	204.854
	550.677	352.187	699.108		66.9377	184.353	128.455
	9352.17	781.65	737.002		1329.8	312.382	163.514
	2039.66	2228.99	51.3617		373.629	334.055	32.4833
	420.164	1694.31	591.99		79.9536	452.774	46.9451
	1294	221.5	187.271		235.384	152.411	0.781465
	189.858	420.303	472.305		67.1138	157.009	30.7279
	3198.68	1252.47	794.385		417.834	362.339	93.966
	4250.24	714.007	329.405		707.627	132.834	15.0613
	1991.48	905.031	787.761		266.429	176.499	61.4045
	1345.19	1499.32	187.693		194.636	587.046	8.83056
	1018.57	1227.37	764.933		353.755	147.222	270.261
	394.458	354.448	585.276		165.745	83.3331	59.487
	958.1	1299.65	2108.43		282.037	367.213	702.473
	476.472	4228.25	385.413		130.127	1554.6	208.805
	4128.17	1548.3	746.82		765.189	242.61	419.79
	703.299	920.035	449.549		136.586	526.483	32.509
	4306.26	900.092	85.7591		662.65	207.547	28.9702
	2240.27	1014.78	478.992		747.607	220.897	11.5085
	1419.18	1386.33	122.112		436.93	449.924	8.87838
	2387.11	323.921	854.187		283.231	84.0409	144.311
	2784.98	1068.77	119.923		556.036	214.446	6.00562
	913.748	2034.8	1013.42		107.762	319.603	202.323
	1432.88	846.664	233.349		197.196	232.893	53.058
	1934.43	680.724	393.947		255.487	205.753	165.07
	3956.67	560.882	589.982		795.01	101.745	54.3468
	969.332	300.551	795.715		509.731	80.4946	56.402
	3076.35	458.091	1219.57		389.097	67.2249	601.31
	207.848	702.659	63.7728		38.461	201.615	3.30665
	1725.63	34.9832	521.181		219.714	96.6362	34.5338
	840.333	822.919	400.538		98.0285	219.032	76.1754
	1921.39	694.136	809.143		438.423	115.276	192.782
	1558.96	507.1	665.89		168.013	234.753	76.0378
	4059.27	75.0264	118.107		559.748	67.2653	7.54522
	1250.48	798.747	35.5076		198.09	188.724	24.587
	947.491	1589.67	523.677		61.0072	363.82	224.26
	1415.34	766.583	186.746		309.783	106.319	4.21058
	3418.47	1303.51	918.518		500.604	457.372	336.863
	871.435	776.364	728.382		175.215	216.65	113.007
	1333.44	2655.71	1339.8		116.267	690.026	516.124
	1191.65	690.158	2252.56		230.162	150.205	962.193
	1253.18	1491.93	2302.4		91.1157	452.27	127.381
	3091.52	439.291	1802.22		586.714	121.886	754.212
	911.838	1948.06	1746.8		284.609	254.942	717.981
	1879.93	692.264	991.206		326.206	148.245	332.633
	787.9	43.1941	1687.19		71.1894	29.3363	683.096
	4108.67	486.262	558.501		745.551	185.86	54.979
	524.437	559.65	1048.05		119.182	156.364	199.815
	1180.65	830.62	2060.97		230.947	274.346	323.603
	1850.97	676.266	943.845		381.632	200.1	328.037
	1219.43	786.966	2049.17		136.189	177.638	564.941
	1869.66	632.386	0		221.153	319.043	7.55339
	3676.08	578.055	1487.21		867.45	140.835	739.249
	4835.93	246.482	200.237		1139.67	102.742	40.8811
	1425.99	210.808	279.198		577.949	101.292	114.256
	1496.36	733.742	152.325		727.383	204.563	9.63302
	2378.81	951.585	967.812		233.778	215.914	277.973
	2328.45	780.777	322.826		560.321	256.583	89.1874
	2096.6	427.742	310.445		231.613	102.974	25.4804
	516.774	1369.3	2169.12		80.3858	195.092	469.009
	231.91	1337.73	1672.35		20.6628	775.858	457.462
	2883.23	1552.44	619.467		1095.34	222.534	41.0701
	2574.5	872.737	85.0168		642.643	202.517	186.524
	1195.49	303.479	2294.12		414.899	99.2888	1034.16
	763.036	1448.27	667.875		241.941	807.208	274.522
	990.258	117.869	51.773		77.5258	95.8106	7.73301
	1465.35	352.19	650.362		142.87	102.693	27.6126
	2901.42	452.82	384.374		536.687	212.019	24.0027
	949.69	909.566	725.813		138.639	376.513	172.078
	1975.33	1085.56	873.564		483.57	199.649	216.349
	636.195	1363.72	228.979		167.493	603.449	37.3354
	1370.96	907.5	955.694		533.315	274.088	117.727
	3749.85	1435.7	156.862		1285.76	341.301	8.91104
	474.51	1817.5	318.702		112.027	891.966	169.544
	908.019	1205.91	523.058		194.289	508.307	201.426
	4127.81	847.486	754.765		698.315	284.964	108.067
	10.4288	618.212	1757.21		0	105.174	382.729
	2696.19	734.939	589.111		575.424	392.529	61.8069
	2527.51	172.445	1840.33		517.805	105.69	632.82
	1514	1060.55	651.21		71.6434	448.256	46.0341
	686.789	858.632	374.69		173.271	263.134	25.0174
	2394.48	1814.24	744.918		416.958	600.835	62.9103
	1290.03	1791.26	3788.35		265.362	729.358	754.324
	2812.78	557.786	991.773		741.195	318.687	341.97
	734.728	759.375	87.2244		202.561	240.709	36.8548
	429.985	2250.36	2409.8		149.549	554.465	1396.66
	1208.39	695.023	234.191		214.298	113.008	62.7225
	1021.94	192.193	986.321		631.953	30.6181	324.054
	1472.17	1063.67	637.897		504.962	209.086	38.4633
	2355.42	345.376	328.819		690.343	67.3369	90.9113
	1283.46	1248.22	626.915		273.465	189.904	53.6144
	3716.94	403.585	1009.45		590.774	151.051	193.585
	399.077	1527.22	36.6816		38.995	387.456	11.5855
	1358.03	1167.51	2679.63		204.589	309.248	683.569
	1393.55	567.786	707.4		270.544	334.355	277.964
	1179.39	436.609	657.628		180.544	163.66	296.769
	2445.79	1008.88	312.471		550.118	267.254	113.954
	1428.78	359.772	619.512		243.231	55.714	85.8772
	2171.25	2077.78	441.597		392.187	407.731	261.927
	296.567	306.173	563.31		87.3363	129.048	182.912
	1297.81	550.238	378.513		325.501	119.994	22.8514
	345.416	977.943	1450.42		88.1368	240.067	117.173
	1679.14	187.881	2865.03		370.806	20.2804	1390.59
	1417.71	884.465	89.3809		259.507	130.079	21.7061
	653.681	658.809	288.722		190.889	174.619	17.2424
	1442.23	1636.73	336.696		158.571	369.093	122.007
	1395.47	763.579	696.776		337.377	390.462	90.3946
	1568.41	844.209	2799.3		229.253	254.8	962.785
	647.808	1240.66	736.545		84.2544	284.254	342.88
	3496.27	340.079	28.3573		545.861	37.9256	19.0631
	1716.22	344.537	1909		268.577	132.544	239.188
	1750.43	794.756	2149.08		515.387	260.065	217.341
	1549.37	1697.75	596.66		201.113	725.574	140.079
	815.323	835.695	1386.44		296.18	165.079	427.099
	3059.61	922.653	6532.4		620.273	154.141	1080.95
	2027.63	448.966	730.674		280.653	138.503	109.831
	2290.87	2138.06	592.736		282.324	343.636	26.9921
	437.114	483.255	723.908		122.522	137.179	271.397
	1691.36	2222.07	766.479		621.95	457.943	78.0427
	119.3	1046.69	478.679		25.2896	243.463	97.296
	3458.08	2183.19	691.008		587.236	409.153	282.349
	1183.23	551.469	2987.68		248.438	170.739	625.948
	2177.38	1041.43	76.7551		158.65	94.292	223.205
	585.866	796.519	41.8186		80.0039	116.747	23.6714
	2489.1	649.697	484.154		298.338	311.456	42.0895
	3091.16	1784.84	526.996		706.939	425.588	95.845
	605.014	805.481	247.511		65.0874	213.211	12.9863
	1138.32	547.093	250.91		239.012	240.722	6.55848
	705.746	1250.22	428.601		76.5126	776.187	63.0444
	398.623	231.319	902.746		61.8237	125.818	185.457
	979.759	586.46	746.427		89.7663	111.754	145.544
	849.796	550.101	894.737		300.165	169.236	208.493
	5294.3	75.8361	614.301		375.794	51.3154	152.732
	3353.72	842.347	3004.52		507.881	253.94	497.503
	3100.04	929.145	1323.57		243.467	299.317	310.524
	1164.7	1087.42	813.272		335.564	274.582	67.6562
	2168	696.123	476.453		395.227	206.326	133.311
	1176.27	1350.58	1163.8		102.724	899.333	159.341
	2398.71	601.876	211.887		272.86	146.192	132.517
	1074.06	756.164	724.925		124.092	252.929	90.6325
	2704.33	998.29	259.076		586.965	335.122	50.8256
	3512.5	930.422	394.484		500.057	134.572	20.9806
	1890.86	550.694	801.013		507.279	46.3717	207.86
	1033.12	428.632	645.903		190.43	122.417	72.8687
	348.402	382.381	1083.57		144.286	63.1901	282.225
	2655.69	1235.19	142.59		595.667	553.619	7.37493
	2306.09	1113.5	1988.94		483.879	331.897	279.843
	2314.76	576.887	547.168		478.856	180.129	43.7667
	1086.92	916.083	1355.87		87.4632	147.728	89.0008
	1855.96	625.2	482.74		180.161	104.545	87.7364
	3746.03	752.882	161.792		911.349	99.5867	20.17
	928.265	303.914	1379.46		408.029	83.5386	403.299
	816.211	226.418	279.026		172.79	65.7722	35.6861
	1807.49	1411.1	346.038		342.094	227.778	24.2453
	1848.15	1446.9	816.739		486.77	588.07	243.287
	2186.48	32.5955	60.0808		815.729	26.0359	0
	9465.05	797.247	422.409		2049.63	394.804	64.7403
	1061.32	1449.16	536.527		285.393	440.504	323.015
	3273.41	1824.4	637.817		361.084	580.924	116.82
	496.605	203.003	311.359		169.818	55.6089	187.857
	1999.73	963.276	970.658		361.077	218.151	275.014
	788.628	495.171	1741.46		174.692	150.775	739.95
	3030.45	930.286	148.396		559.55	159.636	13.6512
	1757.83	775.811	56.1281		225.123	264.287	28.8991
	899.5	1568.49	632.673		97.9919	318.266	154.868
	1174.97	871.634	1391.94		186.53	308.105	381.707
	5873.6	2585.88	1096.96		1256.17	774.383	281.784
	1473.12	645.858	310.982		417.867	210.789	232.925
	1061.9	744.628	1388.16		320.341	107.453	282.178
	1764.38	338.756	192.825		182.301	571.032	27.4971
	2349.83	674.899	434.975		628.853	110.01	404.363
	314.39	503.045	934.701		101.21	90.6267	145.047
	5022.34	506.832	71.0701		1017.2	151.462	144.8
	2364.13	1269.17	708.433		292.549	594.781	74.5075
	3665.96	575.964	1529.39		493.094	228.793	307.438
	3199.77	432.626	240.442		464.893	150.063	432.26
	410.862	1240.39	349.048		75.3348	246.648	27.139
	1455.21	279.762	40.4503		255.933	94.0749	31.0813
	1509.95	749.882	181.895		261.993	330.257	2.68031
	1409.04	776.574	856.116		569.418	202.574	63.581
	3813.5	1030.12	65.4311		640.34	448.203	70.3902
	820.11	359.535	174.143		320.599	148.489	91.954
	3380.8	686.782	3087.18		916.25	393.133	652.949
	447.585	1434.63	2019.36		141.729	378.622	835.216
	1153.56	720.061	1244.22		265.075	244.32	221.166
	2618.69	2380.64	1168.36		307.774	479.283	391.282
	3751.27	1060.33	669.863		1005.23	646.019	69.5668
	3191.66	92.1786	915.355		395.071	70.6281	97.198
	467.702	2426.61	178.073		71.3861	420.544	1.87202
	1867.09	986.807	790.665		338.128	165.324	313.055
	377.608	157.903	530.218		44.7162	62.4371	104.627
	860.119	581.555	889.852		121.949	143.635	159.483
	2117.27	1209.03	25.6502		218.681	424.587	0
	2343.02	159.236	1555.71		511.774	92.1326	159.638
	2132.96	146.64	998.405		300.555	47.1212	148.324
	6505.53	1708.48	745.336		978.327	242.415	96.294
	1961.18	183.425	369.466		269.517	65.114	16.3
	1880.21	978.536	2656.46		384.472	486.395	1055.27
	902.47	500.747	1664.51		361.685	188.042	586.939
	1437.92	959.267	715.221		300.276	334.032	287.579
	906.435	1418.62	2281.64		68.438	208.598	856.565
	2070.18	573.631	2144.88		272.829	129.906	562.269
	1516.53	444.118	329.704		266.346	76.6295	63.4655
	1970.97	766.847	348.997		222.826	268.388	33.2053
	788.417	477.871	252.775		222.965	217.757	176.387
	1975.83	833.507	937.598		521.111	174.287	108.921
	3247.83	545.791	380.597		312.155	139.53	114.25
	2668.64	1030.24	3459.18		322.48	134.094	1072.87
	1122.17	798.442	698.756		87.6039	210.717	161.058
	2317.48	1343.09	434.432		486.346	305.653	41.6556
	932.782	512.81	3307.88		273.673	48.0104	1087.97
	447.235	1073.6	320.41		261.035	177.746	46.8728
	1432.34	936.526	134.232		652.971	258.667	128.864
	964.539	1865.39	640.847		125.666	435.91	112.082
	2448.43	1093.89	789.009		619.974	304.367	11.3173
	1792.82	1226.32	868.363		115.385	239.307	90.6442
	1972.39	2042.15	1069.11		348.508	373.601	458.594
	1233.06	184.081	306.715		209.336	74.2714	90.9847
	3229.19	68.9198	517.939		372.861	16.8784	31.2003
	900.204	856.389	536.173		310.738	180.679	94.7984
	1725.31	804.661	475.993		496.622	160.935	51.3741
	2500.38	636.469	74.5926		347.487	149.576	8.95643
	4142.02	940.336	49.8088		548.411	272.675	2.24287
	1567.08	1911.98	17.3086		168.207	986.621	32.2343
	5936.93	500.446	2155.54		911.173	74.0139	255.389
	1271.06	845.475	1662.41		57.9288	191.642	51.6452
	692.804	491.317	284.429		29.8444	239.498	107.561
	702.543	1963.92	638.886		224.766	204.026	231.534
	1308.47	716.356	37.342		377.119	374.809	8.2312
	2723.49	752.432	2902.01		411.179	248.543	979.875
	1019.24	594.252	2852.45		204.066	320.394	448.024
	514.537	124.356	103.594		70.5398	112.366	2.7225
	738.435	1731.69	1785.26		136.574	424.945	142.916
	648.424	1117.49	748.623		81.3007	377.402	131.944
	2350.63	754.015	199.642		525.463	257.705	15.2159
	1962.96	1756.72	599.203		381.861	555.895	228.851
	2345.04	184.023	845.68		286.957	13.1623	53.6505
	3095.99	1276.41	517.521		622.029	224.543	32.5379
	429.454	691.736	2836.16		126.002	164.277	318.859
	1571.78	336.883	471.301		203.355	160.187	161.161
	1516.14	659.953	2884.93		296.465	116.985	1498.92
	1833.23	626.797	1034.04		224.543	158.42	452.62
	2001.84	1112.1	733.145		369.759	411.749	98.1442
	1553.1	1257.86	1004.96		245.986	511.147	207.68
	1770.34	452.017	1153.27		153.843	105.812	418.483
	517.395	426.151	1272.83		84.9074	212.03	558.102
	1201.57	166.731	476.522		204.575	9.65866	197.041
	4600.47	876.185	1320.37		750.659	407.439	523.507
	2055.4	687.409	130.005		300.956	351.705	156.649
	1794.4	996.738	1138.87		326.17	279.026	321.557
	1998.92	523.852	38.4804		261.93	142.13	31.45
	1152.84	1038.06	998.838		245.128	377.942	470.892
	3457.31	1046.16	398.999		480.943	164.309	135.985
	56.2164	765.908	156.216		38.2437	60.228	120.24
	3003.55	572.717	670.265		295.044	104.221	213.747
	1630.75	1016.36	0		628.151	316.32	0
	3007.5	904.398	993.487		446.635	416.232	482.483
	2441.85	1899.55	614.949		427.955	291.494	226.117
	2106.68	568.858	486.126		391.695	198.665	155.361
	1657.77	918.662	1058.19		449.474	202.41	89.869
	1943.76	1547.3	361.392		617.652	376.956	18.7771
	1494.6	747.549	2333.61		176.643	358.603	669.118
	1634.28	2040.84	2417.09		376.083	759.228	283.642
	2908.33	571.236	780.275		375.798	106.013	120.868
	2340.86	410.25	790.173		386.118	144.455	156.315
	535.178	1255.82	1911.23		68.0355	502.763	736.246
	3909.76	720.032	30.1269		754.516	231.996	13.5905
	3160.08	399.357	910.619		433.596	135.558	303.628
	1801.49	419.547	1141.67		260.009	150.878	263.512
	1628.6	1101.8	35.3113		285.795	218.525	15.6271
	826.509	761.063	2761.41		178.438	128.689	290.864
	1413.39	1057.11	1485.97		434.902	149.484	712.399
	2129.07	745.492	1255.7		407.221	166.566	322.349
	3093.27	419.365	530.366		431.736	48.9966	114.676
	711.84	181.835	722.429		372.862	115.191	325.083
	1130.1	737.959	357.305		218.721	107.823	108.105
	636.505	808.764	1046.07		115.346	414.125	468.36
	1758.79	88.8489	213.244		356.641	92.367	41.6322
	3715.59	535.223	1183.16		1089.48	124.474	92.2868
	1670.11	286.071	261.703		266.872	52.8201	8.3876
	1892.64	541.739	19.0486		400.391	101.844	0
	2696.8	1060.17	1017.13		433.752	228.95	114.144
	2722.23	564.978	1403.3		369.914	123.9	389.648
	1107.72	665.747	788.502		288.121	252.917	106.334
	1204.65	1165.46	234.946		447.795	737.653	68.1562
	1770.24	783.834	659.205		272.699	174.29	104.028
	1895.74	931.661	265.948		262.981	294.485	17.8862
	1594.47	484.892	880.235		192.447	96.127	623.309
	4198.58	1108	273.491		825.127	191.168	28.1274
	838.522	1163.02	1327.63		157.142	166.021	313.457
	1679.07	569.263	2282.48		457.994	451.322	697.498
	3353.22	1219.95	385.893		964.262	584.284	20.1395
	360.999	787.903	876.253		196.918	110.028	233.233
	2077.33	1098.87	4708.46		526.409	221.701	2156.46
	1284.76	1314.47	201.584		304.953	185.373	110.445
	858.556	1127.28	64.9471		301.748	315.866	26.692
	5368.02	1150.51	61.8618		873.345	176.693	13.5291
	1261.13	796.621	610.201		196.178	357.735	91.2407
	1307.51	955.803	603.845		399.778	254.402	43.4754
	2664.12	613.355	1526.94		391.366	350.384	158.529
	1607.2	767.727	1239.52		102.838	74.5659	77.6317
	1239.98	552.357	1081.92		295.31	146.982	428.15
	675.118	985.569	1195.4		88.648	277.738	125.76
	1698.57	572.165	2211.23		301.197	143.694	896.368
	3304.69	1472.66	53.0654		429.347	510.382	52.7434
	73.1163	257.84	1300.39		44.8351	84.9948	427.31
	1183.12	768.173	3779.41		181.181	193.284	1244.97
	2606.03	770.11	2250.69		463.363	221.493	1191.21
	1088.93	1119.51	3022.39		321.95	376.175	970.644
	2092.73	252.368	638.819		350.082	69.7816	109.751
	2345.06	441.63	2440.73		286.692	75.2091	425.22
	4300.19	1122.59	120.005		622.291	164.914	33.5319
	1018.68	727.999	405.36		159.164	340.313	76.1465
	418.349	465.185	270.15		248.66	117.33	42.1153
	695.771	1015.93	548.408		135.467	579.022	335.092
	1625.21	1224.53	243.152		425.674	254.125	67.9546
	2095.45	1213.82	435.391		238.477	277.506	157.431
	770.476	1377.75	463.201		136.023	168.025	274.872
	1546.23	294.106	656.96		210.587	49.828	31.954
	759.741	789.481	22.0869		417.844	148.173	23.9278
	2345.46	40.6464	1023.96		488.309	29.6377	550.885
	2101.58	508.545	211.354		488.586	73.9827	27.1995
	622.607	786.314	2099.04		146.837	268.619	130.069
	3796.79	663.436	561.54		412.977	101.62	418.247
	337.302	1271.97	1465.85		168.524	315.617	294.817
	428.319	877.923	285.829		96.6482	136.297	26.5959
	2425.52	239.839	814.926		510.31	20.1164	92.3262
	1499.42	814.637	206.638		264.255	111.539	109.81
	935.755	547.428	103.818		182.859	76.7866	7.11208
	3778.22	121.522	631.402		648.455	32.8076	230.354
	1277.83	1274.52	571.556		140.921	283.102	38.4671
	3882.62	212.382	345.929		457.69	61.1784	21.3548
	1527.33	221.374	319.078		387.966	114.004	51.4088
	1955.74	2789.02	39.8853		161.188	425.661	9.63763
	4200.07	744.072	1063.21		843.52	253.953	307.727
	424.708	546.421	436.1		94.0524	339.837	47.8059
	1961.45	1033.37	3570.11		302.241	376.539	754.585
	3776.5	1356.26	723.86		541.571	471.946	58.0367
	1794.15	1013.2	914.696		512.848	562.225	318.335
	3758.46	1578.5	645.914		388.827	480.985	365.012
	3992.73	452.654	962.11		568.909	160.187	126.374
	4222.43	1068.4	557.824		409.229	145.518	20.428
	2155.14	1189.39	209.845		405.649	374.387	47.9148
	2627.1	881.55	1172.16		1162.86	125.343	303.283
	1189	432.056	547.985		203.552	89.2883	148.55
	1952.36	2530.52	990.865		261.944	345.501	119.271
	1419.87	480.799	333.664		246.939	316.843	30.3865
	1591.73	437.624	221.304		474.453	101.795	2.67847
	971.482	593.224	212.665		273.694	160.97	34.4077
	1848.56	368.475	368.549		496.013	91.8185	67.95
	4776.44	886.707	2775.92		524.909	248.937	627.988
	2650.66	572.018	130.791		218.92	96.2898	36.9101
	3212.21	559.208	313.411		561.825	176.271	189.681
	3981.64	1877.45	1970.8		799.502	308.938	1285.73
	367.175	329.543	267.371		23.4096	137.78	48.8323
	1217.05	680.736	296.642		97.0256	313.648	15.8762
	2938.13	549.507	941.177		321.886	200.086	269.371
	1893.6	1555	134.436		289.892	429.362	16.1554
	4053.22	1179.14	961.971		600.108	310.888	241.176
	3217.12	773.232	318.4		402.027	467.347	442.465
	1556.27	2412.82	422.953		313.544	435.409	351.231
	1426.82	2435.77	24.846		131.393	919.036	38.5077
	542.141	1333.93	682.526		64.5019	517.857	96.893
	726.135	841.326	508.366		116.911	173.862	65.3515
	2505.84	685.015	1792.59		413.876	234.882	347.195
	1684.27	749.43	1373.07		501.087	106.196	118.989
	1379.88	145.678	165.628		346.022	50.0336	29.9185
	1352.74	253.821	250.711		327.386	181.857	23.4019
	963.185	1384.05	1061.75		182.763	353.031	465.39
	710.478	2402.86	569.719		135.923	487.836	150.693
	3468.13	80.6241	873.665		703.449	22.0276	70.7629
	710.661	504.971	1455.82		256.195	82.7845	330.707
	2566.11	1537.96	715.672		365.863	261.73	90.4309
	2278.92	162.918	1225.04		809.339	35.3423	568.713
	3607.35	731.345	23.0882		354.2	370.594	2.46299
	874.343	866.011	258.743		197.839	152.284	14.6378
	4057.97	294.486	1666.66		193.343	89.7953	163.954
	1935.84	1348.62	1433.85		341.259	278.826	395.209
	4125.54	1386.6	73.0899		728.671	174.865	9.65269
	941.297	382.251	221.596		105.203	65.338	55.2029
	3543.74	880.714	177.976		350.354	211.553	21.9688
	1818.89	435.629	15.7145		419.115	41.047	64.8197
	2245.36	201.331	360.909		274.543	28.4332	143.47
	3918.52	618.451	406.509		760.918	139.616	91.9555
	4807.02	607.555	1536.25		561.583	88.5042	242.045
	1934.93	128.072	343.137		286.894	159.796	25.7015
	3123.96	1939.11	1010.47		658.551	355.829	394.152
	3331.4	603.033	1694.32		369.216	149.129	296.362
	3628.27	489.943	1.4519		421.176	35.8031	5.93041
	2202.3	881.923	16.4443		408.372	332.598	39.2005
	1237.65	212.326	1350.15		507.633	92.0586	171.479
	2410.98	683.602	1749.25		395.005	496.313	106.765
	4639.93	1535.95	1887.37		539.144	194.367	747.157
	2307.98	1378.91	55.7179		324.747	558.476	0
	1406.35	880.046	3866.58		212.278	420.988	810.28
	1479.69	735.288	710.829		126.784	427.527	206.3
	4298.82	259.599	323.919		670.828	74.3453	39.073
	3350.1	643.623	1241.84		590.758	318.768	311.583
	2565.88	354.023	795.875		402.677	66.7376	95.6801
	3048.62	308.491	211.344		605.389	202.982	15.5877
	2082.55	531.467	1286.45		461.087	169.79	152.082
	1833.31	1665.47	286.77		252.419	186.546	54.882
	3130.85	472.275	2574.68		465.267	105.894	807.324
	3695.44	360.932	360.92		964.816	104.414	56.7067
	420.971	98.9148	935.863		16.8616	70.0784	130.055
	1261.54	922.07	527.122		281.883	190.564	123.298
	2547.63	382.292	793.331		759.1	51.9505	20.1731
	3420.23	502.515	580.796		386.763	77.2762	72.2006
	4461.99	736.872	555.018		593.522	235.146	90.2362
	1306.34	1323.32	209.123		353.892	299.651	14.1639
	3524.41	424.741	191.838		387.457	84.5213	28.1158
	6740.09	859.258	960.281		934.024	44.1476	410.755
	1198.87	1214.79	629.578		152.036	823.394	117.063
	371.944	1941.85	704.092		109.27	269.671	262.983
	1712.78	519.013	3936.61		221.001	208.234	775.859
	2525.15	1856.59	107.967		186.906	297.31	5.73578
	3324.75	1458.85	281.222		690.911	387.858	21.8228
	2547.35	751.068	119.707		311.533	260.96	88.5946
	1425.65	858.766	171.516		278.805	244.736	75.7375
	244.408	369.583	1203.14		114.368	63.6924	260.773
	2281.91	1610.92	72.1875		444.788	213.667	0
	2378.27	989.531	958.913		165.772	266.066	272.911
	5813.79	684.199	693.489		715.981	92.6672	197.602
	3240.64	67.6832	567.571		411.416	56.1355	9.73842
	1837.3	1113.69	403.276		174.177	99.8754	97.5221
	1432.76	1231.28	67.314		108.599	217.754	7.69134
	1903.46	497.407	772.667		693.439	98.44	49.5158
	996.047	657.568	935.744		93.6647	161.833	62.432
	3558.34	202.067	1912.23		764.082	6.74512	113.03
	1405.98	433.302	878.938		114.792	90.6498	166.556
	2136.23	730.641	1335.52		447.437	256.07	270.311
	4117.98	531.025	99.8904		388.716	307.041	14.0156
	1612.25	1948.69	498.428		130.988	737.227	208.659
	686.261	112.788	84.4246		218.126	83.4578	5.11713
	2631.11	240.876	90.9099		325.125	61.5006	2.27531
	2543.81	557.9	763.859		301.201	238.276	50.2816
	4990.11	223.949	512.492		582.81	110.176	276.694
	75.0352	740.011	610.564		103.237	193.435	355.174
	2004.04	838.405	650.595		223.344	68.0898	100.972
	1477.66	332.848	680.501		254.552	128.585	171.539
	2412.25	1307.05	139.865		701.787	280.309	24.5256
	4286.26	1844.88	214.298		486.644	391.7	23.7691
	5270.18	1543.43	612.507		524.869	548.069	223.981
	4289.45	918.276	452.915		659.132	483.224	7.21635
	1874.27	2087.71	896.478		259.717	207.042	133.891
	4177.26	210.869	3.84931		1438.6	16.7964	6.28607
	1578.37	112.629	502.141		392.407	13.0988	156.031
	3328.37	2056.31	554.149		305.786	635.804	86.0227
	2047.95	412.35	977.538		227.428	52.506	74.1353
	606.079	2360.14	265.483		155.159	762.432	65.5276
	2555.43	1340.48	347.566		374.191	294.401	13.236
	4486.9	1718.25	790.355		729.209	237.063	239.282
	5747.07	589.267	359.028		655.095	160.682	17.9453
	445.888	590.571	1099.88		148.583	155.353	435.143
	4053.75	650.812	753.695		625.548	130.816	108.644
	3458.75	1513.9	22.0234		538.937	259.631	13.3854
	3580.97	730.128	1105.08		744.304	160.055	408.901
	2271.53	2711.75	213.698		449.43	850.895	49.9537
	452.235	2674.38	2124.57		6.42904	410.588	447.424
	1571.32	137.08	805.93		74.851	43.8254	120.801
	4394.72	823.001	347.918		537.626	271.937	15.4186
	797.641	1774.68	315.409		268.893	418.373	52.324
	2506.88	482.95	168.755		252.778	89.1313	76.2901
	319.79	1182.53	10.9083		117.316	480.27	0
	4589.82	825.387	282.427		892.608	78.9876	31.4234
	680.79	424.586	303.887		75.9649	137.683	10.7046
	3151.17	1242.1	51.828		399.6	295.757	97.3344
	1375.15	493.546	189.154		458.145	112.869	17.987
	1676.4	1152.88	461.648		425.782	128.731	55.81
	1680.64	988.231	521.666		165.899	353.118	173.737
	2428.03	733.205	219.956		544.653	210.672	51.7459
	2243.66	972.909	51.2391		352.273	309.008	2.18726
	726.388	1605.61	1871.34		195.019	643.755	389.298
	2810.75	513.109	82.1554		241.675	183.332	6.43552
	3282.13	2262.99	160.668		868.625	585.896	34.1042
	1819.4	1063.81	0		449.231	401.07	16.8007
	873.018	1054.56	959.698		328.464	289.283	213.057
	1479.72	966.87	440.832		549.033	286.521	71.1626
	1902.96	1460.76	6.85971		337.138	436.938	18.3473
	3450.19	2228.39	1056.22		508.163	219.165	564.041
	4158.78	584.882	818.142		986.948	188.723	307.364
	5245.29	101.5	1013.79		747.284	143.545	86.0274
	1922.62	363.959	636.147		371.577	98.2887	898.903
	1708.41	916.907	1020.12		213.756	463.217	57.8803
	830.713	694.723	519.78		149.236	267.621	55.8123
	989.072	133.227	168.672		63.4636	162.702	11.5596
	1580.58	697.632	465.337		350.474	80.6332	46.8988
	7243.71	928.149	888.605		796.976	410.665	60.5807
	2665.27	1387.61	654.561		460.416	478.492	250.902
	843.694	3210.1	800.894		180.514	399.267	404.912
	4033.64	739.906	9.46399		445.192	362.084	8.71314
	1725.23	639.972	2227.86		393.538	160.758	498.87
	2602.28	240.594	391.689		484.896	104.676	75.7224
	1008.93	853.499	319.339		295.379	252.615	90.2386
	4345.57	375.36	26.0326		943.163	129.565	8.81625
	3197.7	913.466	328.439		638.625	140.584	45.9754
	1006.89	737.894	4966.43		226.207	167.037	1996.22
	2613.9	1982.57	88.3145		352.724	354.107	11.6592
	2864.05	1020.34	290.769		746.949	388.928	4.71745
	1484.08	429.573	1521.91		398.1	164.234	394.567
	863.913	704.002	90.4137		108.883	287.182	0
	1746.5	1338.92	1120.96		331.9	295.9	356.621
	2079.1	814.964	402.78		483.654	338.214	21.0304
[truncated: 5,730 more rows]

## Sheet: Extended Data Figure 2c
Extended Data Figure 2c: Normalised ITGA6, ITGB4, BP180 and K14 protein expression (western blot)
	ITGA6				Statistical analysis ITGA6
	NC	T1	T3		Number of families	1
	1.20944	0.964662	0.825903		Number of comparisons per family	2
	0.89903	0.764733	1.33624		Alpha	0.05
	1.18188	0.987317	0.830805
					Dunnett's multiple comparisons test	Mean Diff,	95,00% CI of diff,	Below threshold?	Summary	Adjusted P Value	A-?
					NC vs. T1	0.1912	-0,2964 to 0,6788	No	ns	0.4701	B	T1
					NC vs. T3	0.09913	-0,3884 to 0,5867	No	ns	0.7924	C	T3
					Test details	Mean 1	Mean 2	Mean Diff,	SE of diff,	n1	n2	q	DF
					NC vs. T1	1.097	0.9056	0.1912	0.1703	3	3	1.123	6
					NC vs. T3	1.097	0.9976	0.09913	0.1703	3	3	0.5821	6
	ITGB4				Statistical analysis ITGB4
	NC	T1	T3		Number of families	1
	1.12714	1.22419	0.648669		Number of comparisons per family	2
	0.838277	1.21473	0.946992		Alpha	0.05
	0.982936	1.30003	0.717032
					Dunnett's multiple comparisons test	Mean Diff,	95,00% CI of diff,	Below threshold?	Summary	Adjusted P Value	A-?
					NC vs. T1	-0.2635	-0,5576 to 0,03053	No	ns	0.0735	B	T1
					NC vs. T3	0.2119	-0,08218 to 0,5059	No	ns	0.143	C	T3
					Test details	Mean 1	Mean 2	Mean Diff,	SE of diff,	n1	n2	q	DF
					NC vs. T1	0.9828	1.246	-0.2635	0.1027	3	3	2.566	6
					NC vs. T3	0.9828	0.7709	0.2119	0.1027	3	3	2.063	6
	BP180			Statistical analysis BP180
	NC	T1	T3		Number of families	1
	1.03253	1.38706	0.580402		Number of comparisons per family	2
	0.99159	1.22697	0.781443		Alpha	0.05
	1.25768	1.58234	0.159983
					Dunnett's multiple comparisons test	Mean Diff,	95,00% CI of diff,	Below threshold?	Summary	Adjusted P Value	A-?
					NC vs. T1	-0.3049	-0,8324 to 0,2227	No	ns	0.2448	B	T1
					NC vs. T3	0.5867	0,05914 to 1,114	Yes	*	0.0333	C	T3
					Test details	Mean 1	Mean 2	Mean Diff,	SE of diff,	n1	n2	q	DF
					NC vs. T1	1.094	1.399	-0.3049	0.1843	3	3	1.655	6
					NC vs. T3	1.094	0.5073	0.5867	0.1843	3	3	3.184	6
	K14				Statistical analysis K14
	NC	T1	T3		Number of families	1
	1.79314	1.20633	0.000535065		Number of comparisons per family	2
	1.46337	1.53502	0.00160968		Alpha	0.05
	1.54731	1.45175	0.00093877
					Dunnett's multiple comparisons test	Mean Diff,	95,00% CI of diff,	Below threshold?	Summary	Adjusted P Value	A-?
					NC vs. T1	0.2036	-0,1231 to 0,5302	No	ns	0.2067	B	T1
					NC vs. T3	1.6	1,274 to 1,927	Yes	****	<0,0001	C	T3
					Test details	Mean 1	Mean 2	Mean Diff,	SE of diff,	n1	n2	q	DF
					NC vs. T1	1.601	1.398	0.2036	0.1141	3	3	1.784	6
					NC vs. T3	1.601	0.001028	1.6	0.1141	3	3	14.03	6

## Sheet: Extended Data Figure 2e
Extended Data Figure 2e: Normalised ITGA6, ITGB4, BP180 and K14 RNA-expression (RNA-seq data)
	ITGA6				Statistical analysis ITGA6
	NC	T1	T3		Number of families	1
	1.13598	1.33771	0.526312		Number of comparisons per family	2
	1.20525	1.06463	0.730123		Alpha	0.05
	1.42792	1.1543	0.417781
					Dunnett's multiple comparisons test	Mean Diff,	95,00% CI of diff,	Below threshold?	Summary	Adjusted P Value	A-?
					NC vs. T1	0.07084	-0,2806 to 0,4222	No	ns	0.7954	B	T1
					NC vs. T3	0.6983	0,3469 to 1,050	Yes	**	0.0023	C	T3
					Test details	Mean 1	Mean 2	Mean Diff,	SE of diff,	n1	n2	q	DF
					NC vs. T1	1.256	1.186	0.07084	0.1227	3	3	0.5772	6
					NC vs. T3	1.256	0.5581	0.6983	0.1227	3	3	5.689	6
	ITGB4				Statistical analysis ITGB4
	NC	T1	T3		Number of families	1
	1.12159	1.13917	0.739243		Number of comparisons per family	2
	1.07106	1.08958	0.839355		Alpha	0.05
	1.23418	1.34218	0.423635
					Dunnett's multiple comparisons test	Mean Diff,	95,00% CI of diff,	Below threshold?	Summary	Adjusted P Value	A-?
					NC vs. T1	-0.04803	-0,4101 to 0,3140	No	ns	0.9023	B	T1
					NC vs. T3	0.4749	0,1128 to 0,8369	Yes	*	0.0168	C	T3
					Test details	Mean 1	Mean 2	Mean Diff,	SE of diff,	n1	n2	q	DF
					NC vs. T1	1.142	1.19	-0.04803	0.1265	3	3	0.3798	6
					NC vs. T3	1.142	0.6674	0.4749	0.1265	3	3	3.755	6
	BP180				Statistical analysis BP180
	NC	T1	T3		Number of families	1
	1.48804	1.23062	0.281339		Number of comparisons per family	2
	1.12941	1.29942	0.571167		Alpha	0.05
	1.20751	1.42478	0.367714
					Dunnett's multiple comparisons test	Mean Diff,	95,00% CI of diff,	Below threshold?	Summary	Adjusted P Value	A-?
					NC vs. T1	-0.04328	-0,3937 to 0,3071	No	ns	0.9144	B	T1
					NC vs. T3	0.8682	0,5179 to 1,219	Yes	***	0.0007	C	T3
					Test details	Mean 1	Mean 2	Mean Diff,	SE of diff,	n1	n2	q	DF
					NC vs. T1	1.275	1.318	-0.04328	0.1224	3	3	0.3537	6
					NC vs. T3	1.275	0.4067	0.8682	0.1224	3	3	7.094	6
	K14				Statistical analysis K14
	NC	T1	T3		Number of families	1
	1.48158	1.51842	0		Number of comparisons per family	2
	1.52289	1.47711	0		Alpha	0.05
	1.55799	1.44201	0
					Dunnett's multiple comparisons test	Mean Diff,	95,00% CI of diff,	Below threshold?	Summary	Adjusted P Value	A-?
					NC vs. T1	0.04164	-0,03136 to 0,1146	No	ns	0.2517	B	T1
					NC vs. T3	1.521	1,448 to 1,594	Yes	****	<0,0001	C	T3
					Test details	Mean 1	Mean 2	Mean Diff,	SE of diff,	n1	n2	q	DF
					NC vs. T1	1.521	1.479	0.04164	0.0255	3	3	1.633	6
					NC vs. T3	1.521	0	1.521	0.0255	3	3	59.64	6

## Sheet: Extended Data Figure2f
Extended Data Figure 2f: ITGA3 and ITGB1 cell surface expression (MassCytof data)
	ITGA3				ITGB1
	NC	T1	T3		NC	T1	T3
	129.535	149.338	1.20576		2443.32	1970.17	9.24469
	148.642	170.097	38.0103		2578.97	2000.57	285.28
	127.781	151.026	19.3032		2891.09	1109.86	84.2949
	196.818	88.5876	44.2096		3318.64	798.705	511.949
	93.6318	79.6404	77.9219		2627.66	1208.01	615.685
	165.245	160.083	130.426		1717.64	1239.92	519.721
	237.289	275.683	59.8183		3391.09	1472.59	1596.99
	128.862	111.318	42.1931		2128.27	1030.14	420.035
	66.1788	80.7522	34.8493		1611.89	817.212	576.677
	195.645	129.527	169.681		3934.33	1627.2	1914.69
	313.226	71.963	23.9251		8773.45	838.609	599.88
	105.966	86.0903	7.11927		2960.63	1343.31	177.713
	240.297	31.6611	17.3247		4834.46	410.652	402.226
	185.243	70.2869	57.7208		5420.48	1096.03	492.737
	190.368	64.6365	122.897		4719.11	753.376	1028.43
	106.309	171.896	15.9644		2341.17	3528.57	312.848
	366.671	149.665	16.1643		9917.67	362.371	376.626
	142.477	81.3008	140.068		2582.39	661.658	844.162
	87.9197	115.321	6.98066		2842.78	2278.28	202.382
	155.528	135.801	44.7309		2156.48	320.502	1369.13
	185.924	12.8998	38.3329		3496.57	165.485	214.581
	90.3224	131.421	4.54829		1118.25	1533.55	46.8837
	193.439	118.79	198.77		1033.09	1809.18	2633.27
	120.158	217.326	7.12417		3729.35	3791.28	67.5747
	163.611	139.202	17.6743		2987.11	1628.65	230.518
	179.433	60.6935	59.9054		763.081	660.201	659.347
	164.547	178.277	75.0332		4541.6	633.321	948.9
	244.1	132.43	17.4682		3255.9	1625.66	187.791
	281.166	214.022	260.169		2504.33	1448	1319.24
	129.227	147.37	26.7549		3063.49	2699.4	332.626
	155.955	164.708	69.4803		2788.18	1329.09	638.891
	385.931	166.001	59.8821		4778.09	1525.13	712.939
	162.429	191.593	37.3369		2674.7	1572.58	757.611
	166.766	140.75	96.5603		3073.06	1620	1088.28
	123.127	110.661	17.2621		1299	752.553	166.384
	73.3519	419.199	5.80434		1580.8	1286.45	132.038
	410.39	88.5984	0		5533.94	1693.89	0
	186.559	444.52	2.69119		2226.85	3242.71	151.793
	111.712	89.1857	96.5284		1835.69	338.029	704.837
	315.983	151.603	124.808		3149.13	857.914	1346.8
	72.8823	387.266	285.783		775.169	1612.26	1031.98
	177.594	74.1202	28.7371		3384.01	805.324	777.318
	203.653	74.7014	46.4605		4018.13	1135.87	818.539
	235.242	84.729	22.4323		5522.83	1212.6	941.013
	213.597	278.701	255.785		2771.22	1111.35	2088.57
	158.882	133.168	259.813		2735.94	2047.48	1932.16
	55.1335	164.637	50.6359		1465.26	1314.11	895.207
	285.23	107.064	21.6681		5130.76	907.888	211.451
	219.331	135.424	15.3646		4582.76	2380.27	211.397
	239.73	89.5607	37.8177		5260.74	1044.32	722.115
	228.202	97.929	30.1759		5030.16	1500.96	287.775
	84.223	11.3274	36.5396		1836.5	194.685	394.808
	140.773	84.4541	21.4388		4455.53	1209.25	268.909
	117.34	87.1454	8.48694		2217.15	1419.86	24.1958
	125.697	43.2441	66.4445		2673.78	369.445	649.919
	228.974	96.7015	22.3906		3533.03	977.149	390.074
	92.7808	103.582	44.5764		2000.07	480.536	825.202
	80.0893	33.9401	52.2673		1809.82	167.685	574.292
	340.819	74.6845	41.814		5103.17	618.636	621.66
	185.337	97.003	38.9634		4637.86	667.073	474.932
	373.225	269.654	41.4743		7966.12	3732.36	1009.08
	92.2833	140.174	20.4722		2653.1	1218.36	206.468
	184.421	82.6682	84.0206		3309.35	687.128	1175.33
	7.77713	27.7928	31.4332		204.241	248.84	287.394
	112.225	127.967	71.9814		2291.29	1435.24	1167.48
	102.694	185.364	303.423		2791.46	3287.56	3348.94
	143.059	14.0887	17.0696		1304.89	172.173	0.751124
	118.402	87.2057	63.0921		2239.66	923.42	697.954
	284.251	121.557	42.8199		4392.12	1004.23	1140.76
	145.504	125.624	202.756		3846.96	1840.65	642.662
	277.121	65.1574	42.2728		5359.95	581.057	1488.12
	124.674	86.8355	44.2391		2787.83	773.343	774.192
	145.182	112.417	27.2836		4914.5	1902.46	119.518
	185.488	144.923	45.6104		4419.96	2490.25	915.93
	126.038	72.0269	48.7579		5526.23	695.489	414.972
	375.44	11.3732	57.0891		7257.61	203.665	485.149
	87.2757	79.6043	275.835		2130.79	442.005	3844
	200.68	267.157	24.363		4974.37	3525.77	385.791
	115.321	180.858	95.7237		2247.61	1339.27	385.23
	293.892	149.555	96.1408		6094.75	1356.38	1616.28
	425.538	57.5005	86.2776		6979.67	1401.38	1285.32
	344.698	74.2227	73.0387		8193.41	1130.31	979.994
	186.024	103.546	32.5077		4218.39	515.077	458.793
	173.771	53.3573	104.901		3078.46	663.043	1718.93
	342.373	144.598	82.35		7651.32	2825.4	563.116
	114.168	124.326	577.901		1392.78	1000.17	3110.09
	113.92	47.743	13.1113		2608.99	699.532	106.206
	54.9277	217.299	44.1863		610.181	1475.35	561.701
	49.9382	116.999	120.582		1220.6	753.642	551.909
	155.466	82.62	0		2951.24	779.115	49.0082
	98.5498	81.3901	23.4197		1908.35	936.989	655.955
	81.2465	259.255	29.5221		461.354	3171.85	293.057
	272.587	227.926	166.878		3680.21	3063.51	1142.46
	90.412	112.973	26.6617		2287.34	550.886	747.093
	108.116	86.7656	143.304		4340.2	441.08	868.332
	69.6443	165.302	50.4936		2165.07	743.282	911.085
	352.785	120.04	166.033		7338.68	1786.85	2635.07
	109.734	60.8056	77.7894		4859.09	1031.57	1245.64
	295.018	349.909	310.412		5024.47	1724.82	2566.68
	109.88	116.358	10.2091		2286.21	1494.86	457.94
	210.032	189.525	17.7332		2210.45	533.144	665.225
	200.685	64.2518	8.7617		3875.55	941.024	218.877
	169.641	59.3478	5.90737		3825.26	380.377	61.3414
	237.629	76.5391	17.8963		4270.26	829.159	244.406
	385.106	339.749	131.692		3950.69	1764.19	2112.64
	95.2816	176.539	71.4724		2131.26	2048.01	602.432
	252.13	103.962	79.2626		1738.98	611.999	1119.15
	201.768	91.6407	177.994		1604.17	492.383	1850.51
	281.428	88.5972	22.1404		2050.15	953.709	644.731
	86.2928	117.433	206.937		2828.81	1021.53	1658.42
	129.578	69.2584	46.2581		1939.14	843.453	904.153
	14.6743	57.7621	43.2639		743.139	1308.22	292.227
	126.066	158.205	34.8334		1931.5	865.772	231.561
	200.259	106.924	162.813		4106.5	1197.78	2237.14
	40.1239	263.812	12.406		226.429	2729.56	283.935
	139.688	51.3255	42.891		2841	688.428	545.654
	8.61839	72.9892	277.394		646.914	889.578	2449.02
	136.616	46.0802	41.1688		1907.15	582.583	360.474
	154.782	48.4545	42.133		3527.18	539.048	1356.68
	252.398	194.31	64.6462		3949.27	1274.56	1118.37
	317.882	239.676	60.7064		3070.37	1558.57	363.517
	308.027	74.9884	38.5868		4760.06	800.454	609.971
	216.7	6.64283	285.715		4794.03	219.463	814.977
	111.626	292.182	349.942		1922.86	1338.48	5956.82
	276.702	104.237	68.7799		5760.03	634.391	1245.85
	284.063	36.2938	101.615		2179.09	199.14	1743.7
	201.346	221.816	1.57252		1552.73	2738.46	25.368
	157.474	165.885	51.4454		2669.25	2354.79	1222.82
	152.566	179.367	46.5758		2637.06	800.678	653.456
	50.6633	153.487	88.0979		1109.5	875.959	946.508
	164.531	169.024	98.5952		2906.48	732.887	194.55
	161.394	76.8671	13.1935		1273.22	1796.59	326.638
	78.178	29.2832	57.8913		2002.12	213.052	874.805
	64.575	303.349	142.997		1419.49	1093.26	2617.88
	148.377	7.14928	93.755		2501.11	264.052	665.187
	37.6885	0	6.66665		1464.47	73.3451	123.587
	333.723	250.409	75.0418		5817.53	609.314	858.398
	423.629	283.973	339.699		1486.4	937.267	411.187
	184.674	101.899	47.9483		2620.35	1343.57	251.685
	123.167	150.656	34.9941		2435.53	1381.97	214.638
	16.9124	173.01	163.043		945.752	1903.07	2660.86
	173.402	84.6868	0.853723		3237.34	1436.82	68.0785
	75.4908	67.2218	121.584		2108.24	1113.04	1403.88
	76.6903	47.7008	165.086		842.535	789.874	1516.8
	150.708	260.092	15.3535		3520.21	2051.08	453.27
	188.464	211.225	5.78717		2335.54	1966.75	134.961
	388.89	103.731	34.5181		5125.44	1194.5	527.07
	259.301	72.4031	1.03281		2967.32	764.541	50.8567
	248.885	60.4909	245.457		3797.14	913.363	2494.27
	393.011	87.5229	0		7646.41	860.969	13.7376
	41.8972	195.765	148.753		502.962	2087.91	892.713
	234.311	118.394	122.488		3562.67	988.092	1888.69
	242.436	114.482	114.633		4731.53	724.535	2362.59
	122.862	48.2012	157.701		2043.36	269.386	2124.48
	238.256	96.7968	155.314		2743.93	1207.85	441.678
	78.4649	60.9551	166.108		1247.1	593.545	711.682
	139.21	160.471	54.5598		1620.87	1943.4	526.853
	157.908	89.586	17.4989		3389.35	1238.15	340.777
	71.943	121.992	61.8741		1214.75	853.763	1250.5
	263.794	63.8913	41.3847		4752.79	1102.76	287.049
	162.871	188.702	131.915		2927.08	1885.93	1538.8
	165.928	145.172	25.3468		3910.24	585.003	719.032
	98.1334	141.552	20.5826		3884.86	1946.34	28.6117
	289.615	48.352	10.5096		2858.72	768.225	381.286
	164.576	97.4757	35.1388		1513.42	748.756	790.182
	92.1696	89.7922	77.0216		997.531	851.322	985.809
	17.2864	406.695	30.2238		1100.59	422.136	324.808
	452.778	223.891	31.091		819.414	2156.56	152.72
	676.845	427.633	64.4708		8458.87	3804.1	660.036
	417.554	84.0634	153.452		5414.85	809.634	3033.21
	208.389	51.2266	114.569		5657.09	416.463	1578.08
	165.67	243.366	40.1569		2316.25	1315.74	270.472
	83.8259	130.736	20.5384		1176.82	1156.68	187.983
	316.852	89.574	37.029		4920.77	390.303	675.535
	105.035	34.2789	12.1226		1114.68	140.481	374.064
	151.92	61.9138	367.154		4052.35	974.538	1353.42
	239.905	211.816	12.6599		4275.51	1710.81	155.18
	293.081	59.3755	253.696		5392.21	692.126	1389.47
	210.209	89.3135	49.9232		2691.82	989.496	526.77
	210.734	79.9069	64.5739		3444.51	975.653	233
	113.95	109.106	13.7295		2635.74	1552.76	597.002
	22.8012	75.947	89.2018		354.193	464.873	638.247
	178.625	97.208	53.6901		3100.77	1636.63	4.5493
	254.5	94.4503	30.9597		2855.25	159.349	235.481
	101.589	84.0212	56.7162		1959.26	533.765	320.519
	454.498	58.8836	23.4688		2185.25	403.224	684.049
	212.983	138.279	65.2461		3116.19	1318.55	484.888
	167.551	101.776	12.7335		1894.6	1006.74	100.38
	59.7659	66.8865	8.80096		2015.34	777.029	96.9755
	140.091	23.7003	215.909		1870.67	376.962	2273.75
	24.3397	114.284	43.0026		586.281	1327.28	431.993
	120.719	52.9702	326.791		1339.52	621.829	2783.73
	128.501	247.512	10.1416		3560.01	2993.16	401.352
	155.526	94.2404	154.537		2487.4	1212.45	893.858
	112.915	148.937	174.981		1550.9	1583.18	2599.52
	118.745	76.9804	112.902		3104.37	1033.81	1015.8
	144.379	117.273	4.52007		4045.09	1409.21	133.192
	87.6134	82.9613	44.2256		1798.84	1300.39	979.553
	158.289	138.16	24.7874		2921.01	2220.21	293.916
	243.922	85.9746	0		2408.11	707.385	116.693
	116.397	233.841	70.2739		3267.83	1696.59	403.525
	117.482	97.3924	15.9546		2129.57	2147.17	98.2707
	11.406	109.776	460.412		535.864	2201.92	5042.02
	178.826	70.8911	41.5381		3098.72	1103.78	860.854
	23.6279	156.387	137.772		430.928	1210.97	1139.81
	103.315	18.1873	10.62		930.592	60.0879	164.933
	130.915	255.612	29.4191		3579.9	2612.38	989.182
	258.441	143.785	24.5433		4686.22	1167.1	1177.39
	109.21	224.667	112.707		2585.8	2226.42	2012.4
	270.565	142.328	23.0248		4306.03	1328.77	265.055
	285.767	88.0016	64.9222		4255.27	341.992	786.06
	84.8173	90.6966	173.346		1035.73	1236.78	1669.32
	152.531	166.386	24.6194		1625.28	2040.23	379.308
	142.937	47.5766	15.9791		1531.06	601.877	221.63
	134.988	23.1987	43.4491		3613.6	224.392	662.408
	219.223	94.7879	23.4283		7290.97	827.96	532.284
	157.675	27.4793	35.1216		3720.59	254.02	711.034
	112.235	131.462	9.96992		2363.67	374.006	167.589
	237.103	177.733	33.3136		7237.61	718.061	488.521
	290.608	130.144	149.916		2649.52	1462.99	645.68
	220.561	146.596	56.9223		2377.89	1736.22	778.768
	121.612	236.106	213.121		2755.89	2480.45	1477.02
	63.2653	168.334	82.4861		1287.68	2519.47	207.656
	166.209	9.73213	191.326		1969.02	409.241	1500.21
	142.943	123.671	40.0416		3367.24	1298.74	673.45
	93.8872	123.286	1.48052		3569.76	1286.87	31.2435
	214.658	5.93984	4.11161		7610.08	218.489	80.1988
	97.9034	144.905	15.4063		3135.83	2137.36	299.499
	162.802	81.243	56.4095		1888.5	180.754	642.194
	108.978	150.695	30.6236		2071.02	1207.32	248.421
	262.385	151.273	296.788		4177.45	489.832	1484.81
	129.542	131.093	33.7932		2496.86	2148.1	849.693
	273.499	247.899	25.0352		2460.82	2159.56	244.657
	192.758	40.0306	113.312		5531.94	723.46	1694.26
	189.289	50.7817	82.5229		4358.82	1292.91	616.311
	137.987	53.1837	18.2888		1969.91	870.564	320.109
	94.8592	237.67	43.1179		1768.19	2181.38	1054.73
	205.093	74.3638	160.018		2872.24	1126.37	641.06
	133.285	166.715	4.78012		2416.76	3995.39	111.326
	135.151	42.7859	136.033		2388.32	225.098	1617.11
	106.511	73.82	284.188		1771.27	1102.44	5819.13
	97.1045	8.50582	9.21432		1658.77	82.6204	352.812
	230.69	101.679	212.809		2642.5	541.455	1326.88
	301.736	192.05	164.083		6564.23	785.79	3068.65
	59.3894	152.555	53.2645		1377.74	424.565	940.637
	133.654	85.479	436.641		2877.87	1086.65	4005.44
	261.702	135.601	14.3587		3310.09	765.595	255.494
	56.6647	109.396	37.9404		1644.01	1382.5	270.371
	102.217	174.397	20.9481		3604.16	985.475	581.063
	200.767	87.7725	77.1687		2445.01	857.849	1560.6
	306.407	185.856	12.184		3122.42	739.322	1024.76
	121.169	32.9332	20.7801		3080.48	475.597	406.627
	94.1595	164.975	18.8592		3317.17	977.004	43.9114
	155.635	94.32	66.756		1490.96	2287.16	550.6
	112.219	120.182	59.5374		2429.22	1255.72	620.212
	311.643	40.4937	20.5961		1268.6	587.558	25.8729
	4.03926	74.107	76.9995		247.81	1067.66	733.071
	92.9563	83.903	13.797		2522.84	944.967	252.174
	132.226	82.6948	23.3817		953.361	886.562	352.055
	148.356	100.401	55.638		2780.55	1366.32	1082.03
	166.426	40.4515	43.3216		3492.77	511.065	374.982
	276.437	125.214	12.1999		5022.4	908.742	399.242
	130.049	125.862	17.7601		2475.53	1338.62	203.384
	137.149	188.055	13.7135		2948.14	2139.67	325.579
	180.42	138.576	260.523		2935.63	1244.82	2255.48
	218.132	111.532	58.0765		4721.11	1454.74	894.079
	66.9656	39.0057	136.094		1251.21	589.219	1016.61
	132.568	114.509	47.1228		1510.07	1438.26	499.427
	87.1438	165.041	14.5452		1327.77	2501.62	137.139
	98.5401	89.7259	120.131		385.099	958.085	1355.7
	94.0445	86.7475	20.5176		1562.44	967.67	432.74
	134.403	96.0878	41.056		2019.53	759.9	540.055
	388.435	108.206	19.9828		9016.63	1113.07	91.9201
	144.525	94.7686	20.7666		1196.98	938.459	204.149
	216.52	108.411	159.288		3715.08	678.454	753.033
	64.4394	66.1908	49.2755		1189.34	479.505	587.675
	217.371	53.2415	66.5131		2876.38	411.016	623.787
	135.28	170.282	183.165		2544.18	468.903	1267.2
	332.026	150.067	22.7966		2313.6	2005.5	704.592
	79.6003	134.191	103.881		2427.53	1027.73	1255.49
	71.4866	91.6287	39.2345		2665.74	553.817	841.019
	403.37	59.2429	47.7729		3444.34	4205.94	358.49
	452.974	198.566	46.7389		7204.86	1996.88	416.929
	68.929	66.9541	98.5253		1189.65	1167.27	1613.87
	19.6189	219.045	28.4133		295.96	32.5336	453.548
	156.887	207.729	34.8162		3065.06	1231.36	770.517
	271.686	15.2282	10.6397		3029.41	304.659	31.5299
	63.0571	115.518	120.835		1765.9	1545.1	806.601
	65.3836	76.0664	199.274		999.005	684.041	1576.93
	56.1273	153.078	77.4729		2135.78	1758.27	1456.33
	61.9144	54.2315	30.5059		1228.03	694.159	816.215
	73.8942	99.2988	26.5599		1394.48	1052.8	674.064
	188.25	44.0388	0		3444.57	434.15	112.485
	187.748	81.1574	58.0655		4507.83	1105.76	883.312
	118.985	111.479	16.2281		2187.35	931.566	179.031
	556.562	282.615	85.2803		3036.69	1936.59	487.484
	177.397	89.5631	15.2861		3337.88	562.476	86.8428
	1102.7	109.501	224.852		11249.8	1136.34	1188.86
	271.703	258.722	153.276		1919.6	3444.1	1320.26
	67.8952	166.252	68.4169		1973.95	1304.06	685.542
	107.422	155.12	105.088		1734.97	2352.55	2242.48
	199.409	87.6193	31.1805		5104.3	737.005	996.883
	142.476	263.516	35.838		1870.3	3188.06	187.614
	435.143	108.323	64.7321		5375.66	1510.96	162.13
	48.4954	161.795	122.844		2180.99	1183.61	1464.06
	75.653	75.0391	24.2833		1411.28	799.534	308.455
	134.901	240.677	101.32		2994.95	1249.76	1256.32
	112.635	106.079	37.2523		1447.98	383.544	467.339
	448.021	83.5955	33.8325		8051.56	2070.1	298.969
	38.6448	40.8265	238.903		2106.64	410.888	2995.97
	74.1714	62.5818	95.2049		1190.57	713.965	1270.76
	204.395	145.941	143.18		3000.95	1528.03	403.275
	194.314	133.322	73.2841		3873.73	1770.65	2080.1
	140.465	155.896	4.83041		2111.05	2622.72	31.3931
	65.6147	143.966	400.436		1514.52	750.81	6558.79
	189.55	90.6049	17.9773		1481.09	1237.29	399.839
	195.395	135.442	120.295		3849.33	380.735	555.983
	172.307	174.759	475.816		2069.86	1664.4	5962.49
	32.5671	71.6447	13.6915		142.835	629.517	210.794
	163.4	126.316	213.442		4864.08	1097.09	1690.19
	97.1893	240.039	67.0749		2472.66	848.104	731.932
	164.638	144.834	58.0495		1773.38	3136.42	320.254
	298.086	60.7924	33.9698		2836.95	926.392	297.147
	79.3231	74.0189	348.805		2478.98	1028.45	6765.68
	186.871	31.7033	16.5691		4564.62	631.678	155.793
	123.767	30.2732	415.27		1145.38	881.937	5069.99
	163.042	97.4322	427.774		3314.53	746.286	3918.73
	70.6066	165.574	12.1741		2161.74	1513.1	165.904
	525.442	112.029	11.3584		4172.55	1128.3	188.653
	92.5763	39.6629	13.9392		1896.16	793.837	86.7151
	254.017	70.6137	14.5746		5943.65	889.998	169.852
	205.225	99.1481	181.335		3232.93	1782.61	1526.85
	114.506	19.5318	7.15975		2130.12	145.83	75.1319
	22.081	88.953	150.713		966.723	3840.83	2362.11
	194.811	171.509	56.8278		4167.78	2554.66	711.053
	414.411	57.8755	51.6932		5936.12	595.926	540.627
	58.6038	143.868	30.4053		1801.41	2028.85	450.472
	198.628	141.277	100.327		5324.16	674.869	1593.4
	172.046	13.8729	10.2103		2561.11	189.603	305.03
	221.6	72.6986	18.1441		2084.3	625.986	711.634
	143.655	112.958	407.93		3138.6	1605.59	2118.23
	322.219	170.987	116.166		4338.85	2229.19	1047.04
	11.1833	89.7114	14.3183		211.66	954.764	232.943
	342.917	110.677	62.3537		5800.78	440.483	425.795
	166.253	142.976	15.7743		3373.4	1736.31	495.713
	162.794	147.675	51.5288		3588.23	1634.82	643.239
	205.391	131.765	36.5973		5710.7	1042.8	160.481
	250.457	41.433	384.903		6161.74	719.945	4552.9
	72.0749	23.7955	26.2508		2647.37	433.151	590.632
	413.173	108.118	59.0308		5525.98	2499.86	572.943
	150.848	49.553	100.366		2790.49	403.38	535.133
	69.792	188.657	156.201		1328.03	1972.76	2372.6
	123.947	119.932	50.3574		2436.8	1853.85	182.499
	130.491	349.114	185.866		3003.19	5758.35	1252.73
	29.2021	19.9092	52.0293		810.638	595.378	645.306
	128.669	141.267	6.67523		4361.8	674.221	113.137
	127.964	130.863	16.9408		3302.92	1311.34	143.238
	222.501	218.251	24.3274		5239.46	479.754	715.367
	99.0146	97.2345	151.793		2194.84	1042.7	2063.3
	41.6358	86.9561	88.7504		1099.96	928.742	791.183
	192.725	214.809	227.131		2832.08	2940.5	1238.55
	30.3471	26.1734	17.1076		2030.18	163.816	615.984
	132.056	99.1602	98.7964		523.462	1831.96	1226.35
	172.588	91.525	127.128		3209.45	1146.73	1664.78
	225.853	100.198	34.6151		3850.7	508.644	519.734
	234.632	19.5306	6.57465		3796.43	459.017	246.093
	383.017	218.258	45.1222		5582.66	911.212	714.939
	138.726	63.1075	351.4		1282.39	1493.6	929.583
	188.433	100.485	185.529		4122.15	873.158	850.952
	238.773	102.952	0.707756		2752.91	938.318	58.2161
	361.941	153.272	126.79		819.346	1674.56	1271.17
	114.46	152.117	191.461		1278.8	1124.33	2590.79
	287.893	96.5966	85.928		4281.72	1639.8	1152.92
	285.701	90.119	183.373		4901.14	865.4	1723.25
	295.274	58.5881	130.373		4832.08	1107.04	1827.84
	237.094	624.83	68.147		5119.77	3027.88	574.548
	98.1068	103.254	44.125		2110.67	808.57	203.113
	66.0408	70.7005	78.2935		1592.5	1042.55	850.607
	130.13	137.16	81.2669		4637.81	1943.25	671.794
	203.695	160.326	13.5026		3895.08	2053.67	381.382
	155.302	30.237	167.306		4387.06	409.133	1635.53
	300.969	102.055	20.5801		5710.22	1164.04	460.711
	153.097	19.3389	1.56148		3103.55	268.462	29.3502
	198.662	115.945	93.1		4889.87	1348.76	780.545
	188.637	79.7719	19.9043		3565.09	987.639	737.556
	356.852	142.022	14.409		7450.64	497.986	245.155
	166.516	142.409	117.634		3580	673.189	1080.21
	259.234	114.806	17.1763		7215.86	543.667	234.145
	133.29	120.815	104.422		3709.54	1804.38	1077.84
	95.9328	27.3648	110.935		1609.15	345.634	1419.21
	214.5	210.667	46.2188		3272.69	2203.2	627.174
	258.909	97.5275	131.796		4742.08	509.739	1000.69
	159.842	72.6274	35.8809		2454.36	941.556	318.849
	60.5345	146.646	84.8976		1317.05	1382.08	1236.34
	193.476	104.237	55.9606		1761.35	1483.59	344.002
	19.0609	104.706	78.1623		745.999	1262.54	348.412
	69.5632	76.0134	151.44		1624.25	477.358	1863.04
	230.368	90.6423	144.265		2764.85	738.81	2174.1
	109.68	6.96358	5.0561		2182.3	252.739	14.3093
	115.474	307.548	263.049		3150.13	3171.79	1032.78
	171.213	113.655	34.0238		4414.63	1464.11	638.477
	194.005	126.397	642.726		2116.23	763.406	3403.7
	65.9343	200.081	13.5026		480.519	2445.37	924.427
	120.778	79.4849	29.6926		3102	865.903	206.479
	183.275	111.534	25.6902		3470.21	1715.14	182.688
	414.085	202.441	33.4706		4738.41	1023.21	528.44
	289.014	197.558	27.9374		5585.73	1586.88	434.825
	177.778	182.522	5.96748		4118.34	1188.26	129.058
	85.8934	203.201	49.3185		2858.37	2188.92	684.746
	133.056	206.563	43.0983		2582.7	2191.49	815.305
	234.368	43.4491	19.4345		1626.89	674.515	102.823
	205.175	317.175	22.5157		3526.43	3903.53	415.967
	178.796	103.482	56.9345		2319.96	2805.53	1004
	215.08	158.08	82.9768		3357.14	458.509	2770.76
	127.419	114.129	171.673		2354.49	1734.79	604.122
	235.859	161.027	62.1611		816.892	1685.39	880.188
	182.48	81.8869	74.3733		3613.44	1116.85	1289.48
	178.442	101.212	24.4366		3582.54	1287.99	86.7266
	145.664	60.3993	2.36982		2659.42	589.084	379.326
	99.1187	103.95	88.4352		2183.25	1643.27	575.736
	113.259	69.0064	25.3995		2807.51	680.973	115.031
	106.157	177.297	23.9779		3257.31	1709.35	450.089
	76.8901	157.791	3.1708		1537.47	1310.85	61.3747
	167.559	71.8461	77.1896		3457.9	1621.34	583.429
	153.37	206.7	31.4774		1751.43	1095.19	213.725
	44.9899	88.6937	19.0788		1306.41	517.237	223.743
	232.964	156.371	129.176		4250.26	2473.73	2430.04
	120.397	94.6926	38.4445		2040.45	1187.11	151.003
	102.282	93.2867	25.2756		3284.66	1014.21	400.362
	129.629	68.7375	309.86		1730.77	641.92	2525.6
	210.287	54.1664	6.67155		2899.39	494.396	56.2377
	254.038	77.4724	274.011		5858.9	537.492	3835.25
	83.5403	47.198	29.5724		1827.99	834.391	270.322
	66.8809	183.055	89.1699		892.453	1078.64	1321.19
	418.229	147.53	17.0119		6103.33	1139.83	222.493
	315.822	25.4994	1.37013		6349.08	284.023	0
	196.847	54.1001	61.1038		2886.5	147.743	591.921
	86.6487	57.2533	42.972		1978.37	531.229	499.221
	123.523	47.04	26.241		2150.16	1386.87	578.379
	212.125	133.317	93.8188		3781.5	1876.93	662.329
	334.964	108.23	105.701		2470.51	1076.2	1390.46
	110.187	187.399	15.9202		3238.51	1391.33	111.492
	55.3042	81.6855	34.4225		1374.61	859.062	447.24
	50.3752	159.028	33.0597		1105.65	851.958	464.147
	66.7986	54.7898	145.556		6.45322	1058.94	1134.22
	232.89	81.4082	75.0443		4347.16	894.355	1049.21
	168.337	120.994	173.429		3708.35	773.991	3126.78
	319.349	61.8221	27.5228		3663.33	1171.3	461.955
	240.43	67.2061	118.966		5306.9	989.157	1158.17
	274.883	240.493	16.5433		2331.3	736.284	500.422
	190.394	108.171	50.1796		4322.64	1099	1138.2
	202.664	85.5465	77.1786		4576.93	1368.96	1085.55
	288.633	179.868	25.8975		7759.2	560.276	368.169
	255.628	169.528	187.952		3269.44	2060.18	3012.42
	65.6668	158.179	238.644		1969.64	1026.42	1623.98
	108.365	27.0705	13.7884		2221.93	439.285	122.592
	333.276	105.573	157.573		2773.21	559.706	1492.36
	231.501	13.7873	32.9554		4746.21	327.011	365.42
	247.363	146.194	34.2716		4642.32	871.178	525.52
	55.976	26.3965	71.7986		1170.66	480.025	835.036
	218.094	101.134	39.93		2307.68	1476.17	397.76
	107.586	202.005	134.488		3169.33	1966.34	1060.53
	220.8	85.7937	41.5233		4922.35	939.024	538.18
	388.87	1.54827	48.9591		8213.64	41.8732	299.052
	247.731	67.2676	35.1597		1483.66	901.648	585.102
	386.652	63.6103	22.7794		7362.65	835.116	121.038
	101.231	47.7937	87.644		1647.84	468.033	1069.93
	69.7533	143.846	17.9638		2226.17	1594.69	492.148
	99.7881	76.7706	217.212		2391.59	881.03	1900.3
	216.875	72.7902	126.547		3284.72	1305.83	1404.97
	82.5308	94.6516	206.45		2014.25	1026.73	2023.48
	459.375	87.1961	32.0944		3414.92	370.798	402.904
	242.655	52.3203	202.762		4898.54	1326.66	2791.8
	169.799	118.438	105.545		3120.36	935.401	1980.22
	81.1811	237.035	33.3676		2176.63	657.542	276.382
	219.096	166.495	27.4026		1277	592.85	230.038
	525.233	56.2151	226.486		8632.22	503.059	2802.22
	438.728	58.7811	6.56361		6717.26	435.604	53.4149
	110.29	115.609	82.074		1644.31	1632.51	1071.84
	119.838	221.259	40.4353		1792.04	889.719	244.678
	23.4585	40.2272	56.0612		1113	983.682	1254.02
	83.8114	65.7036	9.43634		1034.63	1111.46	467.024
	79.1294	113.379	206.8		1565.5	486.682	2064.99
	125.534	151.089	33.4179		2557.8	886.799	801.59
	124.712	247.538	32.0514		3030.13	2099.15	1332.07
	289.807	404.354	24.0453		2366.23	2127.17	423.482
	67.2549	406.191	61.051		1237.39	1948.45	603.011
	117.146	292.697	34.3501		1414.03	1715.8	857.876
	129.344	54.7922	44.937		4059.28	530.842	200.541
	293.651	104.644	16.7396		2076.6	1042.32	353.667
	110.824	52.2914	32.255		2630.65	531.541	129.573
	388.189	186.643	36.9444		8634.33	822.869	642.601
	103.913	123.662	46.1366		3232.79	1871.66	458.738
	81.9703	284.13	281.229		1066.72	3968.86	1509.13
	84.2363	73.2135	209.322		1017.57	1493.46	1165.91
	120.222	85.0413	26.7659		3735.2	2045.78	785.816
	54.1494	389.551	62.4297		917.804	2691.45	593.148
	78.0618	64.3821	21.6951		1498.76	1156.12	412.834
	300.049	92.0567	26.2962		7463.6	517.433	367.63
	175.247	19.6053	408.347		4549.3	208.319	307.42
	422.038	94.9169	481.707		4680.1	790.722	164.428
	39.1047	6.67057	200.485		494.489	119.916	738.835
	150.959	239.702	38.474		3875.26	442.917	892.709
	137.253	316.034	221.647		2253.78	2258.76	3205.98
	135.027	204.928	25.6914		1486.6	1993.21	322.133
	74.8335	179.434	4.27475		1883.34	934.547	252.724
	120.406	81.5951	31.47		1862.43	1529.07	503.638
	100.672	340.768	41.5884		2351.38	3840.26	339.012
	136.776	72.5708	44.8573		2076.08	807.713	571.343
	194.054	204.504	78.8185		1447.51	2046.97	575.747
	103.156	33.2648	61.2461		2459.51	951.126	127.663
	232.325	191.793	130.587		2815.29	973.567	2896.13
	179.623	93.2179	18.9046		2671.97	922.73	592.676
	217.658	155.157	29.5823		2131.78	2623.47	501.4
	155.581	50.0437	73.1528		2132.65	746.481	192.442
	144.957	5.79394	460.419		2562.03	135.379	4299.11
	140.845	58.066	17.2376		2868.19	304.897	544.407
	167.296	248.53	53.8827		2596.42	2810.92	870.876
	355.881	37.5527	17.3799		6094.58	403.22	163.727
	93.0362	246.681	267.728		1377.29	3126.16	2415.28
	206.018	158.439	2.86905		2688.71	1281.95	199.898
	497.398	124.464	296.208		6867.61	1134.12	2709.53
	179.066	41.7332	0.355718		2805.52	932.948	95.1178
	95.8554	34.9011	104.056		1790.43	637.306	1536.55
	93.265	71.9763	15.5118		2098.58	918.498	453.753
	130.387	111.897	289.486		2801.55	1302.67	1792.3
	109.582	105.328	120.484		1763.58	1233.89	471.469
	325.66	11.0851	174.707		4116.8	469.06	1588.77
	111.977	113.694	33.2192		1903.46	1482.58	774.279
	198.371	97.9725	77.4742		3902.17	892.179	797.938
	341.847	234.193	7.85524		4095.59	533.019	119.788
	173.544	3.00007	58.523		3317.53	504.976	1152.45
	107.005	45.3362	83.7164		2399.19	511.568	758.129
	511.269	102.281	44.845		7000.56	1635.79	235.569
	228.616	170.215	72.6683		2601.76	1772.24	487.066
	70.5171	107.121	45.9956		1242.04	1455.72	433.218
	261.229	150.316	77.8655		2790.73	1251.49	1146.66
	296.987	53.9494	3.77797		3939.93	1146.65	36.7533
	227.555	33.4939	50.3083		4625.47	237.335	656.519
	243.669	95.0809	155.01		4254.21	888.305	2300.26
	193.888	82.7659	157.95		2588.92	1338.62	2310.75
	97.2086	122.242	45.5564		1143.8	1499.85	753.553
	201.067	212.657	95.3913		3629.47	2086.6	1744.92
	253.812	324	268.349		2896.21	2983.98	3459.41
	174.611	211.245	45.5491		4315.48	2434.58	1841.95
	222.517	71.8786	384.241		5019.63	882.668	4853.55
	353.468	84.0031	24.8905		4255.49	1929.58	333.397
	145.779	72.1885	202.368		3263.86	1024.63	875.809
	126.286	133.484	47.5693		1217.81	1021.15	540.199
	84.3488	51.5956	55.8392		1935.84	587.985	780.456
	108.722	172.737	104.362		1551.1	1093.45	3031.52
	32.8588	242.331	159.287		565.643	846.325	1149.85
	91.5147	181.664	129.961		1201.67	773.624	1139.69
	105.69	136.442	7.25297		1750.99	1553.78	504.946
	103.744	93.3337	89.955		1624.93	688.344	730.072
	418.494	156.095	33.581		6355.72	1580.42	325.98
	231.401	123.515	6.22139		3375.74	873.134	181.557
	207.131	184.089	4.79115		2309.84	1089.69	320.183
	302.844	146.575	301.898		5928.05	885.509	1234.4
	313.591	299.762	68.4046		2708.5	1276.8	725.322
	85.2494	92.1544	140.967		3042.95	182.515	2466.25
	152.394	137.46	249.861		1872.86	1902.71	810.018
	157.232	55.6869	137.197		3331.99	1259.42	2684.13
	112.794	279.326	475.618		858.754	1330.15	197.131
	94.4295	36.3879	146.286		1550.1	332.027	698.384
	48.7835	26.5858	94.3364		456.85	478.474	922.081
	271.036	303.754	17.5737		3451.69	1038.43	32.4548
	58.5494	53.3778	28.2035		1153.55	897.049	276.07
	62.7194	86.6354	19.3977		1220.17	1131.78	158.068
	207.309	170.88	26.2042		2409.61	1396.32	638.477
	335.945	179.918	33.4265		5576.58	494.435	1161.9
	99.2144	33.2528	22.8543		2115.53	789.06	402.395
	150.273	189.624	142.298		2190.19	2190.17	1315.63
	170.961	174.829	1.09169		2237.96	1009.52	113.465
	255.34	18.9831	34.3587		3022.77	317.09	474.266
	345.577	94.1066	163.584		6578.91	562.979	2330.19
	122.499	221.673	8.30295		946.339	4243.31	339.3
	203.891	135.372	42.6432		3310.11	1601.87	655.217
	113.693	15.5671	29.4265		2610.01	185.66	1113.89
	283.665	106.926	17.8485		5193.71	1656.6	357.109
	403.301	127.751	273.87		3275.03	1560.41	4977.19
	139.445	56.5563	93.4741		1701.77	1119.34	502.006
	26.8889	10.7293	8.29559		465.399	411.113	148.84
	121.32	124.858	383.684		1617.65	1012.16	1657.93
	116.418	70.3062	42.2618		1854.85	1224.38	598.419
	112.339	103.752	4.35325		1552.65	948.214	155.725
	125.745	16.8428	89.1687		2804.85	172.138	353.32
	73.272	163.641	3.50689		1490.64	1579.4	116.772
	23.3205	110.681	20.7862		381.784	658.18	49.1152
	185.2	91.8746	70.8922		2338.57	1202.32	1546.08
	123.878	46.706	47.8968		3458.63	428.046	1192.96
	61.239	56.2995	158.995		1205.68	1077.14	1439.52
	175.257	98.3848	17.9061		2618.23	1460.84	338.021
	543.851	46.2466	75.6845		5125.94	494.228	594.852
	62.4095	37.531	118.921		2340.75	474.748	823.946
	185.143	39.2336	116.387		2503.76	1179.03	1176.26
	127.165	73.4691	42.5108		1422.74	491.388	426.382
	61.6178	86.5076	99.9347		1165.4	602.242	2279.91
	60.923	27.4492	94.7093		653.013	456.071	672.5
	91.7253	92.5849	474.221		1917.72	336.855	6026.71
	127.326	69.6358	452.875		2250.02	1730.63	4940.25
	423.334	73.9671	157.636		5345.12	394.55	2449.73
	150.692	405.044	137.977		3008.37	3594.72	699.096
	191.385	186.508	8.92852		3306.4	1090.82	165.208
	313.214	24.0355	8.89663		3382.76	310.513	123.74
	179.726	39.1926	43.5019		4626.64	753.768	870.573
	330.738	210.358	10.7684		2341.53	529.584	155.866
	265.578	89.7476	151.524		5112.61	1038.23	2044.83
	477.373	167.083	36.1078		2905.3	2205.33	337.535
	209.061	116.549	7.77919		2150.9	1547.05	102.467
	103.924	248.099	48.0354		1521.07	506.015	445.741
	145.535	38.9141	109.408		2420	1118.81	1239.98
	48.2436	77.6906	97.9341		826.003	1079.57	300.099
	195.676	144.71	12.9506		4313.66	2695.83	281.287
	338.686	193.8	30.068		6869.82	1467.63	91.3323
	98.3162	238.2	2.8531		1162.66	1038.68	94.0239
	320.855	102.673	254.536		4087.09	1198.31	2623.64
	168.373	108.991	95.8415		762.502	979.221	768.189
	347.788	58.2553	194.307		4366.09	869.666	2922.38
	256.82	123.199	295.789		6456.77	652.657	1899.3
	238.157	96.4748	103.215		2222.42	1748.8	1158.54
	107.194	100.999	5.93313		2045.51	917.722	140.943
	261.953	108.417	14.3477		1022.89	902.929	360.725
	296.917	252.395	48.677		3882.08	1347.34	485.953
	232.832	139.062	340.324		3187.75	2800.34	4059.52
	349.551	325.184	11.21		2948.1	2912.84	275.261
	322.099	29.364	0		3537.29	259.002	185.344
	123.466	131.615	27.6749		1821.59	1151.67	379.045
	279.091	32.5329	191.95		4214.46	966.084	593.216
	108.455	95.4704	566.089		1930.02	1526.56	2888.62
	79.7576	93.7714	259.238		970.355	1062.36	1421.99
	53.5902	58.5544	265.556		1667.55	3413.14	4171.59
	73.3398	113.89	71.0075		914.074	1214.29	735.239
	123.714	45.4267	52.1875		1762.2	1352.6	1010.19
	173.868	68.3938	26.1416		2965.67	886.727	534.717
	90.9385	9.73334	798.5		3033.28	226.984	3467.56
	227.4	94.2489	19.4639		3414.39	883.966	444.697
	260.205	114.472	39.0529		2537.65	1812.08	1130.1
	103.205	163.349	31.2934		1496.52	966.64	641.017
	128.908	121.446	0.0956759		2488.48	1552.72	85.5579
	85.5666	124.552	37.0891		1301.59	1744.34	138.912
	92.6913	301.276	100.106		1293.22	2783.99	2390.28
	171.483	469.642	197.773		384.546	5920.82	821.354
	188.256	40.2935	51.8821		2159.24	260.599	255.861
	233.954	162.465	78.1292		3395.9	1587.19	865.515
	123.616	115.776	68.3935		2017.25	486.526	994.15
	130.772	61.224	328.578		1450.04	745.749	1222.21
	114.732	28.9637	17.5394		940.39	396.393	376.571
	44.467	84.7242	0.571602		621.154	284.017	74.5154
	206.329	88.2343	165.343		2845.52	838.795	1928.41
	109.086	94.0982	57.7686		1828.63	689.378	820.587
	55.9977	27.6638	85.0829		1413.56	441.977	626.153
	150.242	188.882	206.067		2713.17	1883.47	627.231
	130.699	269.081	8.39372		1641.27	4058.33	279.932
	258.002	163.748	422.783		4712.61	1679.91	1185.22
	387.599	156.147	367.822		7758.25	1447.11	3477.45
	162.779	31.4271	654.606		3244.49	844.493	1912.48
	153.885	279.797	42.4678		4143.82	875.042	310.282
	121.571	197.809	214.265		1763.69	968.435	1229.47
	117.401	357.688	85.3932		2130.76	2075.71	579.583
	188.836	73.9032	46.8051		5324.03	611.749	1740.15
	186.012	93.7364	61.0069		2244.42	903.945	390.931
	389.354	236.535	13.5676		1662.08	1731.11	404.514
	43.9889	122.838	10.5648		2456.65	1489.4	46.5513
	490.25	157.12	208.021		7555.04	946.405	1367.49
	342.779	147.712	29.5724		8000.05	572.225	858.874
	91.8912	155.382	132.542		2228.04	969.772	2144.8
	78.9781	163.02	9.15422		1384.69	1254.37	241.31
	145.727	98.1473	12.5286		1977.18	476.348	646.791
	229.712	90.9233	113.962		5355.68	716.068	1383.8
	262.598	0	386.459		4610.3	153.233	883.494
	114.695	54.4112	0.902788		2490.23	791.612	22.9121
	62.2666	74.1733	246.645		1779.94	1148.5	1721.12
	110.715	162.594	52.1679		4632.3	1572.9	1020.59
	336.009	58.0937	227.13		4057.09	1042.54	1345.77
	67.4764	165.751	7.64917		1117.76	1707.05	487.1
	155.574	119.353	54.1746		2780.9	1716.42	518.948
	215.883	57.1002	78.967		2277.82	925.518	1347
	156.614	8.44191	106.125		3243.97	262.033	396.721
	170.184	221.644	22.0717		2840.81	1053.07	177.23
	76.6819	118.781	241.616		1226.6	1100.83	1993.17
	281.049	87.2528	32.4108		3466.81	1092.1	399.814
	162.906	162.913	25.1014		915.444	1840.26	640.847
	94.5469	43.1911	131.705		2382.52	584.522	1175.29
	103.451	97.0488	4.49431		1609.11	517.23	187.52
	301.362	50.8842	47.4295		7661.59	677.027	1412.51
	211.734	29.206	105.87		1689.52	166.782	981.676
	242.176	226.211	17.9957		1067.29	2044.54	176.03
	135.868	73.4076	9.93557		2927.07	611.385	239.026
	185.401	229.686	15.8601		579.038	3789.59	743.328
	124.693	209.251	66.5107		1775.26	1379.77	2258.42
	368.275	302.024	51.8588		3931.34	4285.61	1447.34
	155.281	383.605	71.5594		4020.8	1888.76	743.917
	461.779	250.301	139.379		10295.1	3514.54	2902.45
	186.816	250.255	114.074		3155.34	2095.44	1857.67
	177.724	156.196	269.758		1934.72	1452.95	1660.94
	261.918	39.8679	203.893		4703.16	474.661	1477.4
	140.964	112.938	72.9516		2268.42	1118.65	346.895
	273.514	63.3258	258.504		5587.51	664.934	4367.84
	148.199	137.071	22.4066		2502.82	754.399	199.18
	209.999	169.974	5.10026		3563.84	1522.18	73.5618
	402.657	146.245	295.312		6062.48	886.17	1115.72
	47.2341	330.838	19.9386		1190.83	2815.81	86.4724
	241.011	105.323	15.1462		2688.87	1045.41	365.081
	92.6792	41.4644	108.105		1312.48	1076.04	1992.71
	83.7703	309.619	172.712		1782.44	1653.05	2064.74
	210.018	77.0709	29.911		2914.85	924.354	625.579
	131.237	143.332	31.9545		1556.34	587.123	285.374
	278.875	87.7339	170.023		5376.98	1067.13	1911.61
	53.7536	216.895	24.011		531.319	1767.87	466.192
	449.863	49.8026	121.407		9597.58	3081.08	868.85
	363.018	266.644	13.034		4481.85	3097.99	419.994
	81.7258	226.753	49.9109		1373.6	1596.74	452.807
	79.7903	15.8589	22.2312		1468.8	117.846	555.813
	136.583	131.412	54.0839		5117.37	1421.77	632.957
	156.45	79.052	93.9022		3006.31	1142.15	1150.9
	55.2727	51.8741	88.9123		1739.39	920.383	674.822
	188.99	175.928	16.8708		2490.99	1421.39	98.1338
	185.632	66.1341	35.1204		3370.21	412.961	987.947
	50.2796	137.165	65.3969		558.818	1000.35	1362.92
	80.2781	120.121	18.815		290.645	1202.22	91.8476
	176.321	134.023	2.01533		1902.98	1441.84	0
	114.986	242.757	86.9461		2707.15	2461.87	1456.83
	133.93	118.766	28.98		1835.33	1046.19	916.275
	258.331	83.2458	52.9603		2073.37	1123.85	1552.43
	177.101	145.216	3.88223		2919.59	1350.67	510.937
	53.9025	46.2321	42.0103		1611.72	409.627	766.611
	21.2821	48.9356	12.8598		517.276	469.135	650.964
	110.094	65.9846	8.09933		2884.77	385.269	240.365
	138.618	205.011	132.236		1489.8	2396.04	3325.18
	210.925	79.4801	62.1292		1285.46	871.346	801.13
	108.816	85.86	42.2115		3829.95	695.559	429.239
	144.389	9.55246	93.2349		2984.38	105.664	866.809
	234.334	189.95	7.45168		5047.55	818.312	103.821
	246.637	97.4021	154.97		2902.63	1786.97	927.363
	28.4564	19.2918	33.2228		616.669	394.791	761.589
	137.801	92.5342	420.792		2571.29	706.337	4241
	171.173	93.0817	57.6607		3244.35	1192.62	994.46
	188.286	126.508	11.0763		2214.12	1637.07	511.616
	112.898	98.8033	244.597		3221.2	731.055	1968.07
	91.3126	54.8151	91.2674		1378.64	829.934	1581.64
	178.867	115.876	393.576		5679.72	377.784	3712.06
	17.7427	109.07	101.174		397.064	865.474	690.282
	25.3565	131.07	31.0223		1241.69	2747.25	77.4417
	245.205	81.6373	16.6611		2188.12	833.964	240.131
	343.914	183.286	42.4482		10419.4	1614.53	371.912
	56.9806	144.887	8.95796		810.921	1242.51	130.679
	376.297	55.0876	31.145		5431.74	885.407	438.519
	250.438	42.1673	22.2471		4017.95	555.477	136.65
	443.295	88.8553	263.095		875.889	1535.4	3274.52
	349.565	161.51	136.174		8776.74	1861.77	1020.87
	175.946	69.6418	2.44587		3432.45	761.139	15.1651
	193.564	127.746	6.96717		7754.59	1289.05	5.07037
	379.588	74.7099	184.386		10484.6	1042.73	1748.79
	297.02	92.2955	15.394		10153.9	577.883	214.641
	177.726	44.3004	98.8737		3441.91	243.674	1341.15
	105.942	45.423	32.9505		3519.92	378.139	229.034
	90.5137	114.579	45.7331		1140.5	2789.77	575.027
	89.5405	214.142	180.767		2751.56	3367.1	853.011
	248.091	51.0699	24.6598		3753.11	781.747	666.351
	71.7081	43.7265	22.0545		744.614	569.493	337.639
	106.55	182.582	60.7039		1321.12	913.891	1758.02
	169.728	73.4992	6.38207		2676.24	312.684	106.677
	272.098	98.8008	35.9067		8408.46	1549.76	1233.71
	275.843	71.1274	23.3584		6786.84	1194.38	124.982
	214.306	175.725	28.8843		4032.59	507.337	341.344
	155.323	92.7923	147.288		3939.9	951.145	1568.51
	165.4	207.933	200.191		1474.9	2827.56	1931.25
	55.6915	114.323	20.8843		546.298	752.061	133.571
	141.311	130.646	150.813		2433.04	626.9	590.498
	322.912	230.294	72.6413		4448.04	868.089	612.159
	166.475	201.124	116.507		1895.2	1961.86	1275.59
	206.409	142.906	80.5518		1419.17	3058.25	756.662
	240.164	0.28819	8.43542		3646.5	30.901	271.546
	165.935	235.174	61.105		4037.73	2861.84	1001.95
	134.425	102.713	264.996		2190.2	1622.37	4205.1
	147.366	122.542	62.9572		4462.68	695.177	798.664
	112.269	10.2518	16.5728		2157.42	318.424	530.337
	130.082	53.5538	25.7331		1593.73	651.976	145.877
	206.091	90.5302	18.5415		2652.53	900.159	25.1368
	124.426	50.7539	81.3024		3976.56	303.249	596.464
	277.21	105.364	35.0652		5692.82	2080.26	454.509
	97.1663	174.975	232.27		1478.09	2699.77	2864.72
	307.87	96.7196	86.0028		6415.4	1234.22	1156.53
	270.113	230.563	4.55442		4887.42	1382.37	45.3193
	340.461	98.7032	55.7459		3311.26	832.125	427.491
	67.4074	57.2858	263.897		1286.63	689.46	1911.23
	77.281	39.5471	133.121		1076.38	849.836	269.129
	27.6188	90.0478	4.61698		1021.99	822.583	40.1075
	81.7815	231.697	41.3479		1265.38	824.803	908.765
	264.713	59.6408	671.287		4099.32	763.721	2064.97
	362.551	211.977	84.9013		8714.15	2103.45	993.733
	280.713	134.928	30.2667		3686.47	373.544	760.333
	246.503	39.3084	86.5695		3827.54	209.239	1365.85
	254.47	134.317	25.4535		5178.11	993.436	221.705
	120.237	62.0597	7.31798		1347.03	228.156	637.852
	267.008	96.0564	29.1934		6244.73	696.495	404.728
	119.187	236.918	57.8275		1970.48	3021.44	1411.9
	184.771	86.7982	2.64581		2510.97	1188.93	36.3081
	6.09945	113.026	394.872		6.96323	1382.1	3785.17
	90.4919	118.995	38.3857		551.029	1343.64	580.951
	402.948	187.479	19.6957		4647.15	2556.45	621.145
	187.313	208.354	57.2044		1009.65	2446.04	183.546
	136.975	85.6177	39.4185		2442.72	1741.9	652.927
	41.9033	84.7652	7.92025		1795.86	650.05	217.193
	193.656	59.8591	23.2296		4397	670.9	464.138
	25.8019	88.8927	7.02359		384.903	543.979	144.097
	89.1785	72.039	466.182		2828.93	2337.74	363.47
	350.406	91.9313	72.3089		6371.81	668.376	1140.94
	161.867	119.693	7.70314		4719.38	1700.08	186.269
	358.88	129.348	200.576		4175.28	1106.93	3035.7
	304.104	133.562	144.726		3237.12	931.212	1326.92
	162.667	81.3527	10.5513		1358	1144.73	890.397
	245.634	6.87917	42.5095		5034.98	63.6949	500.674
	642.17	87.395	422.288		6526.8	423.881	1521.44
	111.306	42.8016	121.155		2566.19	333.343	2783.19
	94.3871	202.451	33.0315		1854.78	2140.71	224.443
	279.531	101.168	24.2379		3149.77	1413.18	407.722
	150.583	182.108	25.7515		1177.83	1182.21	492.988
	230.995	419.29	18.003		3854.04	5715.74	242.914
	142.679	69.4839	19.7227		3255.25	800.402	383.882
	122.77	221.696	11.1438		2154.83	905.917	238.114
	194.205	84.8894	43.6		2261.75	823.198	1898.01
	66.8881	60.5825	221.81		632.944	382.036	2586.06
	339.085	327.837	45.3847		3643.99	3779.97	1581.87
	149.062	109.653	15.1033		1329.98	183.276	345.469
	45.7126	203.415	159.787		1323.87	1234.38	997.335
	44.2806	142.156	45.8705		955.917	2809.93	1305
	146.611	128.267	22.7942		2891.73	1224.38	619.87
	122.669	74.6906	256.142		2702.45	805.276	250.023
	71.1235	167.28	55.6662		1202.53	2222.6	86.9636
	111.803	75.3309	186.347		1794.23	530.691	326.439
	145.507	114.86	47.1228		3058.15	1480.8	162.16
	344.654	247.52	44.9615		2207.94	3599.36	500.651
	40.366	83.0553	3.2125		947.393	1669.01	59.7138
	152.261	109.927	162.638		2104.17	663.951	520.895
	213.064	54.1724	43.5497		3905.57	1161.86	304.982
	302.02	38.5511	154.117		2972.76	839.112	563.87
	628.012	182.634	260.755		6436.67	1595.94	3217.29
	232.966	41.0616	20.7433		2468.77	816.574	448.234
	88.7997	312.179	35.4332		1571.25	4275.72	126.3
	80.5384	118.476	158.79		1307.96	2169.21	2075.21
	279.84	128.483	7.19654		4312.61	1051.9	151.054
	241.438	78.314	59.9176		1892.72	1331.42	460.474
	77.4735	72.7468	83.9593		1331.66	701.6	701.845
	148.38	135.488	23.0898		3744.97	636.062	446.155
	163.442	213.462	35.6062		919.996	2229.86	534.154
	303.304	57.5668	34.7377		5518.28	1140.31	601.53
	172.163	46.2973	67.6821		741.079	607.594	851.426
	134.983	113.869	99.2085		2052.83	1141.65	1054.64
	201.507	193.624	19.9055		5389.65	837.75	437.961
	74.3046	62.2249	109.919		1868.9	637.434	2224.7
	419.473	13.7644	19.6246		4399.69	438.407	637.578
	138.238	126.278	44.6622		4447.43	2517.71	606.447
	352.909	98.1268	52.7653		7180.29	539.214	1120.77
	192.449	110.518	92.5677		1050.8	1516.08	920.355
	305.736	142.122	105.421		4952.25	1221.3	1580.76
	277.732	120.503	198.789		3114.92	1332.57	2765.32
	65.386	150.651	0.54339		1469.94	1062.59	37.5297
	96.9133	115.365	34.6776		2564.3	921.769	550.071
	398.027	118.302	11.1315		3065.78	1000.5	235.434
	112.696	126.086	98.0972		1983.96	974.429	1399.7
	96.5477	114.897	50.4703		2425.48	1675.46	517.143
	132.913	209.897	188.788		2681.99	2840.9	1824.37
	422.732	132.21	20.4648		5088.16	1517.12	689.275
	244.717	72.1463	168.128		5963.24	894.811	1581.38
	62.119	117.092	61.3994		919.736	1333.7	646.406
	159.038	59.7855	15.3413		2392.29	698.521	424.531
	144.699	158.528	4.01348		1959.27	1692.15	35.1981
	22.6886	82.4331	57.8937		1160.45	773.427	1032.51
	94.4742	205.201	50.1489		2411.34	1543.5	750.768
	98.9142	143.569	30.5022		1766.14	626.362	404.878
	150.782	13.1892	24.0846		2797.1	336.03	523.744
	275.778	134.365	137.746		5491.83	2127.8	1193.32
	239.164	172.62	213.251		3771.26	3465.11	3241.78
	267.749	219.251	29.2008		3788.71	1379.6	274.902
	100.589	58.9523	58.4739		1858.59	264.236	576.856
	142.151	129.813	5.64488		1881.35	1124.22	0
	399.083	802.126	76.2414		6154.6	7832.31	951.922
	213.147	186.122	349.087		1241.27	1933.52	2478.92
	184.766	297.572	440.292		3046.06	3626.17	3122.38
	47.728	286.139	14.2545		227.226	920.51	224.589
	112.315	117.263	119.476		1982.04	2364.81	896.187
	125.27	91.5575	79.1191		1900.75	771.81	670.637
	238.605	133.952	91.0835		4510.88	1873.64	920.162
	121.207	117.309	27.7791		2434.75	1123.22	495.206
	90.7424	94.0222	38.0557		1492.93	890.311	376.188
	141.999	99.2349	204.09		1751.74	1858.54	381.395
	129.789	426.17	127.026		821.76	4920.6	488.763
	214.557	51.106	87.5901		4256.5	647.889	1291.1
	144.406	230.974	0		2673.27	2438.05	59.5573
	115.651	106.267	84.4205		2265.33	1428.78	101.832
	98.384	187.902	203.889		1398.91	1077.59	3036.9
	285.355	100.401	58.8934		1676.9	1012.36	714.88
	230.627	84.3082	114.638		2860.66	977.351	1482.81
	151.799	92.4498	139.764		4396.31	1202.04	708.014
	193.586	235.362	40.6856		3000.25	751.991	499.267
	321.305	41.2244	67.3558		5202.07	161.088	797.287
	143.244	163.384	207.06		2129.37	955.294	1519
	194.409	2.2404	14.0987		3011.89	80.3836	213.223
	6.15271	168.392	194.866		278.092	1056.8	1750.7
	249.311	198.417	5.86812		4087.11	1855.85	42.37
	103.954	133.71	303.28		2546.76	778.732	2003.56
	58.3956	42.8052	40.2636		2708.48	765.387	546.964
	52.9099	11.5155	83.9789		2449.54	199.609	1358.83
	318.397	98.0544	59.6711		4827.5	1129.04	1295.88
	172.725	200.699	50.5451		2651.84	2067.53	563.638
	100.822	151.618	2.86292		862.621	1229.86	87.5617
	245.965	177.994	19.0027		2867.12	1032.14	200.272
	169.386	151.028	4.04169		2623.39	1175.74	226.98
	228.729	111.204	82.6971		6173.02	1230.59	653.978
	481.709	77.8365	69.2963		4153.69	647.365	1769.89
	165.781	121.68	168.139		3875.32	1242.5	1373.77
	267.703	66.5537	39.9594		3389.48	632.528	395.051
	188.984	104.439	61.2694		2306.08	1170.61	1039
	257.466	138.243	60.0501		2592.98	1731.52	305.798
	130.615	123.838	8.42561		2676.84	1028.43	16.8836
	75.2632	109.049	56.4071		3809.64	1833.83	995.875
	106.734	134.95	63.6269		1387.16	1555.75	299.959
	254.063	202.908	36.1103		3579.67	1264.51	392.079
	109.438	105.268	48.7187		1680.09	1466.8	706.611
	193.522	99.8957	28.6868		3338.62	569.323	622.346
	205.834	72.004	2.08524		841.809	569.447	185.652
	143.311	67.3845	131.287		893.851	585.255	809.584
	60.5466	230.007	11.6909		420.457	2603.75	55.0931
	132.191	144.144	10.3894		2704.48	717.622	110.013
	46.7439	142.209	28.6966		480.64	315.756	554.38
	227.126	32.276	382.047		708.466	1071.39	2853
	400.518	51.6523	119.01		8033.94	888.669	1254.53
	107.986	108.317	6.69854		1417.27	1491.37	171.515
	63.8366	71.8991	97.3944		1583.6	1000.36	885.734
	250.442	179.281	36.9272		1133.08	1281.33	389.189
	207.695	44.0653	5.59091		1793.21	489.698	88.1598
	66.5637	116.085	39.665		2164.07	754.442	673.121
	93.4345	147.178	24.2833		2062.36	2648.5	298.485
	191.809	32.2375	161.852		2652.56	432.266	491.032
	181.642	166.61	59.3976		2356.66	2718.25	1215.02
	154.278	48.7897	189.788		3232.81	391.362	429.069
	139.911	105.857	36.3458		1712.27	485.098	1201.7
	264.513	267.36	21.5737		2518.25	1288.54	832.816
	42.1284	149.601	16.509		562.159	3355.74	224.676
	295.918	144.853	14.739		2551.05	718.824	766.251
	125.056	97.6348	20.233		1509.62	1575.07	608.531
	113.308	56.2995	0.551976		1905.79	732.901	35.2764
	397.292	111.312	9.28915		5368.01	1057.28	218.962
	128.399	191.852	5.45966		3453.88	2503.32	32.1235
	144.495	54.5378	102.695		4673.28	445.163	1994.86
	81.5793	118.919	54.1575		2521.16	2090.51	696.152
	97.268	212.326	51.2479		1337.07	1793.95	898.579
	212.005	42.4411	44.0808		3153.86	411.576	500.248
	222.124	103.235	315.973		2471.07	1265.47	3952.15
	166.391	144.377	233.514		2917.86	773.544	2375.8
	224.344	55.4699	79.151		3432.55	814.387	757.168
	70.4323	146.385	3.88346		2180.41	2969.7	48.6229
	165.808	85.2234	70.3917		2457.5	1030.04	1387.82
	187.008	44.6549	78.6799		3159.85	902.518	402.672
	207.911	59.6058	45.6264		3131.79	827.485	899.962
	323.016	104.981	71.6907		4076.69	685.152	668.047
	160.86	144.277	337.932		547.988	1584.77	4007.86
	185.61	146.035	46.4911		3957.95	2176.43	295.094
	126.487	69.6973	93.2129		2841.64	584.571	1394.65
	210.089	484.047	56.9468		1288.84	4382.1	1259.75
	233.15	161.871	17.1751		3236.36	1464.72	232.181
	69.125	289.785	114.237		1122.29	2470.16	2352.96
	225.147	68.6808	36.8941		5379.74	873.002	524.076
	227.985	157.988	0.38025		1510.25	1063.59	64.3447
	171.53	92.2014	49.3798		1988.05	1216.51	546.885
	150.005	266.729	48.3887		3338.79	2833.17	793.544
	156.682	95.7212	20.769		3134.14	1069.87	263.441
	135.188	109.062	6.01164		3087.2	1968.94	88.9984
	75.2378	88.971	162.617		1317.74	1029.45	1342.6
	108.016	73.9369	175.802		3453.15	1306.06	255.782
	324.798	85.1546	180.586		7638.04	1367.31	2230.41
	125.234	161.584	185.63		1410.16	2514.05	1750.36
	264.913	129.564	0		2261.7	1944.21	95.732
	6.0704	37.7746	95.1619		319.526	744.8	834.266
	225.894	70.674	39.4111		4191.93	642.748	885.369
	71.7432	30.8761	141.631		2657.58	495.649	644.134
	139.338	159.096	529.992		5073.91	3156.29	9479.16
	3.59503	80.423	65.684		100.048	598.822	639.873
	15.0519	112.747	5.80311		166.877	1228.52	61.6589
	290.401	25.7707	26.674		5852	335.248	147.397
	128.999	57.5089	36.9505		2356.94	419.993	577.529
	289.331	80.2373	14.3391		4385.39	734.659	590.164
	21.6876	96.3844	13.5455		701.326	1343.23	55.0494
	215.99	59.1512	37.2437		4562.61	1080.93	1171.54
	128.254	70.8392	10.344		3641	1381.16	391.928
	149.425	208.749	25.083		1628.9	3443.12	141.534
	109.566	59.759	43.7251		2061.66	448.091	577.229
	497.401	77.5037	22.4053		5984.69	1897.09	592.736
	112.115	142.383	80.8977		1923.42	1877.93	665.157
	155.384	205.39	40.0453		2460.99	3491.34	976.477
	133.075	88.6841	114.265		1986.49	802.298	1246.29
	191.712	86.7777	173.414		3508.88	1775.41	2342.8
	337.825	330.507	36.5617		9284.47	2059.98	800.586
	131.689	80.6545	214.525		3375.35	1693.81	842.773
	154.342	213.285	102.551		2672.07	4399.55	917.835
	93.3957	257.349	94.9902		3095.86	3731.66	1043.6
	203.698	152.914	45.5712		1332.41	1299.58	1159.22
	187.509	115.378	110.538		2530.39	641.689	217.684
	58.2806	134.483	78.6529		1961.35	1128.82	1270.7
	196.491	32.5606	37.2694		4160.12	148.045	511.79
	88.4402	93.0262	33.646		782.345	1438.35	460.303
	249.892	34.8866	448.078		4792.27	380.47	4220.78
	160.384	54.3979	156.585		2450.23	835.365	729.736
	37.2733	312.043	115.016		1619.89	2682.22	1517.32
	5.66732	57.8839	76.2267		72.7204	683.031	858.62
	248.716	73.0555	38.0815		4533.48	737.224	204.258
	216.611	136.14	78.9069		5919.7	2200.38	1574.64
	223.645	167.831	99.1619		5885.08	1219.51	1425.28
	44.5445	149.851	35.6528		836.344	1239.93	336.171
	136.063	100.918	59.9042		2612.26	863.984	770.018
	338.53	160.455	112.328		4555.45	592.831	1490.8
	116.197	17.2178	136.457		2820.77	109.794	1340.09
	271.566	114.327	25.7589		7037.82	874.552	466.144
	182.786	39.2396	30.2618		2751.4	197.244	427.74
	46.7172	301.972	37.2915		1372.95	1099.51	590.922
	46.5587	116.373	9.22046		976.715	1076.83	176.014
	205.967	139.506	96.4916		3817.44	1113.59	2398.19
	309.801	44.3077	207.834		4525.97	606.386	1630.94
	101.169	239.739	88.943		2184.48	3816.04	704.892
	254.203	100.201	103.347		7023.36	808.232	737.784
	256.156	168.051	38.1232		5298.47	1406.3	568.15
	98.2521	269.741	15.5878		2577.63	985.128	396.034
	175.424	219.537	59.7214		2868.87	1166.31	1382.69
	115.106	64.9669	2.63354		953.425	955.618	69.2978
	360.103	119.54	16.5139		6170.62	1515.63	515.797
	134.204	78.4455	109.598		3508.32	1453.89	837.84
	107.701	140.761	37.4534		2407.02	1050.18	1149.54
	95.9655	121.954	3.3045		2093.42	980.45	83.476
	100.189	97.8784	16.9494		2098.28	367.764	60.8813
	295.844	157.862	26.8224		6020.57	1818.32	183.287
	135.343	260.461	60.9836		2407.81	2531.01	1097.98
	269.649	45.5726	2.64826		3484.79	544.574	17.4242
	143.881	129.675	71.963		3393.5	1026.99	807.23
	262.67	133.452	217.973		5963.62	1948.92	2740.44
	18.5961	62.9664	75.2466		454.138	928.19	1066.74
	183.136	89.7054	35.5632		3037.25	1646.26	297.021
	116.558	103.973	18.9953		1990.94	627.933	450.748
	286.668	62.4106	72.5837		1771.85	752.706	825.295
	359.227	56.7046	3.33639		6103.08	1234.91	91.5945
	81.146	162.277	78.1292		1185.28	822.248	815.746
	229.42	31.9408	76.158		4880.45	297.723	1218.55
	157.385	69.9698	44.4034		2684.41	1726.13	1005.6
	400.727	65.3467	119.645		6256.59	1024.76	2083.48
	69.9373	127.259	30.463		2794.08	713.803	631.346
	288.154	107.494	29.6092		4516.46	718.413	696.944
	109.601	98.2028	104.703		2161.92	783.16	616.137
	94.8035	136.123	103.786		1837.42	954.277	1234.73
	170.486	114.025	5.04997		2253.15	279.963	59.6413
	50.9526	79.1364	308.453		1705.05	1014.98	4266.24
	173.721	26.5641	10.6887		1759.68	427.434	123.256
	25.7353	111.657	315.852		681.799	580.145	212.718
	40.6287	59.9652	5.56883		995.022	943.109	93.4879
	62.0548	177.292	45.3663		898.57	1963.62	740.189
	106.258	122.266	14.5771		1858.38	1437.37	422.646
	285.182	85.4079	203.553		2804.11	1611.23	1258.48
	275.462	103.974	36.2268		4655.46	990.925	726.717
	83.6383	82.6948	195.341		882.41	440.35	2449.1
	375.567	3.3594	67.162		7056.76	70.6175	536.476
	79.2008	9.69234	16.4391		2588.99	142.783	130.913
	316.641	34.5454	55.7005		2697.22	178.543	817.042
	109.346	53.4779	66.5414		1238.24	521.447	596.58
	513.319	136.838	41.7797		9593.99	1787.14	412.123
	396.345	79.1786	128.005		6901.33	846.204	2225.59
	141.334	178.877	48.8413		4291.39	1957.73	929.751
	512.087	63.9431	23.6577		5694.33	406.526	180.377
	397.342	485.325	31.9938		8737.81	3856.04	925.151
	88.9788	105.713	31.1033		1948.9	1104.73	466.276
	197.79	179.13	59.0161		3888.91	2000.65	731.179
	45.5758	90.172	112.441		950.273	1318.59	1977.39
	237.814	105.904	110.506		4137.15	1112.65	2344.32
	168.671	120.179	55.1608		2284.11	1444.38	741.472
	150.431	69.7383	78.3721		2780.21	798.709	333.758
	232.913	77.277	40.9566		4705.5	1146.94	635.605
	267.095	129.279	378.831		5753.15	430.485	107.314
	165.854	49.5855	26.5169		1838.06	777.501	310.168
	97.9761	90.6568	104.276		2581.52	1371.6	579.488
	53.9097	92.9309	18.2925		2849.53	1703.33	689.377
	414.909	124.721	95.6146		4902.59	1495	1569.04
	82.5356	15.004	87.6722		1710.83	542.894	695.505
	569.341	148.58	10.5047		12336.6	1456.52	560.621
	100.405	67.7415	49.2289		1706.53	834.087	825.751
	167.894	68.2202	271.055		2360.24	807.042	1318.66
	157.638	372.811	210.781		2093.95	2133.03	410.263
	32.515	62.8591	67.2037		530.766	1274.94	595.293
	209.599	110.6	63.741		1749.36	1836.54	658.189
	157.471	208.038	64.2917		1322.36	2494.42	970.873
	212.037	255.978	16.0907		4102.43	2294.11	89.554
	134.781	197.164	224.026		2255.92	3624.63	2605.01
	299.134	93.2806	28.9714		3014.7	631.741	561.39
	132.827	98.3426	20.5262		2763.56	1478.1	187.39
	199.396	53.4767	31.6859		834.297	332.554	301.987
	126.284	105.128	67.7398		2473.6	702.226	841.443
	165.952	162.778	75.9802		1757.44	928.045	1180.45
	363.131	154.909	77.6471		9202.01	800.924	1082.2
	199.599	52.9063	86.6308		3100.32	673.605	1411.4
	138.677	26.7052	105.236		2888.56	878.3	990.862
	210.826	71.0671	260.019		3800.09	710.438	933.126
	349.48	165.743	52.5948		6360.29	2358.15	681.951
	183.309	152.142	201.661		2490.3	1418.95	2977.55
	435.503	56.3682	56.5604		10673.1	443.69	261.968
	187.598	80.2036	4.67953		3153.69	965.12	97.2734
	144.222	123.408	16.1361		1391.98	1744.17	410.777
	30.7442	95.1569	28.1778		805.186	1420.04	520.586
	31.6702	55.0756	131.006		1807.61	817	1045.03
	228.29	88.9325	4.32259		3847.24	1587.93	202.107
	114.393	205.447	109.288		2070.88	1070.22	1001.95
	96.8721	30.5445	27.0738		2115.06	212.108	649.898
	107.393	73.9731	17.3541		2417.46	609.655	74.252
	137.134	60.796	132.652		2303.42	1047.26	1138.98
	260.24	96.8691	765.185		4358.58	1113.29	7552.91
	74.1629	49.9798	77.3527		2155.91	776.208	181.188
	256.942	54.7102	159.992		3568.47	2045.11	3427.38
	118.405	148.462	58.7413		2734.46	1509.66	857.899
	79.3618	84.2913	8.68811		2483.78	1659.15	360.541
	142.258	172.739	169.442		763.806	1395.54	687.929
	207.277	82.3041	477.926		4143.1	540.456	3147.07
	274.54	70.4907	23.6467		3009.5	823.957	207.023
	85.6162	68.2998	39.1695		1630.87	194.904	871.452
	187.71	192.911	41.6497		2208.95	944.603	574.684
	99.9007	81.7711	78.61		2022.44	265.634	1054.89
	142.142	121.951	12.3385		980.4	896.437	201.095
	132.113	54.246	167.03		3036	296.326	1492.4
	101.703	16.1881	31.5215		2479.72	116.992	186.977
	169.138	72.3175	49.1786		3517.05	1210.19	708.216
	138.979	97.7011	214.332		1486.81	571.45	1119.22
	117.733	83.6847	104.105		1484.11	1287.89	1462.76
	296.897	98.1895	51.7607		4820.36	1673.7	451.489
	167.499	128.144	225.596		3683.64	837.031	1642.25
	201.563	12.4874	3.41244		2163.44	105.667	105.668
	120.897	22.281	13.8546		2480.06	368.599	284.029
	84.5401	131.081	41.9134		1185.19	1341.59	217.833
	61.9362	106.194	183.033		1678.96	1031.06	2844.87
	40.1324	56.0824	107.921		370.214	1020.8	1163.66
	95.4826	61.3048	80.3494		1042.33	1157.7	339.626
	88.9655	102.84	461.516		2223.16	1644.89	3898.7
	460.304	156.899	27.6209		7940.57	1639.02	173.135
	202.802	177.209	8.80341		4323.63	3314.85	238.576
	421.285	88.8312	364.961		5004.97	139.706	3600.85
	219.331	33.7447	56.255		1250.41	649.285	719.677
	49.3439	177.319	258.175		1147.27	1208.87	2524.78
	170.545	48.5172	147.851		3328.58	592.386	1058
	185.704	95.7176	121.131		4261.5	1911.46	2867.15
	208.076	69.9288	42.6408		4189.6	1621.08	763.271
	116.086	84.0682	174.667		699.789	840.059	1195.46
	32.256	102.432	28.3213		725.786	537.649	402.709
	208.823	66.35	130.422		2040.77	188.25	1354.07
	107.703	60.0291	130.25		1274.47	280.474	1488.02
	238.226	71.1744	86.1316		4165.24	313.439	1163.38
	228.133	218.936	15.9227		4986.61	360.012	458.897
	76.4313	165.967	73.0988		2054.72	2549.09	423.193
	36.0411	139.619	27.3952		287.769	1203.55	470.759
	220.741	167.08	56.3151		3375.87	1582.85	1130.77
	131.194	99.0468	213.907		2673.49	871.479	2708.27
	269.001	80.5545	175.741		3066.08	608.079	886.81
	149.272	245.357	414.402		2475.98	3819.47	1836.51
	197.097	124.531	94.5388		4437.85	756.095	1447.7
	249.921	77.1167	56.1446		3533.57	731.762	962.348
	93.6838	146.72	89.0326		2710.54	1387.74	1524.71
	77.8669	327.148	132.365		1640.82	775.986	951.617
	203.396	84.7145	4.22201		3704.37	1679.96	169.991
	162.821	150.545	284.285		2809.22	1094.71	746.213
	235.447	94.7324	129.584		2923.41	2162.11	1703.52
	199.682	140.845	100.154		1722.74	3130.53	1317.17
	102.755	29.4978	105.14		2295.31	543.842	430.129
	72.622	38.6476	40.2673		1689.64	523.17	769.354
	407.622	129.234	136.277		6667.12	816.795	567.767
	161.078	61.1915	20.7899		1435.8	659.092	305.822
	185.277	95.6054	11.9264		2843.77	763.875	374.132
	338.859	217.871	28.769		4217.45	1253.54	450.585
	92.3729	104.86	76.3678		2461.67	1643.33	985.39
	139.546	356.751	39.2517		2029.6	3855.92	154.519
	99.9176	199.694	7.91411		1594.96	2182.25	242.891
	211.034	110.568	162.077		4507.05	333.46	1015.56
	67.3687	295.335	128.929		1051.83	3475.5	1676.02
	91.8609	256.335	162.304		1154.61	2720.06	3417.88
	238.099	119.954	145.774		2806.97	580.611	5016.95
	64.3474	76.8104	51.4319		1479.42	551.837	824.933
	183.825	104.241	41.4792		2091.33	1239.36	370.879
	141.88	176.084	128.245		3203.91	2833.7	552.326
	222.448	138.687	25.6804		3661.08	2243.47	689.389
	262.336	94.185	11.6271		4804.37	1192.31	246.783
	201.191	74.482	8.63536		6486.86	993.183	184.11
	145.411	80.8716	74.2494		2892.53	892.041	196.105
	179.319	25.1123	221.868		899.685	278.222	1478.36
	203.294	151.698	206.086		2454.85	1652.43	1176.81
	571.36	249.242	35.8282		7669.43	1125.02	163.459
	273.452	73.3594	21.2204		6701.31	420.675	199.008
	161.408	238.917	53.8888		1015.48	2717.04	1334.06
	132.442	56.6178	11.9288		1685.91	819.76	515.56
	171.666	46.8013	8.65989		2085.32	564.805	149.729
	151.92	170.186	22.6899		1315.65	347.226	350.859
	84.9553	102.767	12.9653		1798.27	655.776	86.186
	119.879	136.527	29.6362		1373.84	617.938	474.962
	119.92	111.402	77.4165		1221.66	871.44	555.258
	109.731	73.7971	110.203		2379.61	656.771	1402.44
	121.437	333.13	37.3578		2030.85	2945.38	333.699
	183.897	87.7363	156.953		3813.04	528.749	776.094
	111.039	93.4012	19.6123		3862.53	1763.73	317.965
	120.99	79.8177	21.6019		2402.09	644.29	422.181
	111.488	109.518	22.8948		2161.81	1964.51	140.035
	422.898	119.575	72.109		6278.16	1836.48	529.369
	68.9532	76.3751	64.7431		1042.55	1263.46	342.954
	145.872	181.062	55.1903		1576.92	677.193	574.803
	322.555	124.951	12.1791		4719.68	1318.16	497.584
	191.636	163.804	73.7072		3851.61	1467.04	508.785
	93.0556	82.0895	201.883		2103.2	990.115	742.912
	172.979	218.506	73.1688		2473.12	1369.18	809.063
	224.415	105.832	117.625		1893.54	1248.36	552.654
	62.4785	53.6539	41.6669		1079.83	935.17	381.738
	172.71	257.095	18.4323		2414.64	2595.19	520.572
	143.729	146.185	69.0154		3607.63	2473.78	676.71
	66.082	35.7621	8.91748		1084.64	944.205	59.3123
	123.428	76.8502	10.295		1782.47	754.233	378.613
	147.679	53.918	74.6652		2530.46	316.707	663.77
	141.574	135.989	5.56515		597.01	1507.72	60.5903
	94.2334	361.643	8.85861		2361.98	4128.23	54.2488
	95.376	109.963	7.54981		1477.06	1347.33	177.715
	336.686	438.214	37.7196		6464.57	3000.98	314.47
	318.692	78.7662	25.8914		3334.71	1352.26	392.56
	675.714	222.192	71.9937		15054.5	1458.76	520.104
	121.286	209.21	33.7049		1411.53	711.318	457.461
	66.2987	62.1983	18.1612		1661.31	475.042	626.387
	79.5676	83.8861	152.502		1308.29	1191.21	1122.81
	196.762	221.808	17.2989		3090.6	3610.99	939.532
	109.566	146.832	45.5528		1132.68	978.539	166.916
	163.28	52.4541	316.507		1871.01	1126.06	3197.12
	325.926	80.1577	33.413		6540.02	1028.35	692.368
	177.321	225.216	40.0723		3424.91	1251.5	386.684
	91.1467	54.8525	53.3504		1772.46	1185.07	501.479
	219.091	267.977	111.732		3220.29	2028.91	1476.38
	121.569	137.928	36.152		628.594	1135.99	820.914
	166.116	41.7272	39.0002		2586.36	719.132	539.483
	188.952	54.3147	18.7684		3438.51	785.689	464.656
	311.538	72.2874	184.821		1246.83	661.359	1375.64
	191.671	74.248	55.5423		2382.62	2072.67	96.1438
	183.768	132.04	16.6268		2639.31	1559.96	136.215
	207.782	80.9873	52.6267		3293.49	1200.93	1343.06
	100.067	200.913	28.574		2041.89	1956.78	365.857
	78.3487	38.6717	16.1398		1587.05	561.471	53.9498
	172.457	162.25	23.1756		2280.62	933.503	603.925
	162.24	202.619	168.64		1633.86	2189.26	2367.19
	56.5812	52.307	516.066		1068.15	145.447	3292.83
	68.8708	59.0415	23.4798		1860.8	636.9	391.858
	140.194	140.522	106.092		1820.83	1803.32	214.119
	101.877	27.8688	46.4016		996.915	709.871	585.283
	352.24	93.7967	80.0648		5533.8	946.697	987.271
	198.837	308.574	84.8547		3355.22	1540.83	1389.13
	82.331	111.464	81.7857		1003.89	1909.46	1091.06
	132.268	95.5307	91.6428		1961.33	1134.44	354.918
	199.326	140.223	49.2915		1242.02	931.612	1067.19
	93.058	129.538	11.4369		1602.45	1287.02	168.04
	202.746	80.4423	96.7381		2668.03	1382.15	562.478
	163.786	90.8135	19.9644		2481.08	1227.09	1061.92
	114.374	111.61	9.39218		1166.82	1438.07	9.58632
	80.2696	182.709	31.6368		961.866	1410.21	841.072
	325.132	50.4248	87.6477		873.531	753.474	934.904
	255.21	53.3826	221.043		3054.01	319.327	1317.64
	66.6872	70.264	302.658		1198.21	1688.63	1351.36
	168.027	34.5864	73.0117		4021.78	721.653	813.319
	156.452	105.253	18.198		2898.11	985.496	118.709
	149.594	108.225	15.2125		2113.94	551.845	404.642
	187.455	144.455	133.522		1892.14	1829.58	1072.82
	23.8107	201.25	80.8572		1572.61	2157.41	831.788
	103.591	172.837	8.41089		2331.26	1472.04	553.614
	301.606	179.633	117.708		2905.72	1081.76	559.5
	194.219	39.3904	2.83716		1050.21	295.773	33.4842
	126.241	162.08	149.112		258.471	385.994	1633.12
	225.979	77.687	99.5226		4950.33	675.856	1701.23
	82.7983	313.083	57.2093		2355.71	3464.04	784.027
	128.893	344.569	50.2384		2304.39	4937.71	765.381
	218.069	11.1236	77.3478		2587.14	186.453	941.027
	123.627	131.453	55.205		2777.27	1477.22	588.184
	164.12	143.024	37.2927		2024.49	694.069	691.758
	33.2026	134.787	59.9226		826.889	866.884	700.9
	272.94	151.52	164.549		4443.14	2008.65	1440.05
	111.928	30.8942	32.3802		1563.05	374.808	762.751
	57.0169	80.6786	130.967		1574.29	576.511	521.173
	261.141	119.384	97.809		3427.42	1239.4	1056.93
	85.644	407.286	30.7757		899.534	5050.57	1060.68
	87.9039	75.4828	17.3823		1167.86	809.518	184.428
	268.5	309.951	34.0312		1210.52	3265.58	348.709
	513.261	242.23	62.8419		4679.5	2742.59	598.082
	128.534	85.309	20.4145		2538.77	795.156	173.713
	277.341	89.7403	38.3329		3173.37	418.591	203.505
	95.2998	58.7292	107.358		1491.67	604.356	1107.97
	15.6124	190.531	50.1575		576.453	2004.35	588.379
	306.207	65.899	7.14748		4532.71	537.274	0.921363
	147.332	31.9661	10.9622		2983.97	1013.21	260.854
	182.563	157.522	176.295		4286.96	1641.22	707.514
	324.464	4.17815	19.7019		1424.77	111.099	314.793
	222.392	1.36981	136.841		3749.47	32.967	827.431
	146.687	136.662	80.7578		2855.99	1455.42	608.623
	43.9526	124.504	20.4415		1081.57	662.901	351.268
	25.5465	138.229	52.082		344.429	1589.81	245.171
	142.277	109.001	14.5035		945.675	1238.29	194.027
	47.1603	185.591	19.9901		408.774	2379.25	309.959
	165.722	128.642	99.173		938.39	929.553	971.838
	345.747	59.636	14.0239		4855.21	276.718	277.793
	581.445	132.538	23.064		11132.9	1455.58	287.818
	235.022	70.053	14.7758		3725.51	1668.12	198.806
	123.04	66.3126	144.174		2020.76	1030.13	1388.11
	243.31	35.4437	20.4489		4379.36	188.95	134.345
	377.571	178.394	5.40569		1326.03	1278.95	55.5463
	288.481	57.4631	194.193		1988.65	1520.63	737.122
	129	159.278	273.945		581.293	1858.41	2101.88
	37.4028	120.419	29.3934		1294.52	944.273	341.406
	207.433	259.388	12.3324		3557.03	402.742	322.59
	263.184	28.4488	76.8989		1592.12	438.756	1317.27
	286.501	201.958	51.9397		3044.24	932.037	637.208
	71.0206	332.632	30.4249		1261.86	4442.51	894.064
	119.136	202.31	30.4715		1617.97	636.206	295.921
	66.4584	156.195	97.5183		725.273	1493.01	1255.19
	174.803	80.0082	149.938		1128.77	750.32	997.842
	179.945	137.952	0.440354		3962.33	1407.53	32.977
	42.954	37.7203	43.5276		938.032	136.469	389.214
	365.721	124.344	74.9584		2248	386.079	1428.06
	178.445	195.408	27.0738		842.935	2193.88	105.083
	109.544	36.6061	116.364		1812.78	740.743	803.127
	83.6371	134.843	67.0062		1254.76	1291.2	1414.83
	120.375	33.5265	31.6295		1866.55	523.565	494.092
	151.737	121.567	14.3857		1723.71	1593.83	315.939
	174.599	232.403	14.16		2228.97	217.405	551.515
	241.736	141.13	157.514		1292.53	3253.35	620.788
	183.808	16.1012	59.0995		1816.96	344.598	419.591
	166.739	97.0174	64.9639		1732.92	1307.15	1296
	131.082	27.6059	62.247		2966.44	494.144	442.668
	193.627	34.0968	16.3483		2851.48	1127.98	48.1823
	323.907	182.012	247.556		3888.57	450.714	1112.92
	76.0875	321.551	10.046		1091.48	2582.92	90.6904
	160.187	41.1617	5.23396		2375.5	512.718	82.8709
	127.65	166.859	27.6614		3514.64	656.219	306.515
	68.2184	138.765	189.604		1041.75	1179.73	884.167
	159.211	170.938	25.6902		1433.02	1822.45	1009.73
	77.3936	166.58	160.764		1033.44	1660.98	566.802
	163.512	80.8933	49.2498		1962.46	471.185	637.23
	163.695	75.8819	65.7306		3114.58	924.024	1237.13
	157.76	131.616	130.255		2461.77	1286.38	486.665
	198.029	5.82891	182.449		3414.64	75.2437	1356.73
	83.4289	60.1087	19.3523		1572.15	489.129	238.349
	141.907	218.135	47.5362		1662.33	3361.79	947.95
	240.975	43.8555	73.2497		3786	208.101	1249.68
	160.124	111.095	212.783		2094.56	1101.07	1246.27
	259.407	119.591	16.953		3299.07	1475.26	176.336
	164.517	143.891	16.3925		2491.49	1246.18	468.93
	303.63	46.9472	48.8401		2013.07	406.663	1160.51
	294.969	107.246	50.1771		3424.01	1267.16	664.383
	101.072	88.0329	0.266175		2581.36	1242.56	51.4134
	221.694	25.3993	83.0908		4821	205.156	628.417
	66.2853	97.9833	115.592		1576.49	1048.17	579.555
	241.182	20.0636	461.28		2474.13	438.135	3791.62
	347.227	89.7596	65.7968		3110.57	1054.14	985.618
	424.602	67.8367	25.1444		5486.02	469.352	732.773
	200.486	107.169	11.1695		836.722	1073.34	192.888
	43.4793	140.215	47.0161		905.049	1730.35	507.624
	104.175	211.799	55.3093		1771.02	1237.23	316.911
	181.367	124.816	17.4989		795.779	1389.46	443.186
	121.413	55.5748	12.4771		1370.46	796.017	98.0878
	231.212	195.659	64.8805		2117.5	1347.03	1546.06
	103.798	32.633	52.7837		1505.82	215.669	2419.73
	408.173	118.312	34.3783		4743.1	899.015	780.883
	198.735	218.379	4.17785		824.232	2585.86	172.765
	512.54	74.0937	88.0746		6804.97	535.018	713.256
	129.903	262.886	218.44		2314.65	1784.81	910.486
	191.564	55.7243	41.9171		2318.71	187.388	964.844
	324.861	131.185	236.156		1032.56	616.755	828.564
	186.996	65.3298	18.3722		4138.75	891.703	344.623
	88.5104	149.99	51.1228		3091.13	1461.41	345.38
	209.038	7.47605	461.013		3137.53	171.363	1957.54
	31.7876	77.8257	25.6522		1100.04	515.616	617.576
	290.348	99.4387	57.2228		3721.53	859.334	785.037
	80.7042	117.042	39.2001		570.021	1462.79	706.427
	168.521	20.7858	28.7837		3725.15	231.581	476.881
	190.833	230.258	9.08553		2818.97	3946.5	291.942
	189.937	105.755	0		3423.78	1164.55	19.7087
	184.206	92.9261	6.56116		2245.55	1040.97	168.376
	139.286	133.821	306.117		2242.2	3137.43	2958.39
	314.508	60.9986	281.503		3704.88	866.491	2278.42
	64.2131	125.769	22.88		1499.58	466.264	239.319
	81.1508	19.4606	3.90799		623.395	277.102	94.1976
	109.254	317.598	44.807		1632.08	2007.63	600.464
	191.262	122.619	242.535		2339.96	1871.52	1904.83
	91.6394	20.8859	185.426		2813.84	382.594	2271.05
	162.671	66.321	152.715		4089.6	651.4	1221.98
	159.098	83.7462	151.221		2412.69	717.63	1857.25
	286.517	471.681	675.206		3320.04	3069.08	5259.46
	12.0173	90.7894	69.9244		417.551	1066.56	602.141
	82.4763	286.783	27.0947		1548.62	2460.58	836.438
	477.885	189.47	36.8266		193.094	1737.75	566.268
	275.796	502.139	199.838		1292.06	5740.01	2192.58
	400.049	83.1855	34.4961		3098.55	749.499	855.309
	82.9532	12.5152	35.5657		896.333	231.008	475.514
	69.6116	44.0086	32.1532		1269.6	875.944	203.666
	242.888	364.158	52.3286		4247.5	3022.56	327.581
	122.224	86.9429	47.5203		2238.43	877.951	503.091
	317.22	128.867	327.935		3671.89	2252.23	2754.6
	90.6553	8.80486	6.02758		1205.86	49.4906	146.386
	924.332	180.1	58.2973		12116.3	646.959	747.837
	91.505	159.487	196.43		84.6941	2060.4	372.135
	72.4974	143.072	48.5249		1957.63	2446.56	134.479
	47.4435	177.778	42.4911		1234.65	911.52	777.059
	161.463	118.254	29.4007		3684.47	691.893	257.967
	242.398	92.1761	144.013		5888.77	737.309	2074.36
	158.3	99.8583	7.56698		2766.17	1195.6	303.399
	70.5982	209.885	31.3805		1326.49	1943	280.87
	97.8804	38.5885	29.7503		1297.42	964.162	738.526
	223.869	72.672	36.1005		1227.37	496.828	606.871
	127.648	111.116	42.4691		1844.62	1426.28	392.233
	168.238	108.398	19.34		1356.21	1157.93	345.982
	259.652	151.014	33.8018		3866.67	1195.05	788.453
	137.086	109.405	15.8111		1584.05	1098.34	397.963
	183.856	266.553	104.815		3036.7	3272.73	659.643
	178.387	48.1325	149.654		3099.13	235.92	478.822
	72.3981	102.586	30.4409		899.777	632.478	354.488
	89.6167	88.1535	466.985		1783.84	1304.33	5751.34
	135.769	86.0349	0		2248.19	543.735	30.5304
	27.8342	7.96079	19.7313		362.272	328.144	394.02
	218.968	60.9081	47.9373		2107.54	1874.11	504.624
	229.028	133.768	85.2975		982.689	799.203	958.683
	47.425	62.3093	316.552		944.073	1084.16	1620.11
	98.8827	101.718	199.866		2240.79	1261.54	1588.04
	201.807	294.219	62.1525		4696.19	4070.41	766.174
	194.085	134.497	6.48266		3242.35	1397.13	70.478
	137.854	160.729	22.3428		898.925	1253.73	355.841
	333.086	115.897	70.7437		4262.51	699.889	1738.18
	114.931	85.1583	40.7972		953.316	416.033	416.749
	71.4346	167.716	14.1416		1196.58	1353.27	219.948
	39.6566	121.313	19.4406		1445.52	1055.1	430.963
	76.6043	128.982	147.031		1136	1680.19	2627.86
	242.985	96.2156	96.4008		1640.22	1042.91	1938.19
	146.994	77.4193	183.32		1046.39	281.326	1712.48
	284.782	90.0635	21.8632		3021.01	1096	252.042
	121.419	239.654	45.0266		706.798	1050.64	226.268
	150.917	209.887	26.7132		2574.98	461.679	657.092
	49.9937	69.9433	39.7374		797.249	431.95	1142.12
	148.409	75.8795	45.8631		1636.13	308.414	717.075
	68.4681	138.659	23.4602		1002.36	980.627	501.213
	68.9222	37.414	6.54521		710.667	350.375	160.273
	51.9993	157.549	37.4608		1389.49	782.132	629.771
	95.673	249.136	26.9156		1553.01	1002.71	449.639
	235.383	104.149	34.788		4034.19	1348.68	206.414
	93.804	143.438	72.6094		1183.04	1638.63	139.421
	14.2464	91.5334	22.8972		346.288	692.606	322.654
	144.507	247.133	62.2948		2770.77	1764.84	852.876
	56.5232	77.4893	294.022		719.022	642.963	586.15
	228.714	77.1384	76.6352		3346.44	1068.99	667.45
	166.87	197.933	102.566		1042.48	816.152	1313.55
	221.19	138.028	14.0472		2063.2	1357.55	729.883
	221.126	92.0917	1.95645		2849.09	1305.82	0
	37.1059	337.45	14.133		666.21	2782.09	124.927
	286.995	6.00013	13.0095		3975.82	139.258	209.52
	260.078	216.855	37.2756		4017.23	907.029	402.386
	385.968	159.368	20.4746		2225.58	1481.75	728.797
	82.0676	59.7493	0.111622		1227.71	688.748	75.676
	98.8444	100.341	77.9759		832.117	1066.44	834.864
	116.04	62.5131	51.1547		1466.87	1007.87	246.141
	304.948	76.263	16.9371		5593.62	807.585	706.156
	176.734	93.6846	31.3326		2481.36	885.249	564.312
	62.4705	204.122	28.482		947.41	3060.66	614.448
	116.297	154.115	218.859		790.322	1143.67	536.352
	208.797	64.3194	21.1382		1206.03	803.449	797.834
	93.9837	55.5338	36.4084		747.098	949.875	395.404
	347.9	150.663	40.8794		3771.06	458.288	246.256
	264.517	81.8013	37.5221		3779.11	1189.71	286.073
	329.712	50.1498	106.809		9343.76	396.479	1060.85
	86.6503	50.9191	40.6426		1884.34	812.29	404.237
	44.8551	227.95	172.149		941.266	1444.07	1640.78
	215.763	43.9206	17.5185		2346.22	358.741	279.64
	215.405	100.517	180.737		2381.79	1512.34	819.331
	97.8607	105.54	37.8288		2130.55	1226.38	440.165
	152.108	172.889	63.2614		779.988	1321.33	1091.92
	138.186	132.478	15.9251		3017.95	1863.34	124.552
	157.775	276.731	12.9714		2731.4	1514.71	137.825
	203.89	49.1418	2.72922		4440.58	438.926	348.98
	123.983	167.509	23.1192		1664.25	1474.6	679.967
	82.4714	134.173	32.9738		1221.39	1188.55	573.021
	95.7725	97.9845	30.1514		1203.89	1450.25	889.255
	176.879	11.1248	59.0627		3133.65	277.26	955.374
	155.832	51.0976	55.0774		1491.96	1185.53	790.846
	115.113	89.7018	190.411		2930.51	967.264	1253.99
	93.2146	124.089	93.0681		951.245	1423.09	1206.58
	71.5616	278.165	55.4184		972.636	2353.33	473.25
	235.475	166.68	50.2323		1719.67	2060.17	625.819
	163.298	76.4426	35.2382		2102.64	1160.04	604.895
	74.7233	115.15	15.1818		1062.83	353.667	436.741
	245.113	33.723	26.0889		4316.94	794.517	351.272
	267.752	147.346	14.2066		3183.99	1581.54	71.7628
	87.719	214.821	5.25481		1709.94	1668.49	165.244
	29.2944	42.7944	103.745		346.791	1114.53	936.161
	169.642	538.33	9.17507		2589.66	5950.52	207.723
	75.7693	68.4975	189.888		1181.29	473.637	898.909
	150.027	85.4416	12.5949		2326.33	755.753	857.506
	196.848	172.029	5.41673		2175.93	1064.46	103.782
	529.259	89.0868	200.921		10073.6	251.33	1078.59
	199.123	77.3566	18.8874		900.222	885.939	936.558
	598.364	58.7027	157.496		9837	847.081	942.288
	301.775	111.779	5.06224		2104.26	2580	39.0561
	19.0879	157.71	12.9764		452.713	2183.64	414.921
	364.979	70.8923	8.29436		987.345	535.617	110.867
	31.9158	236.125	44.4893		427.536	601.73	372.279
	193.131	205.392	100.774		3743.6	1566.6	1495.22
	290.428	170.965	11.1229		4637.71	1192.39	234.944
	215.997	127.561	20.0968		2568.4	998.018	464.948
	122.427	165.785	19.892		1600.96	2208.98	441.717
	189.896	41.6271	56.163		1811.14	3122.34	257.64
	107.339	83.5147	50.4715		420.153	499.52	414.031
	61.5887	209.835	161.376		1396.46	2534.57	1653.01
	84.2146	253.445	123.909		548.225	6748.1	717.859
	329.387	187.019	74.9719		7407.33	2096.86	433.626
	61.7205	108.528	15.6038		1383.75	2176.89	632.084
	267.942	106.883	4.84267		3504.15	1707.52	128.874
	127.519	333.098	18.3943		2982.65	1831.78	392.72
	77.0225	127.651	32.704		1689.63	1382.52	106.781
	223.624	32.352	17.8951		2906.23	564.263	407.185
	199.27	200.605	46.9732		2389.75	1773.32	365.089
	210.097	331.504	38.8518		946.569	4578.25	746.086
	124.058	96.2602	25.5222		2123.81	1437.09	399.231
	209.952	61.1119	2.57344		2036.59	777.238	134.815
	229.976	108.277	19.7522		4951.67	1170.03	514.911
	108.168	58.0949	50.8419		1749.86	410.581	1112.88
	255.995	85.9215	64.0403		2567.42	608.525	1145.86
	156.308	81.7772	58.0458		285.547	1085.35	79.3707
	197.065	12.1124	29.2081		1721.76	78.8106	300.92
	54.9286	90.623	75.5104		581.205	1398.08	808.398
	440.689	138.434	52.791		3171.09	1127.18	889.62
	119.183	51.3593	70.3721		2720.1	857.652	1110.35
	796.726	30.0465	28.0931		4586.71	162.598	101.361
	122.436	114.066	6.32933		2165.49	1456.14	54.5238
	59.9054	263.21	83.2307		1689.7	3102.79	371.958
	97.7805	67.8693	27.2002		936.477	770.886	172.427
	269.41	312.497	288.782		3668.38	2119.49	874.406
	71.915	227.491	58.1992		2096.69	1768.43	624.022
	59.9773	281.581	98.1622		1579.34	2431.9	973.147
	245.529	68.6422	298.232		1863.54	1100.06	1919.18
	40.8535	121.985	41.7037		3136.56	1462.22	1757.89
	366.723	47.3499	291.64		3992.63	752.848	1853.92
	71.461	351.936	59.2553		1377.96	3813.77	1285.91
	244.915	272.572	61.5417		4741.39	1367.12	511.181
	36.5404	10.0951	303.933		1361.35	162.089	3087.31
	295.154	149.783	20.6709		4461.28	947.57	422.466
	315.5	30.1478	29.1456		757.955	611.502	401.484
	173.695	110.45	185.875		1639.49	1234.74	1903.38
	177.144	81.712	226.92		3167.61	915.093	1372.53
	80.8635	158.137	103.996		1385.11	1279.21	1547.71
	218.086	75.9181	3.22109		3122.67	838.518	35.6479
	228.565	94.3707	113.328		2758.3	899.644	825.478
	413.947	39.1516	20.1766		7557.93	706.034	121.306
	58.8667	19.1085	2.31339		1305.29	451.194	188.33
	204.656	225.615	40.3715		2639.68	1329.3	214.469
	174.725	126.315	24.1128		3469.15	1194.49	717.695
	122.501	89.791	94.5585		2142.59	1237.88	500.832
	197.265	72.0257	44.1017		3314.71	514.935	227.893
	228.445	227.481	40.0857		920.455	2988.02	1570.6
	15.0036	65.354	221.565		416.59	2051.1	2309.72
	263.258	206.374	29.6301		2075.36	1747.26	419.356
	171.743	149.932	4.51149		1954.23	1187.93	81.6022
	119.814	53.0944	354.668		2151.27	417.982	3009.93
	148.497	141.809	35.0812		929.531	1653.64	625.316
	83.2896	25.9238	26.788		1157.93	160.516	178.945
	110.057	88.9071	50.7855		1216.96	607.152	150.187
	207.858	80.8426	70.0949		2994.03	728.39	353.496
	404.276	168.1	31.8858		1436.35	1059.95	835.3
	137.788	113.07	56.5825		2019.62	2009.86	1682.69
	31.8786	194.539	59.189		725.489	2287.23	327.27
	117.157	147.619	76.3138		1545.83	1288.77	737.35
	295.875	125.282	60.3948		3444.15	1537.95	247.965
	58.1347	156.756	27.8221		878.141	1522.77	387.19
	130.65	88.59	50.5316		1527.04	1226.91	791.558
	259.119	231.234	73.1516		7459.46	1454.56	1275.07
	4.32988	110.343	233.438		28.0065	1052.63	1969.06
	175.426	154.296	42.7046		3725.54	781.357	1190.61
	204.844	39.3144	151.473		2194.03	755.072	1631.11
	85.4869	112.639	85.3245		2654.05	1591.23	899.43
	158.521	87.6615	166.301		1498.57	1053.62	1437.01
	168.68	255.71	53.5699		1829.87	1762.08	760.922
	123.348	237.881	92.6388		1580.39	3018.34	5475.21
	194.84	90.0575	18.8997		2475.4	577.818	1293.76
	87.8496	116.91	10.6519		1254.44	1071.99	66.4313
	18.1654	195.053	135.58		437.64	1353.5	2199.42
	61.6822	63.831	7.90062		907.115	1152.23	336.497
	169.645	155.087	68.2169		1368.5	271.671	1207.74
	209.559	137.618	31.3707		1371.44	918.84	388.532
	155.37	126.551	108.359		2982.28	612.293	641.928
	99.961	138.186	37.8705		2228.31	1895.55	965.915
	261.752	212.319	69.4116		4442.96	537.891	903.203
	281.471	79.2474	3.50566		746.257	756.517	36.7556
	122.273	119.844	46.3231		1417.51	1632.99	2716.07
	91.5349	127.156	329.877		1938.74	1085.52	1357.85
	227.05	92.0121	186.21		3026.61	736.22	887.305
	195.669	100.254	12.7077		3921.18	1453.44	249.839
	81.8939	102.422	25.9858		835.876	699.412	756.757
	210.614	261.78	73.7539		3309.18	4031.23	865.424
	22.2376	73.0193	25.9785		253.714	496.957	548.96
	128.804	99.171	76.5775		2237.63	809.485	534.523
	106.532	85.9806	41.3357		1509.96	1307.76	1302.95
	231.222	8.1091	421.849		2538.11	208.3	4010.87
	42.6027	128.694	28.7616		1540.63	1615.86	160.342
	126.423	97.5842	78.5425		924.346	813.728	1416.08
	59.9246	156.962	33.8668		1682.48	2029.63	169.181
	184.793	129.699	27.508		1701.63	1896.49	453.208
	156.948	80.8016	180.013		1618.7	1151.91	4341.98
	220.287	123.466	86.258		580.468	1542.78	1097.07
	192.149	488.852	0		4289.64	132.501	33.054
	60.5536	109.442	66.8345		1504.56	391.373	1651.89
	172.958	65.9737	59.1486		4316.63	880.9	1949.49
	232.442	82.4862	35.9361		1940.43	2173.77	523.202
	183.678	92.8706	144.596		1259.7	1153.58	1447.91
	204.902	266.334	526.416		2987.88	1733.15	9508.05
	214.862	149.836	47.9704		3365.97	366.778	798.783
	137.601	276.185	28.9334		2006.75	3141.69	1514.26
	143.576	214.557	73.7551		514.072	1053.26	830.99
	151.658	323.537	35.0235		1699.6	4102.75	700.173
	3.70088	78.2694	441.733		271.51	1174.44	207.432
	554.429	233.083	291.129		5116.82	1911.45	748.371
	125.783	94.6528	300.401		1266.09	943.85	4541.7
	125.671	130.891	83.4257		1767.1	2287.2	173.122
	190.948	130.709	4.45752		751.602	862.552	71.864
	287.002	63.8322	34.1391		3770.2	532.622	674.776
	87.3044	270.795	35.5301		2181.53	2036.64	762.881
	199.189	93.5531	16.6145		869.272	1261.52	208.181
	154.752	93.8449	10.8715		1897.04	581.379	233.713
	51.6075	87.922	53.4804		992.604	637.174	519.041
	133.429	19.7766	27.8797		532.694	350.154	687.161
	86.6167	50.2704	41.7392		1492.13	564.479	776.624
	85.6738	78.5275	58.8824		1729.22	550.769	1205.43
	427.374	10.9174	223.119		5243.96	194.606	857.034
	284.502	102.415	78.6468		3574.25	1195.98	2137.79
	257.661	203.819	179.867		4229.12	1723.59	1805.99
	96.3955	55.8558	32.796		1326.97	1356.64	495.51
	147.627	112.992	20.3127		2923.21	927.494	429.833
	82.7158	193.516	39.6393		1227.99	2020.59	1296.97
	487.473	65.5999	40.8254		6646.55	841.094	395.841
	174.741	51.1784	11.4872		1251.02	1187.38	300.171
	123.485	65.9135	28.677		2089.94	1371.86	182.078
	243.94	149.292	33.2584		4476.2	1406.45	410.584
	78.1475	73.2098	33.1345		2865.39	999.629	866.805
	242.113	32.897	25.3701		1426.1	419.564	1520.43
	140.527	63.2872	56.7297		577.116	624.392	751.439
	278.715	217.049	16.3802		4496.67	2152.77	553.534
	63.1462	72.6093	63.7717		2119.18	708.47	1368.79
	176.271	115.587	18.5832		2139.71	836.356	523.272
	466.883	136.184	39.275		2270.38	1859.73	962.408
	272.406	100.411	48.6745		3489.34	1342.16	675.387
	336.876	35.0735	63.7459		4509.98	787.461	225.17
	140.048	115.436	354.569		916.071	498.784	2708.37
	120.368	129.72	17.0254		1264.73	361.519	291.599
	125.427	164.718	78.1721		2135.98	2574.12	681.443
	79.034	149.88	37.202		2462.15	2945.71	463.739
	436.624	7.92341	15.8761		3411.55	62.945	212.545
	401.354	68.6096	22.1894		10288.4	542.577	561.875
	88.7613	221.476	11.8197		1284.93	2112	435.335
	175.915	191.996	24.7936		3581.81	3355.45	432.284
	43.4138	85.3874	19.2615		741.349	238.24	281.715
	141.75	187.13	30.2091		2629.33	1736.77	862.275
	71.0668	40.853	87.0086		952.56	968.062	1125.92
	233.958	81.5444	36.9211		5587.23	1610.88	284.905
	221.963	204.777	4.83654		3110.25	1378.65	123.696
	306.973	129.435	42.0741		1813.19	1862.17	456.061
	137.853	64.2639	91.2724		1075.45	1070.08	1199.42
	320.569	260.994	171.495		6560.19	3615.98	1690.17
	134.66	134.487	35.957		1505.79	1076.95	405.998
	94.2329	104.756	75.8649		1051.96	916.179	1423.92
	65.4609	45.4194	2.44464		2307.86	682.996	102.618
	194.25	182.979	93.1233		3062.05	1301.21	719.696
	43.137	109.8	85.6839		508.536	1340.7	614.403
	263.726	50.5658	18.9917		7172.3	948.337	146.09
	192.037	115.12	46.8334		2408.26	1723.93	607.755
	345.041	71.6772	47.2259		5554.75	719.444	570.495
	175.941	45.7583	35.7803		2772.13	471.162	596.072
	147.75	201.829	20.6316		758.12	2031.08	215.359
	82.0053	45.9645	4.74822		2476.06	782.352	130.373
	248.154	60.9033	41.1811		1509.22	868.686	1307.76
	154.67	69.9469	71.216		1458.66	846.046	1330.52
	253.561	88.9505	22.6973		3112.28	2305.52	197.352
	59.7976	37.8493	12.2907		1054.98	450.894	81.3043
	272.075	66.4488	656.797		4437.37	860.282	4415.04
	152.626	107.723	421.197		780.35	1775.06	3713.63
	41.4501	119.206	35.2762		785.303	1121.74	751.418
	432.032	368.216	239.082		4530.58	3225.99	2351.64
	384.33	68.6615	25.7773		6397.44	1583.07	366.153
	154.517	29.1904	105.246		3134.28	262.288	1187.61
	74.4382	301.509	68.5187		533.461	4455.16	469.497
	350.869	120.65	86.0384		2498.1	1758.19	950.209
	78.9765	41.2509	56.9149		290.358	300.711	441.972
	90.9873	167.073	58.2519		1453.19	849.466	870.613
	179.858	181.415	1.81907		2936.55	1733.91	20.7922
	429.058	162.922	51.6981		3443.23	311.842	1093.2
	179.238	17.3444	56.1335		3344.24	307.236	628.412
	329.666	257.024	56.7861		7776.26	2691.32	557.636
	290.609	74.9462	14.9696		4051.86	364.226	639.159
	133.352	108.744	365.032		1696.29	1405.54	2687.93
	107.812	13.9175	80.261		963.161	817.103	1043.67
	148.398	120.697	161.952		2619.88	1757.73	1149.32
	304.043	145.36	183.488		1596.08	2364.09	1877.78
	89.3531	80.1131	116.593		2360.33	728.56	2526.79
	125.888	46.8688	18.1907		2010.07	1018.93	534.998
	193.125	152.346	78.6726		2454.67	997.021	664.779
	88.7936	52.4686	18.555		1338.99	792.733	168.269
	84.5488	211.317	31.919		1479.63	930.533	417.686
	314.736	247.651	20.6746		4245.57	832.979	325.662
	266.919	157.86	382.851		5178.61	1754.71	5309.17
	275.235	82.1413	54.6861		2969.89	1044.14	276.54
	129.574	191.052	62.2973		1290.18	1561.69	998.482
	125.347	11.1658	280.521		822.591	822.653	3963.7
	160.752	75.1922	23.7681		735.958	1354.23	191.097
	123.149	65.2298	14.7218		2003.35	1483.79	154.943
	195.061	171.563	74.1439		2159.62	1577.82	1537.08
	227.369	61.0818	354.246		3317.56	712.15	3339.09
	137.027	232.251	57.1713		1971.7	2162.28	1306.5
	194.325	224.332	101.144		2645.47	2541.63	885.078
	62.546	91.5346	28.7531		1219.75	644.065	534.369
	228.138	55.072	27.1106		3373.68	164.098	436.534
	212.616	63.7587	65.5456		1587.95	806.71	336.422
	200.148	62.876	29.2911		4351.13	858.837	540.162
	258.173	86.7753	24.4014		2959.96	1366.23	162.327
	389.052	65.2032	2.64386		4394.77	926.578	18.7076
	183.273	243.02	14.4193		1773.96	2184.93	31.6587
	385.853	68.3106	26.1049		8449.12	732.842	685.979
	76.1071	166.762	47.7035		1504.37	1237.37	1370.63
	100.237	136.307	9.18374		828.916	1081.44	234.648
	86.0237	196.896	34.5509		879.739	1614.18	579.448
	221.199	103.511	1.78239		1902.18	1157.95	99.5984
	183.052	123.097	216.636		2434.46	935.318	4506.61
	87.6519	71.7785	71.2046		2036.38	861.56	2725.38
	135.346	34.6069	12.4064		815.611	226.534	221.284
	47.4729	171.675	28.0996		862.915	2219.34	925.397
	249.405	109.564	22.5875		571.329	2816.34	615.918
	205.001	120.211	43.3476		2963.46	1414.06	255.092
	106.597	149.772	49.4386		1324.89	1766.19	713.367
	150.864	136.75	32.9287		3922.46	654.952	445.032
	246.4	248.195	59.2933		4777.28	1454.62	321.834
	107.871	146.273	101.13		708.749	1217.32	2692.37
	75.4051	53.6744	58.3105		1488.69	521.027	705.85
	102.286	205.391	212.288		1395.45	1289.87	1939.27
	263.721	177.381	43.4192		3349.04	926.459	936.393
	153.783	200.124	29.2487		1711.34	1757.22	617.299
	117.025	93.2444	43.6558		1824.29	1396.04	1379.3
	132.513	128.004	85.8872		2188.8	690.21	1353.7
	74.0764	79.8985	277.726		940.623	630.865	747.822
	55.79	127.21	144.938		1033.57	331.047	643.369
	575.463	156.552	202.075		7774.76	2079.65	1032.86
	113.967	132.162	103.335		1616.38	1435.01	361.649
	189.285	127.824	37.4739		2267.07	2153.31	1135.09
	178.443	41.1303	0.928202		2183.69	1213.99	41.1981
	97.4834	121.529	380.271		1835.61	1074.57	1818
	275.232	108.853	40.9974		3022.66	1108.98	200.133
	53.2453	128.143	18.5531		321.079	1537.01	315.201
	244.615	78.3816	24.8333		5140.1	632.119	625.842
	306.166	139.422	6.94999		3483.56	1302.73	135.702
	180.801	61.2168	66.0115		2446.29	1156.88	1154.93
	119.082	546.413	29.0824		2260.83	3767.75	424.158
	252.652	56.1439	55.0527		3385.89	601.333	662.724
	86.7234	87.5856	70.2497		1879.13	974.321	1169.35
	154.374	160.571	10.7028		3468.48	2183.93	424.822
	134.802	63.0135	129.988		1371.09	1042.82	2088.89
	103.27	221.839	84.7042		1738.97	3112.61	2810.39
	251.815	135.075	52.5714		4084.65	1078.78	694.334
	233.254	78.1669	35.103		3556.35	569.031	601.405
	159.646	105.856	261.562		1075.59	1170.56	2411.72
	240.837	60.0508	3.36579		6714.22	1039.84	59.6165
	135.162	219.573	42.7397		1939.27	1206.11	654.068
	124.382	40.4153	56.4468		2152.98	1083.46	980.921
	61.7541	278.69	0		1205.82	1970.08	139.369
	245.987	83.0228	98.2159		942.333	1477.81	1809.15
	203.254	271.393	279.886		1192.08	1228.06	1418.51
	291.169	57.7055	95.2056		2605.71	546.768	782.732
	130.632	121.833	40.5339		3073.64	852.871	816.975
	41.9773	28.1473	111.15		483.527	514.867	1276.28
	402.286	118.417	42.9678		1063.83	1455.62	249.341
	96.9754	76.9816	62.9818		1927.41	866.444	1221.42
	92.2453	54.6126	14.0674		1468.39	264.412	417.842
	242.478	122.496	65.4825		4140.56	628.369	855.057
	106.622	39.025	18.0751		1932.65	300.561	280.901
	174.786	86.3351	21.305		1895.31	674.241	181.229
	296.897	162.675	95.6157		3288.59	1681.31	1819.83
	185.965	60.9913	61.8825		2164.22	856.476	1413.19
	117.319	126.366	22.0888		1197.07	1265.54	568.246
	47.419	123.27	33.243		970.673	1230.3	465.067
	122.856	53.8951	81.4779		2231.76	1000.02	898.933
	255.192	107.721	4.23697		3923.68	1013.75	128.295
	120.1	128.992	180.417		3117.41	817.014	983.915
	347.988	104.683	60.4823		3898.83	1611.25	253.463
	48.5212	141.373	221.161		1078.93	3240.18	2098.91
	163.396	106.689	422.051		2227.3	937.615	2832.18
	323.869	79.7056	28.7743		2834.71	1058.94	898.542
	108.122	94.4382	41.2934		697.57	1195.44	647.817
	227.756	246.312	284.651		2286.63	2182.37	4959.26
	97.2653	195.593	71.3514		2140.01	1658.73	339.745
	75.9789	257.261	92.626		1123.32	2411.99	91.6408
	270.754	326.831	10.0501		3603.82	1783.64	111.448
	86.5089	99.6883	21.7066		1456.01	1004.4	542.709
	238.093	120.521	39.4346		2225.48	786.276	769.281
	171.339	134.629	140.063		3112.53	699.128	1109.4
	314.746	118.394	43.003		2463.42	1009.35	1016.86
	58.7661	79.4511	158.002		1760.98	1037.55	1370.31
	65.4909	171.743	103.923		937.389	1574.97	1110.92
	139.418	90.1877	289.751		2906.52	622.866	2604.38
	226.245	228.191	17.1748		3003.02	2018.66	131.25
	42.0516	108.338	112.817		222.089	635.894	1139.89
	96.6854	84.2213	282.759		1273.76	563.843	5302.74
	192.987	86.7765	312.054		4088.68	893.44	2212.04
	102.548	93.4567	97.4575		1821.5	1787.83	1949.51
	310.722	66.4054	20.0334		2937.14	422.693	798.005
	207.233	38.3304	122.604		3192.42	499.52	1462.27
	333.858	135.818	31.9532		3981.87	1577.73	181.293
	53.292	60.6513	177.41		1634.91	868.481	318.4
	38.7053	117.971	53.4729		874.742	549.092	400.538
	97.4163	151.435	26.9894		1309.3	1390.18	612.763
	124.691	291.184	64.416		2217.15	1626.11	290.981
	145.904	130.262	18.4306		4167.06	2085.8	255.821
	103.051	141.552	44.4348		1690.25	1698.97	653.319
	101.866	42.3072	10.0452		1601.3	620.005	425.18
	132.297	99.1023	0		1440.9	1249.19	33.7256
	174.491	4.67736	53.3322		3084.6	72.0839	1365.26
	165.246	38.6247	23.1905		2268.18	744.589	180.046
	65.7461	57.2412	104.757		1097.17	974.368	2138.04
	231.418	36.3553	9.98696		3744.05	520.61	346.352
	59.6814	146.951	73.3352		358.228	1469.1	1338.7
	29.2417	91.8602	22.1628		367.878	1062.81	327.088
	251.313	87.7098	92.0303		4208.81	705.514	760.757
	143.546	153.264	61.9226		1486.98	1315.54	292.722
	107.103	80.8402	32.0964		1134.93	637.695	165.87
	284.161	42.9861	43.4981		4768.36	228.728	448.943
	300.206	93.0262	25.8586		1524.79	1403.96	510.137
	174.507	55.0961	112.732		3860.44	592.523	585.303
	276.656	48.932	14.4678		1224.97	425.149	234.315
	194.97	664.58	150.655		3716.74	4752.22	149.743
	315.465	106.797	109.371		5789.21	808.381	659.466
	24.9262	95.099	65.2168		487.421	710.334	660.231
	78.7609	277.505	373.626		2442.01	1036.31	7008.23
	290.295	410.479	31.7773		5659.74	2196.93	874.49
	143.529	121.821	95.0964		3201.26	1309.43	1330.05
	144.827	241.309	64.1794		4694.62	2462.63	846.251
	282.659	92.1387	66.6594		5064.75	593.688	969.034
	254.89	106.785	104.741		5074.82	977.092	555.598
	202.545	209.862	7.34553		1600.12	2274.87	317.154
	317.248	193.024	60.685		5444.41	1538.15	1496.41
	242.892	43.542	223.985		1495.36	884.836	1233.81
	186.533	123.398	252.521		2856.31	1627.94	953.009
	51.0468	112.393	12.4294		1729.58	573.053	265.432
	120.763	172.974	16.812		2243.77	1064.87	317.079
	157.204	40.9229	11.2682		1339.58	954.376	171.95
	305.01	56.6612	31.9204		3695.97	665.584	446.009
	390.729	96.0986	267.437		6315.69	1239.52	3235.52
	76.554	68.6796	24.6186		1519.77	1356.89	124.575
	162.127	77.8595	13.8211		2739.8	1458.75	243.19
	263.68	227.57	42.1549		5307.6	3373.01	1509.05
	27.7644	55.9172	35.8929		629.124	465.236	516.02
	179.174	69.9831	72.0746		2530.29	711.054	615.738
	160.444	76.2063	23.6964		3606.99	2094.78	342.658
	116.822	96.6895	35.9002		2594.23	1398.96	118.282
	286.43	336.878	62.7986		4851.93	1917.54	721.006
	172.125	33.6519	35.211		2426.66	876.753	604.81
	107.611	330.984	234.18		1185.82	2755.56	1130.42
	157.014	218.082	14.5491		2055.96	3401.48	26.786
	216.843	120.251	39.2696		807.287	1594.11	575.549
	126.31	125.814	20.7056		1795.01	1256.64	305.482
	425.089	86.27	171.905		3864.15	650.351	845.01
	109.198	137.36	71.002		2162.97	1362.36	1116.35
	135.224	37.9711	31.3417		1767.4	248.776	164.336
	69.3104	36.6724	26.5247		1500.75	528.697	196.889
	35.8131	120.261	28.4758		1452.16	1189.08	420.71
	98.11	215.793	30.2375		857.445	3445.85	454.611
	166.414	9.97812	130.265		3140.06	158.033	1724.07
	125.812	29.7643	382.078		547.424	817.771	2228.05
	126.275	149.796	29.3482		1772.65	2562.93	504.564
	185.291	34.3042	66.2323		3483.15	372.994	1554.56
	309.698	69.6515	12.2996		5815.37	794.564	125.65
	45.6207	148.792	19.8004		835.304	1459.6	421.901
	255.185	129.199	65.5626		3955.09	720.868	943.983
	39.8986	196.324	224.542		1699.91	1326.78	1685.75
	182.128	114.281	20.1741		6509.24	2197.16	137.583
	93.6363	30.3347	23.9379		1334.95	634.791	163.554
	240.724	80.7691	50.8303		4110.25	987.444	368.309
	106.584	97.4781	4.17387		1904.88	682.261	77.9688
	182.442	147.488	89.7165		3190.79	357.887	865.826
	241.006	75.3188	85.9988		4079.9	1250.02	346.64
	253.365	40.8687	83.6765		6707.28	470.612	1661.31
	169.089	45.8993	45.3314		3496.98	292.766	451.991
	327.02	251.631	121.211		4394.14	2146.68	2138.95
	192.706	43.0343	115.749		4454.75	649.565	2763.01
	222.03	78.2152	0.809295		4757.45	939.001	0
	109.565	55.3421	4.82422		2584.93	782.491	0
	89.8839	102.985	51.3059		1617.66	415.539	846.629
	185.87	137.139	112.895		3940.04	1032.15	1974.68
	223.159	124.526	168.635		4658.78	970.928	1631.86
	143.906	42.6014	43.0673		3097.29	900.082	457.215
	21.0899	120.342	174.455		816.149	847.407	7209.35
	132.001	86.5486	27.0234		2879.5	670.073	805.497
	203.383	166.202	95.4495		4151.31	326.343	451.635
	96.9694	72.8855	17.4635		2156.38	1281.72	683.434
	228.297	32.3978	45.7391		3085.4	465.928	733.232
	204.614	82.1883	14.9107		3707.03	679.369	330.881
	94.1491	20.6279	120.631		2419.82	347.567	2448.61
	157.834	369.81	34.1348		2576.39	2536.76	363.228
	225.464	63.6743	117.993		2939.44	893.73	3532.5
	229.73	119.185	192.997		5972.1	501.74	731.342
	63.9514	10.6051	67.4966		699.757	197.597	888.177
	65.9737	51.1651	24.2376		1699.2	818.405	545.703
	163.534	72.9639	22.0208		2818.1	705.494	347.809
	147.46	130.705	7.23148		2816.9	862.016	618.341
	360.076	113.671	57.1214		4231.04	934.594	434.587
	103.353	129.437	11.887		1763.18	2090.7	133.951
	199.346	55.7219	44.3972		3692.51	621.221	193.928
	366.759	86.6583	21.1266		7431.67	1540.57	395.332
	54.4158	142.219	12.1491		1455.29	1398.87	272.724
	62.6035	274.646	118.054		721.883	2955.43	1285.1
	116.859	64.9596	122.725		3627.53	807.671	2321.2
	154.557	173.249	8.0614		3645.47	2966.93	213.82
	186.617	107.184	60.2482		4093.65	1835.2	586.479
	103.359	131.563	20.2639		2613.86	672.864	375.564
	115.856	119.276	5.00137		1714.05	1301.7	101.054
	72.9753	38.4655	43.6643		470.736	942.323	578.677
	161.346	159.644	21.783		3390.81	1647.66	189.493
	165.58	166.583	41.5422		4677.11	2669.66	1161.84
	330.859	219.082	204.671		6630.04	1619.96	1502.48
	164.443	53.6684	114.914		3025.57	170.812	1211.47
	182.836	176.483	11.0086		3460.52	1814.58	335.179
	313.201	185.365	1.56399		6665.65	1962.9	158.419
	286.777	49.3504	20.6692		3781.37	396.009	265.02
	157.044	92.9008	60.6583		1689.52	1491.04	852.924
	211.426	155.868	61.9371		5205.54	419.89	1025.46
	72.1223	36.7351	182.828		1530.7	397.104	1410.81
	118.733	99.698	155.244		2848.91	857.296	1582.49
	332.973	43.7711	34.2537		11383.5	456.566	161.802
	118.389	167.192	115.756		1868.68	3430.49	635.434
	79.5372	119.397	5.40177		738.43	252.003	148.274
	153.877	128.929	59.7167		3982.14	479.684	133.516
	243.105	58.6086	26.9846		2351.65	849.797	475.214
	259.197	36.4035	14.7942		5024.9	342.563	337.809
	9.59187	86.8114	291.692		114.905	952.835	948.213
	52.2796	194.664	24.6234		2021.37	1229.04	377.93
	108.818	102.831	83.8767		2147.33	599.225	846.912
	152.564	67.5642	9.66664		4387.01	1184.85	102.493
	324.32	174.238	10.1726		5615.64	1881.38	171.305
	295.796	156.046	31.2677		5979.65	2121.86	648.448
	142.358	290.89	622.541		3682.68	2370.18	53.9716
	155.848	248.199	20.486		2691.56	2593.69	411.026
	285.776	35.9212	7.57364		3697.95	191.815	53.9113
	158.894	97.7289	33.4638		2059.56	258.456	483.626
	124.431	288.916	58.9147		4073.64	2920.18	793.886
	68.044	29.3363	90.9892		3151.51	691.711	860.418
	86.7569	245.411	14.1718		1170.58	3390.23	280.247
	158.831	160.482	62.1604		3320.78	1537.69	516.644
	234.633	144.535	65.1294		5346.29	2250.2	739.464
	441.464	45.3435	99.0725		8064.27	1074.6	369.624
	237.84	115.621	216.688		652.173	870.604	1305.21
	194.464	65.2804	89.5939		6174.88	875.47	1621.44
	264.119	162.605	0.0473201		5871.13	2563.87	84.8298
	198.392	110.562	153.768		4385.27	668.936	1371.27
	309.486	238.312	113.828		2903.39	3421.12	234.751
	37.0388	360.973	91.3217		1677.75	3454.47	1604.99
	114.167	21.7035	176.635		3979.43	404.108	883.671
	205.565	76.9008	26.037		5039.59	673.001	586.856
	51.0911	197.312	70.8746		901.509	2249.97	402.665
	196.372	82.0991	118.271		3594.83	1555.01	313.34
	104.308	103.313	8.73602		603.25	1294.53	123.879
	327.432	89.7862	86.3858		3824.93	629.809	183.535
	302.377	106.739	14.3198		1226.08	1073.41	319.993
	166.057	164.425	4.12898		2282.74	2622.68	91.84
	78.0959	48.6426	39.6627		2068.57	839.045	278.737
	196.416	100.625	73.7113		2169.93	1223.07	505.73
	87.447	159.02	24.7872		2551.74	838.491	403.339
	350.427	43.1018	10.3825		3433.54	1511.34	125.756
	93.2134	126.466	11.4151		1551.27	748.45	193.532
	23.3866	146.656	198.134		1062.25	2594.87	2685.53
	161.29	34.5611	4.93342		2995.49	1057.85	81.4511
	192.634	329.754	9.96391		3545.7	4067.41	166.418
	142.651	98.087	0		2150.77	1607.96	17.9378
	81.4554	103.74	68.329		1329.12	1006.2	945.762
	157.199	147.646	134.514		2196.59	1433.49	392.381
	192.112	168.863	3.40826		2445.97	1713.58	74.9089
	160.437	184.341	165.233		4167.97	3848.91	1050.96
	187.106	51.7343	37.7287		3625.8	905.261	752.807
	140.563	6.75497	30.9558		3151.83	129.959	801.729
	116.251	129.892	103.351		2472.63	476.633	1589.37
	103.445	343.429	104.502		1084.58	1569.08	2142.95
	156.53	32.8693	38.1097		1909.09	1726.23	727.221
	84.7896	22.7573	17.7317		1960.93	359.779	214.902
	111.303	178.796	31.4048		1292.16	1092.85	381.011
	431.651	112.237	96.9079		10635.2	1399.31	1849.03
	179.666	194.424	57.1942		3196.09	1283.29	513.142
	79.088	339.22	342.787		1622.76	4641.35	977.095
	259.936	50.9011	3.49562		5526.58	1236.79	0
	129.773	75.2682	104.981		2244.22	1411.63	1883.94
	244.033	139.988	57.2561		3077.6	498.121	367.369
	67.572	244.601	40.9028		1272.85	1147.21	354.024
	252.289	27.4781	28.3629		5309.36	235.995	143.156
	192.626	132.997	31.588		3758.38	823.862	141.268
	49.5288	111.669	671.912		753.53	855.726	4756.53
	272.601	170.636	12.1006		3568.54	1983.89	213.914
	325.711	88.5309	35.1358		3823.67	1222.43	261.352
	103.294	38.7103	101.022		2178.41	319.85	1543.69
	65.2944	60.7224	13.8187		1420.38	611.048	185.225
	33.5296	99.9162	34.5497		1416.29	1410.87	1873.6
	148.43	51.0216	24.4827		2932.63	1083.06	395.806
[truncated: 5,730 more rows]

## Sheet: Extended Data Figure 2h
Extended Data Figure 2h: ILK focal adhesion count and size (immunofluorescence staining)
	ILK FA count				Statistical analysis ILK FA count
	NC (n=21)	T1 (n=20)	T3 (n=19)
	543	982	500
	442	918	482		Number of families	1
	393	581	845		Number of comparisons per family	2
	497		774		Alpha	0.05
	404	562	652
	509	282	516		Dunn's multiple comparisons test	Mean rank diff,	Significant?	Summary	Adjusted P Value	A-?
	331	778	772		NC vs. T1	-13.75	Yes	*	0.0221	B	T1
					NC vs. T3	-9.711	No	ns	0.1527	C	T3
	857	848	1804		Test details	Mean rank 1	Mean rank 2	Mean rank diff,	n1	n2	Z
	611	1563	1589		NC vs. T1	21.58	35.33	-13.75	19	20	2.541
	789	1522	744		NC vs. T3	21.58	31.29	-9.711	19	19	1.772
	743	1044	3362
	1639	1942	828
	1375	1234	1427
	911	1298	1409
		994	975
		1042	1051
	1877	1118
	832	1051	2221
	485	1694	38
	795	3369	1387
	801	575
	ILK FA size				Statistical analysis ILK FA size
	NC (n=21)	T1 (n=21)	T3 (n=21)
	1.449	0.626	0.913
	1.616	0.719	2.11		Number of families	1
	1.654	1.309	0.662		Number of comparisons per family	2
	1.392	0.274	1.327		Alpha	0.05
	1.287	0.511	1.086
	0.928	0.836	1.332		Dunn's multiple comparisons test	Mean rank diff,	Significant?	Summary	Adjusted P Value	A-?
	1.798	0.279	0.98		NC vs. T1	12.9	Yes	*	0.0451	B	T1
					NC vs. T3	8.095	No	ns	0.3048	C	T3
	1.761	1.302	1.77		Test details	Mean rank 1	Mean rank 2	Mean rank diff,	n1	n2	Z
	2.286	1.501	1.698		NC vs. T1	39	26.1	12.9	21	21	2.281
	1.873	1.354	1.573		NC vs. T3	39	30.9	8.095	21	21	1.431
	2.428	1.54	1.069
	1.641	1.358	2.343
	1.977	1.488	1.862
	1.148	1.903	1.496
	0.192	0.666	0.303
	0.181	0.512	0.545
	1.215	0.628	0.14
	0.533	0.694	0.536
	0.998	0.36	0.208
	1.23	0.353	0.554
	0.926	0.583	0.164
