# Supplementary material for: Restoring the tumour mechanophenotype of vocal fold cancer reverts its malignant properties
Source: Nat Mater. 2026 Feb 20;25(5):868–82. doi: 10.1038/s41563-025-02473-7 (PMC13143829; doi:10.1038/s41563-025-02473-7)
Supplement: Supplementary file 48 — Statistical source data. [file 41563_2025_2473_MOESM48_ESM.xlsx]

## Sheet: Ext Data Fig.3a
Extended Data Figure 3a: Relative cell confluence of cells on hydrogels or plastic normalised to first timepoint
		T1 (Col-FN)															T3 (Col-FN)
	Time (h)	plastic (n=3)			50 kPa (n=3)			25 kPa (n=2)		4 kPa (n=2)		0.5 kPa (n=2)				Time (h)	plastic (n=3)			50 kPa (n=2)			25 kPa (n=2)		4 kPa (n=2)		0.5 kPa (n=2)
	0	1	1	1	1	1	1	1	1	1	1	1	1			0	1	1	1	1	1	1	1	1	1	1	1	1
	2	1.06444	0.857393	1.10518	1.02468	1.0048	1.00759	1.02543	1.03017	1.10665	1.05449	1.13448	1.00179			2	1.04246	0.976295	1.3619	1.00129	0.971959	0.990057	0.967894	0.940098	1.08875	2.67677	1.07096	0.990703
	4	1.06728	0.892898	1.04446	1.00753	0.992536	1.04087	1.02121	1.08475	1.09619	1.09001	1.14645	0.985094			4	1.10359	1.09133	1.38933	0.979027	1.01351	0.969274	0.958013	0.92274	1.19571	2.78983	0.649396	1.0308
	6	1.08878	0.853524	0.99697	1.04544	1.09132	1.07919	1.11497	1.05026	0.936132	1.12086	1.15294	1.02582			6	1.1978	1.11034	1.37068	0.993488	1.05646	0.975247	1.01503	0.922223	1.28535	2.78545	1.15826	1.06898
	8	1.08163	0.926353	1.04765	1.09862	1.01819	1.13156	1.05695	1.06808	1.02636	1.15992	1.1808	0.935193			8	1.28272	1.20541	1.728	1.05616	1.07106	1.00905	1.01412	0.92394	1.40999	2.73086	1.18674	1.09682
	10	1.15018	0.908789	1.06065	1.08288	1.07564	1.13273	1.17524	1.0821	0.997107	1.19672	1.21356	1.02578			10	1.31864	1.25075	1.62801	1.07381	1.1292	1.04817	1.07032	0.923695	1.51951	2.79505	1.2476	1.1529
	12	1.14606	0.91374	1.25133	1.08709	1.07107	1.17625	1.06931	1.09318	1.05546	1.58741	1.19699	0.979736			12	1.34729	1.31191	1.80889	1.09013	1.13095	1.11658	1.07802	0.938163	1.5764	2.95041	1.22687	1.19445
	14	1.20996	1.00771	1.25838	1.11711	1.12927	1.19203	1.14579	1.11174	1.0509	1.59093	1.24769	1.02478			14	1.42979	1.42919	1.96632	1.10231	1.14964	1.13027	1.14854	0.910573	1.67424	2.97514	1.25809	1.2421
	16	1.21881	0.95278	1.25745	1.11397	1.07303	1.22691	1.08635	1.11778	1.08339	1.27733	1.23664	0.98689			16	1.49525	1.47012	2.06819	1.10068	1.16717	1.19091	1.14682	0.922241	1.75768	2.88415	1.2761	1.25121
	18	1.25691	1.10715	1.16994	1.12704	1.1181	1.22637	1.15699	1.13281	1.10219	1.27363	1.26134	1.07529			18	1.55168	1.58282	1.57786	1.11169	1.22329	1.23629	1.18096	0.932589	1.90343	2.9186	1.29005	1.31527
	20	1.28851	1.04328	1.29323	1.14582	1.09701	1.2385	1.12572	1.14811	1.08319	1.65613	1.2916	1.03147			20	1.56251	1.71114	1.64505	1.12942	1.21185	1.25021	1.15143	0.942732	1.94823	2.80871	1.29276	1.30926
	22	1.3334	1.12039	1.28862	1.16243	1.14999	1.25121	1.2107	1.1654	1.60297	1.68776	1.28977	1.12234			22	1.6528	1.75202	2.05604	1.14986	1.27091	1.30506	1.19582	0.968294	2.31114	3.02045	1.22255	1.35223
	24	1.30953	1.22805	1.28072	1.15927	1.14602	1.27013	1.15238	1.18056	1.14828	1.6452	1.26521	1.10739			24	1.78171	1.88472	1.73578	1.17021	1.29057	1.33888	1.20351	0.98168	2.12058	3.02255	1.24758	1.31025
	26	1.39347	1.21187	1.44234	1.19121	1.15518	1.28576	1.27046	1.19633	1.17258	1.6391	1.29814	1.18292			26	1.83996	1.95297	1.67893	1.17274	1.34838	1.37682	1.26298	0.974534	2.2359	3.07197	1.23227	1.37585
	28	1.37128	1.21198	1.37057	1.15108	1.17042	1.39068	1.24136	1.28474	1.22418	1.68945	1.32575	1.13997			28	1.95276	2.13276	2.11549	1.20291	1.40399	1.68079	1.30843	1.06132	2.37157	3.06391	1.21034	1.38929
	30	1.44978	1.25455	1.37465	1.2035	1.21758	1.33117	1.29852	1.26594	1.28193	1.73672	1.34141	1.26364			30	2.08505	2.30689	1.87824	1.19157	1.49254	1.71685	1.39999	1.06515	2.49186	3.12998	1.22463	1.4513
	32	1.44113	1.27923	1.37371	1.26584	1.20392	1.34072	1.21557	1.26478	1.37831	1.74323	1.33841	1.19098			32	2.22127	2.41724	2.32245	1.22574	1.48162	1.81406	1.40637	1.08487	2.62051	3.02501	1.20456	1.43434
	34	1.41393	1.2993	1.35691	1.26894	1.28061	1.31889	1.28985	1.23977	1.43696	1.81131	1.33221	1.32489			34	2.34947	2.6018	2.20025	1.24589	1.55344	1.74988	1.47782	1.11381	2.75444	2.96631	0.562039	1.52412
	36	1.47658	1.4149	1.49139	1.29407	1.23073	1.3464	1.2232	1.26568	1.80613	1.81428	1.32482	1.2951			36	2.45526	2.89951	2.04033	1.25333	1.56362	2.05896	1.45945	1.17957	2.86691	3.03881	1.21813	1.52524
	38	1.48944	1.37511	1.39969	1.32291	1.28669	1.33879	1.26669	1.28068	1.58491	1.5854	1.34526	1.36495			38	2.59186	2.9903	2.4667	1.22078	1.6153	1.99617	1.52397	1.25505	2.96586	2.93933	1.20031	1.55858
	40	1.50889	1.34691	1.45012	1.35495	1.25894	1.39038	1.26045	1.30486	1.69591	1.94298	1.34474	1.28675			40	2.71247	3.20237	2.54264	1.19248	1.66739	2.19126	1.53676	1.31857	3.09773	2.94752	1.24278	1.52772
	42	1.51744	1.40924	1.45222	1.38165	1.30338	1.3894	1.3488	1.27505	2.23921	1.93466	1.36548	1.36742			42	2.9078	3.37795	3.10487	1.21233	1.70501	2.28766	1.58389	1.38573	3.24816	3.02537	1.22564	1.62196
	44	1.54357	1.37587	1.59983	1.4237	1.29428	1.41672	1.29579	1.31673	2.1724	2.00333	1.36857	1.30768			44	3.03655	3.58712	2.97529	1.17681	1.75338	2.7506	1.60044	1.46976	3.38282	2.95768	1.22268	1.57992
	46	1.59281	1.43221	1.60487	1.42358	1.37032	1.424	1.37792	1.29816	2.38147	2.05187	1.38654	1.38685			46	3.13932	3.79019	2.80892	1.159	1.81892	2.56711	1.6427	1.53395	3.5293	2.96788	1.22024	1.64336
	48	1.62626	1.48918	1.49735	1.47944	1.34814	1.52115	1.31026	1.36824	2.57031	2.13878	1.41267	1.32648			48	3.27498	4.06426	3.10692	1.19189	1.87318	3.17391	1.63595	1.66384	3.67676	3.1278	1.21065	1.61697
	50	1.63882	1.52197	1.59307	1.48714	1.37567	1.53188	1.42052	1.34603	2.72123	2.18238	1.36468	1.38559			50	3.48244	4.23869	3.16414	1.18767	1.9224	3.28432	1.70347	1.73399	3.81826	3.17515	1.19123	1.65184
	52	1.67194	1.49347	1.54926	1.57828	1.36754	1.55809	1.3731	1.356	2.76725	2.26755	1.37645	1.34857			52	3.6702	4.44816	3.62038	1.19513	1.96622	3.10023	1.68813	1.81494	4.01105	3.21512	1.20726	1.65104
	54	1.70107	1.53119	1.6116	1.56964	1.51817	1.5972	1.52137	1.37984	2.81983	2.43903	1.4066	1.43345			54	3.86204	4.69467	3.63479	1.23517	2.07458	3.24673	1.76625	1.91747	4.18046	3.23018	1.2163	1.71533
	56	1.74353	1.52768	1.68303	1.69752	1.47334	1.6382	1.47894	1.42115	3.08247	2.5679	1.40807	1.39707			56	4.00021	4.91491	3.48488	1.28399	2.05571	3.85541	1.75629	2.0651	4.34302	3.12868	1.18955	1.65616
	58	1.7748	1.55697	1.64343	1.68123	1.55926	1.68509	1.5797	1.45246	3.27426	2.61513	1.33807	1.44823			58	4.14355	5.13471	4.08838	1.30189	2.04487	4.04496	1.81076	2.19925	4.52083	3.38298	1.20701	1.7355
	60	1.82826	1.65906	1.73838	1.70556	1.55165	1.7078	1.51994	1.50066	3.33307	2.6245	1.43131	1.41307			60	4.3771	5.38389	4.12013	1.34184	2.0191	3.75372	1.81256	2.33362	4.70048	3.35597	0.608385	1.67953
	62	1.86255	1.72192	1.75247	1.75307	1.60971	1.76066	1.61668	1.54456	3.3659	2.80485	1.45074	1.43284			62	4.69729	5.622	4.53986	1.43677	2.12527	4.42181	1.88429	2.45494	4.8782	3.41267	1.23197	1.71393
	64	1.94935	1.58002	1.82722	1.82908	1.57696	1.80503	1.58099	1.58752	3.5174	2.81679	1.43458	1.40401			64	4.83316	5.99658	4.47758	1.48675	2.11256	4.10665	1.86615	2.54976	5.07043	3.32288	1.27207	1.65068
	66	1.98345	1.69284	1.90033	1.89505	1.66671	1.84764	1.74136	1.62359	3.52045	2.8839	1.45798	1.42839			66	5.07562	6.25898	4.62064	1.54631	2.1946	4.15327	1.91177	2.68304	5.25426	3.14073	1.28129	1.75285
	68	2.01497	1.65178	1.98124	1.9592	1.70045	1.90719	1.71359	1.6471	3.63916	2.88476	1.4361	1.44835			68	5.3095	6.51183	5.15129	1.65505	2.23391	4.78028	1.86568	2.76429	5.4408	3.44238	1.29465	1.6721
	70	2.07382	1.71318	1.98374	2.01918	1.80492	1.94135	1.81635	1.71118	3.55099	2.92851	1.44952	1.49613			70	5.5683	6.86757	5.2597	1.74101	2.30194	4.29627	1.90555	2.79208	5.74299	3.16129	1.26395	1.7877
	72	2.19874	1.8451	2.0561	2.10352	1.78673	2.0157	1.78165	1.76909	3.89238	4.23984	1.44715	1.43904			72	5.8595	7.25654	5.61947	1.76256	2.34392	5.00851	1.86774	2.81107	5.92619	3.48885	1.29457	1.68656
	74	2.27608	1.80358	2.05871	2.2243		2.08937		1.79253	3.8265	4.24944	1.4434				74	6.07796	7.57411	5.74269	1.91857		5.01176		2.89022	6.10935	3.53325	1.31255
	76	2.28758	1.86872	2.08994	2.29098	2.08748	2.15663	2.03596	1.81694	4.00734	4.36531	1.44985	1.54368			76	6.35074	7.865	5.64863	1.9195	2.80263	4.448	2.25333	2.92357	6.3129	3.54797	1.28369	1.79835
	78	2.39351	1.85156	2.19395	2.28216	2.1381	2.20479	2.08529	1.8616	4.27696	4.36739	1.5054	1.60596			78	6.52397	8.20711	6.25775	1.9132	2.82557	4.63072	2.21119	2.98294	6.57637	3.57032	1.28808	1.80795
	80	2.4638	1.96529	2.24504	2.3266	2.10905	2.28211	2.0299	1.92836	4.47525	4.48999	1.48567	1.51348			80	6.72547	8.59011	6.28249	1.985	2.86577	4.5985	2.22299	3.08068	6.7787	3.70061	1.27537	1.67146
	82	2.55494	1.9937	2.39234	2.37615	2.22893	2.34168	2.11869	1.98397	4.77702	4.04417	1.48406	1.57165			82	6.83253	8.91853	6.2854	2.05105	3.06833	4.70761	2.30154	3.16406	7.02295	2.60951	1.29481	1.7672
	84	2.58107	2.17475	2.39934	2.45362	2.22713	2.41098	2.14088	2.0364	5.03072	4.67273	1.48109	1.50021			84	7.01385	9.2768	6.52585	2.17313	3.13572	5.21335	2.23556	3.26464	7.26184	3.85685	1.3227	1.71236
	86	2.66771	2.10715	2.60578	2.54135	2.3241	2.57922	2.18235	2.08263	5.2244	4.6341	1.46006	1.54476			86	7.10405	9.62027	6.77289	2.29713	3.32044	4.82312	2.33022	3.36354	7.47558	3.84496	1.33528	1.74736
	88	2.78972	2.1578	2.64584	2.61674	2.30126	2.57577	2.20339	2.13155	5.6377	4.82919	1.4839	1.50851			88	7.28448	9.85281	7.43723	2.48245	3.43161	4.84338	2.32701	3.19903	7.68914	4.01362	1.32003	1.66586
	90	2.82872	2.3542	3.2362	2.69478	2.39194	2.67704	2.29339	2.19044	5.81444	4.13216	1.50401	1.51962			90	7.3716	10.0582	7.92049	2.6889	3.76897	5.66378	2.38263	3.69696	7.92827	2.56063	1.32818	1.74677
	92	3.09836	2.56153	3.41974	2.80215	2.66271	2.77456	2.5062	2.27423	6.06329	5.25595	1.58947	1.57169			92	7.55071	10.1725	8.714	2.89807	4.18968	5.80832	2.71862	3.83457	8.20055	4.03956	1.3962	1.90068
	94	3.1815	2.61711	3.50164	2.85054	2.76748	2.86911	2.59037	2.33103	6.29893	5.3519	1.53934	1.42199			94	7.60201	10.2615	9.06147	3.05586	4.59481	5.24289	2.94839	3.97057	8.39214	4.23233	1.33286	1.63698
	96	3.25216	2.57566	3.47473	2.88157	2.84054	2.94454	2.54898	2.41429	6.5442	5.29858	1.48219	1.3438			96	7.65436	10.2902	9.32285	3.36355	5.16899	6.11408	3.17954	4.13758	8.79326	4.21562	1.32997	1.33976
	98	3.36528	2.53917	3.88448	2.91914	2.88897	3.04913	2.63046	2.52278	7.1658	5.38227	1.48633	1.35219			98	7.70209	10.3047	9.78787	3.54118	5.615	6.33357	3.36996	4.30771	9.0008	4.37825	1.3051	1.33435
	100	3.49342	2.63705	3.79094	2.99397	2.82886	3.15136	2.60475	2.57104	7.34738	5.47916	1.50975	1.29344			100	7.72989	10.3043	10.0523	3.80137	6.01803	6.60942	3.4863	4.50223	9.12968	3.90291	1.30561	1.24

## Sheet: Ext Data Fig.3d
Extended Data Figure 3d: Relative cell confluence of cells on hydrogels or plastic normalised to first timepoint
		T1 (Matrigel)															T3 (Matrigel)
	Time (h)	plastic (n=3)			50 kPa (n=3)			25 kPa (n=2)		4 kPa (n=2)		0.5 kPa (n=2)				Time (h)	plastic (n=3)			50 kPa (n=3)			25 kPa (n=2)		4 kPa (n=2)		0.5 kPa (n=2)
	0	1	1	1	1	1	1	1	1	1	1	1	1			0	1	1	1	1	1	1	1	1	1	1	1	1
	2	1.03411	0.948416	1.44106	1.09822	1.00711	1.08809	1.12076	1.09153	0.988454	1.02931	0.909779	1.45553			2	1.096	1.03945	1.21328	0.984206	1.05841	1.02289	1.093	0.945376	0.873769	0.940552	1.02731	1.05799
	4	1.06353	0.94061	2.17198	0.982307	0.952337	1.0877	1.02002	1.1296	1.04182	1.03467	0.63101	1.43593			4	1.15341	1.11658	1.4157	0.99308	1.07415	0.994341	1.189	0.928832	0.881484	1.49999	1.05715	1.08229
	6	1.07183	0.958772	1.62003	0.939573	0.979813	1.0562	1.12996	1.03346	0.99693	1.52611	0.83255	1.45283			6	1.20796	1.15824	1.2789	1.00853	1.11174	0.987736	1.22171	0.881908	0.902197	0.914376	1.07059	1.11216
	8	1.10601	1.00694	1.311	0.939073	1.09096	1.03413	1.07579	0.990216	0.986609	1.49586	0.840437	1.00715			8	1.32301	1.23913	1.35867	1.01791	1.12505	0.963563	1.3464	0.85044	0.907665	1.48495	1.12859	1.13399
	10	1.08697	0.98513	1.60533	0.955022	1.07386	1.00082	1.14805	0.949542	0.979959	1.62132	0.849815	1.46758			10	1.38114	1.28117	1.90582	1.04536	1.15734	0.958329	1.39561	0.808049	1.13148	1.65939	1.13357	1.13688
	12	1.1205	0.910798	1.35098	0.855434	1.06969	0.945855	1.05014	0.882664	1.01555	1.4834	0.858615	0.995008			12	1.44727	1.34598	1.79654	1.09332	1.19698	0.953363	1.38346	0.768274	1.19281	1.53365	1.13216	1.11626
	14	1.10948	1.08233	1.77164	0.805008	0.99381	0.903342	1.05989	0.827893	1.05268	1.38694	0.852496	1.04549			14	1.50317	1.43496	1.96202	1.09031	1.21493	0.969992	1.52371	0.754249	1.26841	1.79454	1.15427	1.1466
	16	1.12953	1.03822	1.23429	0.767556	1.04789	0.866009	0.98027	0.780048	1.06679	1.58811	0.861844	1.0295			16	1.59989	1.49075	1.71213	1.09245	1.22682	0.949892	1.53067	0.740305	1.32415	1.59427	1.17498	1.19534
	18	1.15013	1.15292	0.996074	0.866678	1.07509	0.856248	1.04135	0.764036	1.15582	1.56066	0.88009	1.04184			18	1.63327	1.6463	1.31894	1.12348	1.2428	0.964028	1.48005	0.734264	1.43962	1.71685	1.11108	1.24798
	20	1.1953	1.14681	1.23433	0.780228	1.05154	0.804511	0.979153	0.724677	1.17915	1.37995	0.88823	1.18125			20	1.74043	1.68385	1.20867	1.14718	1.23332	0.950781	1.61898	0.721566	1.47912	2.01197	1.07562	1.2355
	22	1.16593	1.14159	1.25988	0.778431	1.09717	0.776268	1.03174	0.697604	1.2216	1.29713	0.88947	1.5655			22	1.7717	1.66217	1.52944	1.1703	1.24392	0.965668	1.64518	0.721911	1.52992	1.83957	1.01528	1.27189
	24	1.1743	1.22089	1.2291	0.693886	1.01223	0.765533	0.938412	0.661491	1.20855	1.38316	0.894242	1.53462			24	1.87534	1.81519	1.68668	1.18948	1.22648	0.961062	1.6762	0.728823	1.57007	2.03868	0.995045	1.25539
	26	1.18191	1.20115	1.19211	0.713846	1.059	0.740979	1.02323	0.640868	1.23645	1.28273	0.900426	1.56651			26	1.97965	1.94063	1.53402	1.2027	1.20455	0.944708	1.62422	0.73606	1.62921	1.69064	1.00644	1.2808
	28	1.17408	1.28855	1.55383	0.72919	1.06457	0.822613	0.975259	0.741587	1.29392	1.64064	0.902188	1.55128			28	2.11644	2.02602	1.73202	1.23907	1.18613	1.06226	1.6388	0.829888	1.72331	1.53989	1.00135	1.27515
	30	1.19629	1.3159	1.24279	0.763626	1.12939	0.764867	1.0792	0.708432	1.28315	1.53904	0.919187	1.65857			30	2.2388	2.12647	1.6782	1.23764	1.17874	1.06938	1.94034	0.854209	1.76359	1.95378	0.996946	1.33703
	32	1.20066	1.23873	1.51936	0.698031	1.1749	0.721885	0.982323	0.706182	1.3456	1.38933	0.918874	1.59475			32	2.34446	2.22737	2.20273	1.24455	1.15341	1.08407	1.89152	0.903565	1.82833	2.01376	0.986806	1.3135
	34	1.20766	1.3256	1.15482	0.753944	1.10582	0.664011	1.06819	0.679526	1.37532	1.45947	0.930641	1.67166			34	2.46802	2.31197	2.28565	1.33912	1.13757	1.11543	1.97957	0.893907	1.89752	1.99734	0.996631	1.35461
	36	1.20842	1.30406	1.15247	0.851368	1.13402	0.679817	1.0159	0.668636	1.39684	1.40452	0.942953	1.10736			36	2.60946	2.47314	1.80068	1.36976	1.14323	1.18375	1.82663	0.936389	1.96351	1.97608	0.986265	1.33081
	38	1.24113	1.2954	1.5823	0.767374	1.13947	0.651914	1.07747	0.675043	1.446	1.63702	0.948991	1.71813			38	2.72624	2.53031	2.36771	1.37506	1.1014	1.24678	1.92559	0.93213	2.04971	1.52148	0.977752	1.3893
	40	1.30046	1.30474	1.43576	0.705404	1.12973	0.669684	1.01614	0.687991	1.46275	1.35396	0.960928	1.68244			40	2.83831	2.69822	2.20585	1.42352	1.10013	1.34288	2.04888	0.970101	2.1055	1.94529	0.948819	1.37491
	42	1.34423	1.40894	1.48309	0.779131	1.17954	0.666145	0.971306	0.655068	1.45921	1.48391	0.953608	1.72189			42	3.00266	2.85729	2.44147	1.41905	1.05234	1.40451	2.08659	0.973444	2.20057	1.87068	0.940561	1.419
	44	1.38701	1.32823	1.33327	0.799666	1.27589	0.66821	1.04776	0.677641	1.46164	1.57236	0.970682	1.67158			44	3.10952	2.98388	2.29971	1.4674	1.05773	1.46026	2.0518	1.011	1.87301	1.98259	0.951215	1.388
	46	1.40654	1.44613	1.15938	0.75451	1.22763	0.669546	1.11441	0.655361	1.54717	1.48759	0.979551	1.72953			46	3.23936	3.10838	2.12342	1.45159	1.00943	1.52176	2.18977	1.03868	2.0871	1.94578	0.948272	1.45013
	48	1.48635	1.5065	1.50481	0.7695	1.166	0.714848	1.06489	0.688493	1.62903	1.5489	0.997215	1.10395			48	3.43342	3.31846	2.49606	1.46915	0.937972	1.63721	2.03583	1.07763	2.49304	1.97269	0.945395	1.3661
	50	1.54976	1.51343	1.2261	0.825808	1.23285	0.693954	1.11853	0.683933	1.70146	1.66434	0.987073	1.14036			50	3.58194	3.40693	2.30733	1.44484	0.958114	1.71055	2.16257	1.08375	2.13316	1.9012	0.936197	1.45995
	52	1.57151	1.55083	1.74704	0.86348	1.26049	0.698656	1.0913	0.664852	1.80452	1.82399	0.99443	1.6895			52	3.80571	3.55692	2.7142	1.47374	0.986673	1.77719	2.05986	1.12356	2.33525	1.70252	0.948659	1.41809
	54	1.63602	1.56549	1.53201	0.822149	1.26326	0.701857	1.0991	0.671248	1.91505	1.83291	0.999554	1.75045			54	4.09008	3.67814	2.57919	1.47493	1.03387	1.88819	2.25305	1.12395	2.3461	1.76998	0.941256	1.48771
	56	1.75367	1.50734	1.3016	0.855688	1.38735	0.710407	1.06518	0.700829	2.07662	1.87897	0.997325	1.12288			56	4.19994	3.98851	2.73839	1.52861	1.09584	2.04062	2.1982	1.1895	2.53598	1.7917	0.92904	1.44308
	58	1.7727	1.64941	1.82706	0.937086	1.38214	0.725445	1.16226	0.731026	2.2419	1.96192	0.998276	1.76397			58	4.43469	4.21478	3.01586	1.54443	1.12805	2.22268	2.26325	1.25572	3.03468	1.80085	0.92041	1.50487
	60	1.82403	1.70116	1.56145	1.04233	1.38386	0.726772	1.11955	0.725581	2.36951	2.00578	1.01979	1.69819			60	4.71623	4.67368	2.94152	1.64899	1.15313	2.41657	2.18909	1.3347	3.22065	1.88673	0.94814	1.47254
	62	1.8866	1.73854	1.73641	0.967991	1.46582	0.740367	1.15529	0.738991	2.51097	1.96893	1.01041	1.18034			62	5.01806	4.84126	3.08849	1.67602	1.20803	2.66756	2.21608	1.44745	3.33379	1.90051	0.935109	1.47334
	64	1.94241	1.76049	1.50418	1.02992	1.47215	0.769867	1.11206	0.760554	2.68097	1.66462	1.0175	1.73036			64	5.23717	5.11662	3.2629	1.64247	1.26928	2.90509	2.23594	1.53944	3.44924	1.83634	0.942011	1.42456
	66	2.05128	1.75059	1.3429	1.09116	1.52481	0.773866	1.22783	0.778867	2.82179	1.84356	1.01373	1.78964			66	5.44983	5.39926	3.1808	1.71037	1.32448	3.18405	2.22302	1.60998	3.59883	1.74543	0.961713	1.477
	68	2.13466	1.66893	1.8948	1.12552	1.62483	0.795542	1.15962	0.800968	2.97278	1.83119	1.02808	1.75652			68	5.70164	5.75441	3.55599	1.69105	1.40936	3.39629	2.29829	1.77447	3.75023	2.3002	0.973788	1.44904
	70	2.19424	1.79681	1.70379	1.1543	1.65559	0.813447	1.16027	0.820708	3.17467	1.86141	1.01743	1.82391			70	5.95856	6.17981	3.73577	1.77916	1.43603	3.59633	2.3383	1.83218	3.89415	1.95165	0.959088	1.51627
	72	2.30691	1.92549	1.7153	1.18951	1.62374	0.8245	1.13103	0.858581	3.35308	1.94935	1.02731	1.76258			72	6.26507	6.60405	3.99124	1.80751	1.47741	3.81544	2.37595	1.91284	4.02186	1.78048	0.936236	1.45
	74	2.41138	2.04969	1.67908	1.19866	1.839	0.84058		0.846675	3.57226	1.58578	1.03824				74	6.52577	6.8955	4.56547	1.82896	1.67046	3.94666		1.82963	4.16435	1.77149	0.939906
	76	2.54853	1.98999	1.50924	1.30902	1.84266	0.852991	1.31195	0.856988	3.69545	1.86511	1.03921	1.20809			76	6.79644	7.17828	4.6377	1.87833	1.67346	4.05088	2.80965	2.08399	4.31345	1.92948	0.943118	1.64011
	78	2.65009	2.05731	1.92063	1.3045	1.8353	0.859739	1.31049	0.873162	3.83974	2.04326	1.03564	1.87072			78	7.10266	7.48509	5.29748	1.94275	1.59499	4.15496	2.83757	2.22031	4.54255	2.28343	0.929554	1.65919
	80	2.74173	2.10927	1.75978	1.39065	1.76656	0.881271	1.25996	0.900006	3.9272	1.7287	1.05085	1.80764			80	7.29237	7.80523	5.36996	1.99984	1.53882	4.05889	2.79308	2.29518	4.71374	2.2598	0.942281	1.52413
	82	2.84879	2.17217	1.86543	1.45307	1.8797	0.887586	1.47382	0.899065	4.11996	2.07096	1.04028	1.84555			82	7.37398	8.12444	5.67135	2.04625	1.67753	4.19771	2.91009	2.59591	4.96439	1.88927	0.954651	1.58859
	84	2.94689	2.30384	1.80252	1.41957	1.9352	0.909024	1.4391	0.909554	4.30455	2.2275	1.04658	1.82185			84	7.43233	8.47954	5.70624	2.04742	1.58956	4.34248	2.94698	2.52295	5.18957	2.07617	0.981881	1.51886
	86	3.07401	2.42805	1.72426	1.47146	2.02987	0.919448	1.44852	0.953194	4.38378	2.17194	1.05479	1.82621			86	7.472	8.70209	5.90379	2.06735	1.5592	4.39149	3.20973	2.61981	5.37909	2.06918	0.974863	1.54742
	88	3.17658	2.34023	1.94841	1.61984	2.05194	0.95673	1.39978	0.958644	4.57935	2.28279	1.0656	1.76536			88	7.55565	8.94751	6.3422	2.09219	1.59169	4.57491	3.28851	2.66048	5.57897	2.63162	0.970743	1.50317
	90	3.26046	2.5196	2.17517	1.67081	2.02474	0.991743	1.44089	1.00531	4.86808	2.35969	1.06325	1.79949			90	7.639	9.28586	6.67971	2.05295	1.75602	4.73031	3.52838	2.74934	5.85628	1.87409	1.00218	1.57708
	92	3.54914	2.78668	2.42591	1.73868	2.07787	1.01228	1.7487	1.01996	5.07651	2.85419	1.09409	1.7312			92	7.67871	9.50585	7.11644	2.05092	2.00274	4.88485	4.02538	2.78913	6.05843	2.71332	1.01264	1.70095
	94	3.68209	2.86733	2.70307	1.76168	2.26168	1.0392	1.75462	1.06349	5.33238	2.83288	1.07515	1.61311			94	7.68001	9.70662	7.00277	2.06626	1.95791	4.96772	3.90671	2.86151	6.29351	2.29754	0.974669	1.49458
	96	3.81803	2.81445	2.44241	1.81039	2.26621	1.08376	1.79173	1.06858	5.86904	2.70246	1.07042	1.41016			96	7.68898	9.86645	7.16601	2.05505	1.87624	5.07316	4.75934	3.0447	6.74405	2.92948	0.96396	1.3302
	98	3.96589	2.85688	3.35074	1.9179	2.35459	1.10339	1.67729	1.11831	6.25806	2.77373	1.07609	1.43751			98	7.70249	9.98298	7.34189	2.05713	1.9577	5.24843	4.92773	3.19956	7.04919	2.98692	0.923418	1.28418
	100	4.17152	2.88895	3.26005	2.01096	2.40222	1.14603	1.64509	1.11729	6.51933	2.9749	1.08681	1.3839			100	7.71757	10.0435	7.21611	2.11529	2.24076	5.40178	5.09809	3.35587	7.19161	2.08555	0.915682	1.22477

## Sheet: Ext Data Fig.3e
Extended Data Figure 3e: Relative confluence on day 4 of cells on hydrogels or plastic (normalised to first timepoint)
	T1 (Matrigel)
	plastic	50 kPa	25 kPa	0.5 kPa	4 kPa
	4.17152	2.01096	1.64509	1.08681	6.51933
	2.88895	2.40222	1.11729	1.3839	2.9749
	3.26005	1.14603
	T3 (Matrigel)
	plastic	50 kPa	25 kPa	0.5 kPa	4 kPa
	7.71757	2.11529	5.09809	0.915682	7.19161
	10.0435	2.24076	3.35587	1.22477	2.08555
	7.21611	5.40178

## Sheet: Ext Data Fig_3i
Extended Data Figure 3i: Relative wound density (collagen-FN coating)
		COL-FN
	Time (h)	T1			T3
	0	0	0	0	0	0	0
	2	3.39158	4.02301	3.77149	7.77755	5.21075	8.60997
	4	7.12142	7.18394	11.0568	20.6727	12.5416	25.1895
	6	10.7653	10.4443	19.2679	34.214	22.2896	44.1115
	8	14.9765	14.0669	26.7803	46.8255	33.1059	63.9184
	10	18.3522	18.6364	33.9601	59.2593	44.5711	78.8417
	12	22.0309	22.2935	40.6123	68.1043	53.6739	89.853
	14	26.3283	27.7546	47.9738	75.9342	63.6001	94.0663
	16	30.2959	31.4793	56.0349	83.9116	72.8355	94.4932
	18	34.2386	35.7727	63.7091	89.4626	79.678	95.5429
	20	37.8965	40.4577	72.3832	92.9984	85.3374	93.454
	22	42.2634	45.5164	80.5102	96.4594	89.4588	94.0913
	24	46.6854	50.6036	87.3801	98.5888	93.335	93.9515
	26	50.5456	55.9493	92.8618	100.514	96.0934	93.8777
	28	54.8231	61.1388	95.5817	100.977	97.4357	93.1226
	30	58.4468	66.4464	97.2618	101.164	98.6143	91.7312
	32	61.8412	71.5236	98.1526	101.257	99.0903	93.6643
	34	65.2036	76.5956	98.9104	101.642	100.284	91.7711
	36	68.6719	81.1492	99.471	101.185	100.493	91.858
	38	71.0578	85.0199	99.7367	101.135	100.557	91.9845
	40	73.1792	88.0991	99.7873	100.796	100.309	93.466
	42	74.9981	90.9248	99.9238	100.113	99.9579	93.3704
	44	76.91	92.6026	99.7488	100.286	100.025	94.7104
	46	78.0821	94.731	99.9097	100.605	100.236	95.3046
	48	80.454	96.7903	99.8891	100.309	100.024	97.6169
	50	82.3381	98.0951	99.8517	100.377	100.047	96.9486
	52	83.3749	97.7556	99.9183	100.126	99.8363	97.7018
	54	84.5854	97.6711	99.9155	100.587	99.7785	98.1921
	56	85.022	97.7601	99.8996	100.31	99.697	98.7871
	58	85.8716	97.9873	99.9369	100.363	99.7063	98.3227
	60	87.0746	98.7412	99.9042	100.33	99.621	98.7763

## Sheet: Ext Data Fig.3j
Extended Data Figure 3j: Relative wound density (Matrigel coating)
		Matrigel
	Time (h)	T1			T3
	0	0	0	0	0	0	0
	2	5.42129	4.65087	3.99476	10.0636	5.32304	9.39261
	4	8.94856	8.59448	11.0984	24.0853	13.6969	29.1189
	6	17.4665	13.2371	18.632	39.0163	22.8488	51.8272
	8	23.4787	19.0811	26.4021	53.2542	32.6967	75.4505
	10	30.3634	24.6503	33.1888	65.8241	42.865	89.8173
	12	36.4344	31.3443	39.9335	75.5133	51.1579	97.4164
	14	42.9345	38.0424	47.5468	83.2048	58.386	100.155
	16	48.3582	45.3555	55.3783	90.3133	62.9778	101.826
	18	53.5252	52.2305	63.5163	93.594	68.1436	99.8491
	20	58.2341	59.8175	71.4389	95.7778	73.1384	98.921
	22	63.8547	67.621	78.7777	94.9173	78.233	97.7162
	24	67.8321	75.7249	84.8255	95.2521	81.0061	97.0628
	26	71.9166	82.5133	89.7717	95.001	85.3548	97.1456
	28	75.0845	88.0919	92.7815	94.9399	88.4246	95.6099
	30	78.0974	92.5597	95.6433	95.3454	91.1898	94.1157
	32	80.7903	95.1026	97.4158	95.4835	93.4098	93.4123
	34	82.3992	96.8973	98.3185	96.159	95.7525	91.7436
	36	84.6554	97.7649	99.0546	96.1036	96.8638	89.7665
	38	86.0425	98.2363	99.351	96.5297	96.8856	88.9835
	40	87.8873	98.7763	99.5459	96.7061	97.8936	89.9677
	42	88.6532	99.0962	99.5495	95.9195	97.7169	87.9627
	44	89.665	99.3153	99.5422	95.6245	97.6722	89.1246
	46	90.8635	99.552	99.5746	95.9845	97.4288	89.0121
	48	91.4006	99.6805	99.6786	96.4991	97.1003	87.3495
	50	92.4367	99.763	99.6396	96.7395	96.6902	90.0214
	52	94.0605	99.7074	99.7874	97.5929	95.9683	90.9617
	54	93.7758	99.7384	99.7435	97.5534	95.6708	91.5154
	56	94.1656	99.7548	99.7952	97.1511	96.3501	90.8678
	58	94.384	99.7784	99.7168	97.1965	96.2292	91.4387
	60	94.9716	99.8312	99.8195	97.1366	97.0315	92.0703
