# Supplementary material for: Restoring the tumour mechanophenotype of vocal fold cancer reverts its malignant properties
Source: Nat Mater. 2026 Feb 20;25(5):868–82. doi: 10.1038/s41563-025-02473-7 (PMC13143829; doi:10.1038/s41563-025-02473-7)
Supplement: Supplementary file 49 — Statistical source data. [file 41563_2025_2473_MOESM49_ESM.xlsx]

## Sheet: Ext Data Fig.4b
Extended Data Figure 4b: E-cadherin protein expression in NC, T1 and T3 cells (western blot)
	NC	T1	T3		Statistical analysis
	1.50694	0.549734	0.943329
	1.68907	0.493316	0.817618		Number of families	1
	1.41864	0.687515	0.893842		Number of comparisons per family	2
					Alpha	0.05
					Dunnett's multiple comparisons test	Mean Diff,	95,00% CI of diff,	Below threshold?	Summary	Adjusted P Value	A-?
					NC vs. T1	0.9614	0,7162 to 1,207	Yes	****	<0,0001	B	T1
					NC vs. T3	0.6533	0,4081 to 0,8985	Yes	***	0.0005	C	T3
					Test details	Mean 1	Mean 2	Mean Diff,	SE of diff,	n1	n2	q	DF
					NC vs. T1	1.538	0.5769	0.9614	0.08564	3	3	11.23	6
					NC vs. T3	1.538	0.8849	0.6533	0.08564	3	3	7.628	6

## Sheet: Ext Data Fig.4c
Extended Data Figure 4c: Cell dissociation index in NC and T1 cells following integrin inhibition
	anti-α3α6			Statistical analysis anti-α3α6				anti-β1			Statistical analysis anti-β1
	NC	T1						NC	T1
	37.4178	56.4801		Column B	T1			50.7913	63.1413		Column B	T1
	41.1228	49.5809		vs.	vs,			51.6247	69.9256		vs.	vs,
	46.7796	64.2036		Column A	NC			64.1183	72.2875		Column A	NC
	36.7067	66.872						64.26	74.1779
				Unpaired t test							Unpaired t test
	51.981	64.9176		P value	0.0004			73.3796	77.7404		P value	0.0184
	53.4911	68.3175		P value summary	***			58.6577	74.9947		P value summary	*
	53.3131	66.3611		Significantly different (P < 0.05)?	Yes			70.7948	65.0957		Significantly different (P < 0.05)?	Yes
				One- or two-tailed P value?	Two-tailed						One- or two-tailed P value?	Two-tailed
	65.6352	75.3901		t, df	t=4,296, df=18			63.0176	85.3183		t, df	t=2,592, df=18
	53.248	83.2231						71.9221	83.7968
	52.2869	80.8192		How big is the difference?				80.2487	81.4053		How big is the difference?
				Mean of column A	49.2						Mean of column A	64.88
				Mean of column B	67.62						Mean of column B	74.79
				Difference between means (B - A) ± SEM	18,42 ± 4,287						Difference between means (B - A) ± SEM	9,907 ± 3,822
				95% confidence interval	9,411 to 27,43						95% confidence interval	1,877 to 17,94
				R squared (eta squared)	0.5063						R squared (eta squared)	0.2718
				F test to compare variances							F test to compare variances
				F, DFn, Dfd	1,346, 9, 9						F, DFn, Dfd	1,606, 9, 9
				P value	0.6651						P value	0.4912
				P value summary	ns						P value summary	ns
				Significantly different (P < 0.05)?	No						Significantly different (P < 0.05)?	No
				Data analyzed							Data analyzed
				Sample size, column A	10						Sample size, column A	10
				Sample size, column B	10						Sample size, column B	10

## Sheet: Ext Data Fig.4g
Extended data Figure 4g
Spheroids of each cell type was formed in low attachment 96-well plate. The following day, Spheroids were transferred to Fibronectin coated plates and the wetting was monitored for 48h.
Only isolated and adhered spheroids were analyzed. Each wetting spheroid was considered as an independent event. Spheroids displaying the above characteristics obtained in three independent experiment were analyzed.
As indicated the IgG panel is also shown in Figure 3k where spheroid area is compared between NC, T1 and T3 cells
	Spheroid area - pooled data from 3 independent experiments
NC spheroid area following 24 hours of wetting normalised to 0 hour timepoint.
NC spheroids-IgG	1.8315	1.79733	1.61805	1.50232	1.87685	1.2969	1.5845	2.4089	2.58735	2.15147	2.70358	2.70358	2.54055	2.31538	1.84215	1.90403	1.49991	1.5376	1.40069	1.83039	1.39998	2.08198	2.74402	2.08887	1.93006	2.04501	2.36643	1.8348	2.1022	2.08347	2.42276	1.86983	1.86496	2.6409	2.22783	2.61791	2.01847	2.12389	1.58871	1.29789	1.87045	1.75331
NC spheroids anti-a3	1.55931	1.91873	1.15457	1.53571	1.51907	2.46022	2.65927	2.0389	2.18585	1.88766
NC spheroids anti-a6	1.64411	1.96064	1.94039	1.7293	2.02472	2.26541	2.16351	1.78172	1.75811	2.12088	2.26224	1.39032	2.10187	1.92491	1.60536	2.14808	1.72342
NC spheroids anti-a3a6	1.32241	1.43908	1.62953	1.56576	1.54304	1.2176	1.54984	1.7916	1.5781	1.95203	1.87736	1.73871	2.17998	1.77469
NC spheroids anti-b1	1.08531	1.30292	1.64693	1.20279	1.24751	1.37953	1.22953	1.70404	1.98161	1.67948	1.78658	2.05562	1.74026	1.181	1.67094	1.89193	1.2824	1.06388	1.89493	1.57275	1.1546	1.3635	1.5059	1.80684	1.65107	2.12389	1.58871	1.29789	1.87045	1.75331
NC spheroid area following 48 hours of wetting normalised to 0 hour timepoint.
NC spheroids-IgG	2.51465	2.28647	2.88283	2.73587	2.79762	2.21861	2.91282	6.04019	8.07854	6.02667	6.25852	6.25852	7.20877	5.85407	4.88267	3.45512	3.41176	3.02653	2.71193	4.26237	2.58015	4.52142	6.71267	5.14121	4.55812	4.7855	5.48972	4.41499	5.20316	5.04564	5.86728	3.98283	4.09379	7.14325	5.40945	5.56708	4.00233	4.86923	3.15178	3.33898	5.50417	4.06269
NC spheroids anti-a3	3.41144	4.30652	2.48558	3.17864	2.58337	5.63624	6.07493	4.14408	5.09244	3.7289
NC spheroids anti-a6	3.6259	4.46811	5.24031	5.11289	5.1635	5.48948	4.28037	3.45626	3.22714	4.13075	4.06207	2.33031	4.16276	3.72732	3.39635	5.74903	4.63839
NC spheroids anti-a3a6	2.03551	2.17866	2.91504	2.23657	2.63499	2.57502	2.37195	4.9496	3.2444	5.32249	3.36446	3.56136	5.72345	3.63466
NC spheroids anti-b1	1.73407	1.59648	2.04916	1.75155	1.92105	1.90468	1.47537	3.89688	2.83552	3.34391	3.57728	5.54302	4.2492	3.0097	2.6105	2.84921	2.57092	1.51239	3.13782	2.30508	1.97404	2.15326	1.87173	2.53949	2.5351	4.86923	3.15178	3.33898	5.50417	4.06269
T1 spheroid area following 24 hours of wetting normalised to 0 hour timepoint.
T1 spheroids IgG	9.47776	10.888	11.3849	10.5992	10.1206	10.5018	9.15262	11.3314	11.9989	11.8935	11.5324	10.5967	11.938	11.2966	11.3626	11.7166	13.974	14.8363	15.6509	12.2796	12.3263	5.30601	11.4834	11.8124	14.0907	11.663	11.2561	9.72208	14.0567	15.4418
T1 spheroids anti-a3	10.4387	12.3108	12.9473	11.3517	12.1661	9.69813	11.3916	13.6208
T1 spheroids anti-a6	12.7836	12.8858	11.9438	11.7882	12.0042	8.42237	12.114
T1 spheroids anti-a3a6	8.42792	7.58565	8.39093	7.85276	8.53068	8.35079	8.72427	8.97637	9.55971	9.35338	10.4377	9.35711	8.65982	9.16425	9.94621	7.94552	8.89945	9.35764	9.28041	9.20801	8.38155	8.90174	13.847	14.1029
T1 spheroids anti-b1	7.91656	8.59402	8.51026	8.05753	12.6731	10.3449	11.9638	10.8996	8.93669	10.8343	11.5187	10.4398	10.2384	8.85065
T1 spheroid area following 48 hours of wetting normalised to 0 hour timepoint.
T1 spheroids IgG	26.0283	27.8403	28.6417	27.3009	25.0491	27.13	23.2595	42.7146	36.7894	39.3737	34.906	35.4377	43.6231	28.9324	30.5846	26.3613	40.1462	45.0665
T1 spheroids anti-a3	31.2435	37.6103	38.6643	34.1424	30.8064	22.0755	27.1667	35.6363
T1 spheroids anti-a6	38.5958	37.3462	33.5041	33.0672	34.6496	21.8111	32.5049
T1 spheroids anti-a3a6	15.9377	14.015	16.8125	17.3614	17.6213	18.1936	32.0148	34.8155
T1 spheroids anti-b1	15.7971	16.6674	17.1622	16.3376	23.478	21.2812	23.6555	24.2968	22.6823	24.2352	24.2566	23.6928	20.3503	14.3737
T3 spheroid area following 24 hours of wetting normalised to 0 hour timepoint.
T3 spheroids IgG	4.07121	2.142	3.97442	4.49423	2.91813	2.28092	2.78731	1.21314	1.64047	1.16949	1.93859	2.12761	5.46331	5.06745	4.8955	3.21535	4.22476	8.72027	5.70505	3.19775	8.39723	8.29532	6.62205	8.75342	8.97015	15.5252	16.2968	12.5886	14.6293	2.48258
T3 spheroids anti-a3	5.52169	4.17862	4.38079	15.0293	16.4199	20.9536	3.39857	2.12868
T3 spheroids anti-a6	3.99953	5.45615	2.61221	2.34689	5.52406	5.47408	2.8566	4.36011	10.1971	14.1913	13.8902	13.5021	1.53832	2.05173	1.50145	1.54828
T3 spheroids anti-a3a6	3.31684	3.94327	1.26392	1.82981	2.84741	1.30892	0.626144	1.82833	0.661811	0.988316	15.0293	16.4199	20.9536	2.74086	3.21588
T3 spheroids anti-b1	2.4481	1.7401	2.97623	3.90496	2.49658	4.66435	2.50285	1.60352	4.57083	2.27357	2.36185	12.8422	10.6418	13.779
T3 spheroid area following 48 hours of wetting normalised to 0 hour timepoint.
T3 spheroids IgG	9.96156	4.70196	9.57105	11.1696	7.80557	7.9208	9.13478	5.023	4.516	3.4793	6.41881	7.92217	18.1598	15.8815	15.3836	11.8525	14.9878	27.1471	20.4922	13.531	25.2681	25.5422	24.4896	25.9274	31.2012	41.5286	41.6438	28.4712	42.6721	7.78695
T3 spheroids anti-a3	12.5598	14.1473	13.5279	36.0778	43.3464	43.2163	7.59887	5.14609
T3 spheroids anti-a6	12.3775	18.8887	9.63336	8.33527	14.7287	17.061	9.48166	15.0256	31.0365	38.178	35.9806	36.564	3.00065	5.3527	4.76345	4.50038
T3 spheroids anti-a3a6	7.8772	9.89517	3.23919	8.94181	9.43928	4.23151	1.80298	6.92101	1.06229	2.467	36.0778	43.3464	43.2163	7.52184	7.65783
T3 spheroids anti-b1	4.9262	4.13286	7.01497	9.24401	5.92336	14.5473	6.47859	3.13611	14.056	7.01352	7.34635	28.6702	23.1884	29.7947
Statistical tests at 48h
Kruskal-Wallis test followed by Dunn's multipe comparisons test
NC spheroids: treated IgG vs anti-a3, anti-a3,anti-a3a6, anti-b1
Kruskal-Wallis test
P value	<0,0001
Exact or approximate P value?	Approximate
P value summary	****
Do the medians vary signif. (P < 0.05)?	Yes
Number of groups	5
Kruskal-Wallis statistic	28.83
Dunn's multiple comparisons test	Mean rank diff,	Significant?	Summary	Adjusted P Value
NC IgG vs. NC-b1	38.45	Yes	****	<0,0001
NC IgG vs. NC-a3a6	26.39	Yes	*	0.0362
NC IgG vs. NC-a6	2.418	No	ns	>0,9999
NC IgG vs.NC-a3	7.836	No	ns	>0,9999
T1 spheroids: treated IgG vs anti-a3, anti-a3, anti-a3a6, anti-b1
Kruskal-Wallis test
P value	<0,0001
Exact or approximate P value?	Approximate
P value summary	****
Do the medians vary signif. (P < 0.05)?	Yes
Number of groups	5
Kruskal-Wallis statistic	28.06
Dunn's multiple comparisons test	Mean rank diff,	Significant?	Summary	Adjusted P Value
T1 IgG vs. T1-b1	23.9	Yes	***	0.0001
T1 IgG vs. T1-a3a6	22.33	Yes	**	0.0041
T1 IgG vs. T1-a6	-0.5238	No	ns	>0,9999
T1 IgG vs. T1-a3	0.4583	No	ns	>0,9999
T3 spheroids: treated IgG vs anti-a3, anti-a3,anti-a3a6, anti-b1
Kruskal-Wallis test
P value	0.1033
Exact or approximate P value?	Approximate
P value summary	ns
Do the medians vary signif. (P < 0.05)?	No
Number of groups	5
Kruskal-Wallis statistic	7.699
Dunn's multiple comparisons test	Mean rank diff,	Significant?	Summary	Adjusted P Value
T3 IgG vs. T3-b1	13.54	No	ns	0.3308
T3 IgG vs. T3-a3a6	15.5	No	ns	0.168
T3 IgG vs. T3-a6	2.279	No	ns	>0,9999
T3 IgG vs. T3-a3	-5.783	No	ns	>0,9999
