# Supplementary material for: Restoring the tumour mechanophenotype of vocal fold cancer reverts its malignant properties
Source: Nat Mater. 2026 Feb 20;25(5):868–82. doi: 10.1038/s41563-025-02473-7 (PMC13143829; doi:10.1038/s41563-025-02473-7)
Supplement: Supplementary file 51 — Statistical source data. [file 41563_2025_2473_MOESM51_ESM.xlsx]

## Sheet: Ext Data Fig.5b
Extended Data Figure 5b. pMLC coherency (alignment) in NC, T1 and T3 cells ± cyclic stretch
	NC				Statistical analysis NC
	CTRL	30 min	1 h		Number of families	1
	0.090367	1.64669	1.39567		Number of comparisons per family	2
	0.200816	1.40571	1.97804		Alpha	0.05
	0.421713	1.44587	1.476
	0.441795	1.16473	1.51616		Dunn's multiple comparisons test	Mean rank diff,	Significant?	Summary	Adjusted P Value	A-?
	0.281142	2.20897	1.70693		CTRL vs. 30 min	-33.25	Yes	****	<0,0001	B	30 min
	0.080326	1.78726	1.29526		CTRL vs. 1 h	-38.06	Yes	****	<0,0001	C	1 h
	0.38155	1.37559	1.51616
	0.522121	1.18481	1.19485		Test details	Mean rank 1	Mean rank 2	Mean rank diff,	n1	n2	Z
					CTRL vs. 30 min	12.73	45.98	-33.25	24	24	5.504
	0.642828	0.82282	1.07995		CTRL vs. 1 h	12.73	50.79	-38.06	24	24	6.3
	0.591402	1.38851	1.51707
	0.527119	1.11852	1.49136
	0.642828	1.52993	1.91563
	0.578546	1.1828	2.06991
	0.771394	0.758538	1.37565
	0.192849	1.60707	2.00563
	1.07995	1.29851	1.46565
	0.446235	1.66594	1.49737
	0.565231	1.84444	1.46762
	0.198327	1.55686	1.96343
	0.386737	1.70561	1.4577
	0.555315	1.49737	0.882553
	0.624729	1.89402	1.75519
	0.396653	1.20979	1.14038
	0.347072	0.942051	2.41959
	T1				Statistical analysis T1
	CTRL	30 min	1 h		Number of families	1
	0.577465	0.915493	1.52113		Number of comparisons per family	2
	0.71831	1.23944	1.74648		Alpha	0.05
	0.338028	0.732394	1.50704
	0.760563	1.32394	2.04225		Dunn's multiple comparisons test	Mean rank diff,	Significant?	Summary	Adjusted P Value	A-?
	0.549296	1.3662	1.98592		CTRL vs. 30 min	-31.27	Yes	****	<0,0001	B	30 min
	0.380282	1.12676	1.35211		CTRL vs. 1 h	-33.48	Yes	****	<0,0001	C	1 h
	0.929577	1.49296	0.704225
	0.323944	0.760563	1.39437		Test details	Mean rank 1	Mean rank 2	Mean rank diff,	n1	n2	Z
					CTRL vs. 30 min	14.92	46.19	-31.27	24	24	5.176
	0.133556	2.13689	1.01503		CTRL vs. 1 h	14.92	48.4	-33.48	24	24	5.542
	0.347245	1.49583	1.49583
	1.06845	0.934891	0.614357
	1.09516	0.828047	0.881469
	0.186978	0.90818	1.17529
	0.347245	0.534224	1.17529
	0.507513	1.28214	1.09516
	0.373957	1.41569	1.25543
	0.66591	1.21074	1.38025
	0.774877	1.47711	1.28339
	0.799092	1.98562	1.18653
	0.266364	1.73137	1.63451
	0.690125	1.18653	1.08967
	0.145289	1.16232	1.68294
	0.09686	1.65872	1.06546
	0.472191	1.52554	1.33182
	T3				Statistical analysis T3
	CTRL	30 min	1 h		Number of families	1
	1.4359	0.036199	0.591252		Number of comparisons per family	2
	0.603318	0.892911	2.02715		Alpha	0.05
	0.675716	1.52036	2.08748
	0.482655	1.3635	1.41176		Dunn's multiple comparisons test	Mean rank diff,	Significant?	Summary	Adjusted P Value	A-?
	0.506787	2.13575	0.615385		CTRL vs. 30 min	-6.563	No	ns	0.5547	B	30 min
	1.65309	1.58069	0.736048		CTRL vs. 1 h	-4.313	No	ns	0.9507	C	1 h
	0.458522	1.58069	1.53243
	0.386124	1.99095	1.11011		Test details	Mean rank 1	Mean rank 2	Mean rank diff,	n1	n2	Z
					CTRL vs. 30 min	32.88	39.44	-6.563	24	24	1.086
	0.635815	0.418511	0.973843		CTRL vs. 1 h	32.88	37.19	-4.313	24	24	0.7138
	0.812877	1.19115	1.70624
	0.104628	1.14286	1.4165
	0.571429	0.925553	1.42455
	0.354125	0.724346	1.22334
	1.39235	1.4004	1.62576
	0.925553	1.40845	0.120724
	0.724346	1.07042	1.52113
	1.31293	0.734353	0.578581
	1.55772	1.13491	0.912378
	1.84701	0.445063	0.066759
	1.02364	0.934631	0.578581
	1.69124	1.15716	1.06815
	1.71349	1.00139	0.244784
	0.623088	0.801113	0.77886
	1.35744	0.77886	0.7121

## Sheet: Ext Data Fig.d
Extended Data Figure 5d. beta-catenin coherency (alignment) in NC, T1 and T3 cells ± cyclic stretch
	NC			Statistical analysis NC
	CTRL	1 h		Table Analyzed	Hacat b-catenin coherency (stretch)
	0.541717	1.48972
	0.580411	1.83797		Column D	1 h
	0.696493	1.47037		vs.	vs,
	1.12213	1.19952		Column A	CTRL
	0.967352	1.54776
	0.967352	1.70254		Unpaired t test
	0.657799	1.9734		P value	<0,0001
	0.696493	1.04474		P value summary	****
				Significantly different (P < 0.05)?	Yes
	0.981758	1.69818		One- or two-tailed P value?	Two-tailed
	0.742952	1.22056		t, df	t=6,054, df=66
	1.00829	0.981758
	0.79602	1.93698		How big is the difference?
	0.66335	1.83085		Mean of column A	0.8435
	1.22056	0.955224		Mean of column D	1.33
	0.79602	1.59204		Difference between means (D - A) ± SEM	0,4861 ± 0,08030
	1.11443	1.51244		95% confidence interval	0,3258 to 0,6464
				R squared (eta squared)	0.357
	0.8594	1.49131
	0.581359	1.01106		F test to compare variances
	0.808847	1.03634		F, DFn, Dfd	1,814, 33, 33
	0.909953	1.36493		P value	0.0918
	0.808847	1.31438		P value summary	ns
	1.59242	0.834123		Significantly different (P < 0.05)?	No
	1.21327	0.480253
	1.18799	1.26382		Data analyzed
				Sample size, column A	34
	0.93913	0.904348		Sample size, column D	34
	1.11304	0.66087
	0.278261	1.11304
	0.278261	1.28696
	0.521739	1.3913
	0.556522	1.25217
	0.8	1.35652
	0.626087	1.32174
	1.0087	2.08696
	1.04348	1.04348
	T1			Statistical analysis T1
	CTRL	1 h		Table Analyzed	UT-SCC-11 b-catenin coherency (stretch)
	0.13986	1.10956
	0.503497	1.65967		Column D	1 h
	0.475524	2.08858		vs.	vs,
	0.177156	1.53846		Column A	CTRL
	0.083916	1.51049
	0.121212	0.988345		Unpaired t test
	0.27972	1.73427		P value	<0,0001
	0.382284	1.21212		P value summary	****
				Significantly different (P < 0.05)?	Yes
	0.241846	2.04932		One- or two-tailed P value?	Two-tailed
	0.305489	1.66746		t, df	t=12,57, df=66
	0.318218	1.14559
	0.534606	2.40573		How big is the difference?
	0.674622	1.89658		Mean of column A	0.4727
	0.59825	1.96022		Mean of column D	1.505
	0.254574	1.04375		Difference between means (D - A) ± SEM	1,033 ± 0,08215
	0.241846	1.82021		95% confidence interval	0,8686 to 1,197
				R squared (eta squared)	0.7054
	0.471238	1.39899
	0.544869	1.26645		F test to compare variances
	0.441786	1.16337		F, DFn, Dfd	2,558, 33, 33
	0.868845	0.706857		P value	0.0085
	0.706857	1.237		P value summary	**
	0.456512	0.942476		Significantly different (P < 0.05)?	Yes
	0.721583	0.80994
	0.235619	1.64933		Data analyzed
				Sample size, column A	34
	0.418605	1.53488		Sample size, column D	34
	0.651163	2
	0.639535	1.84884
	0.174419	1.55814
	0.267442	1.43023
	0.651163	1.98837
	1.17442	1.72093
	0.883721	1.55814
	0.744186	1.48837
	0.686047	1.04651
	T3			Statistical analysis T3
	CTRL	1 h		Table Analyzed	UT-SCC-103 b-catenin coherency (stretch)
	0.756364	1.16364
	0.290909	1.01236		Column D	1 h
	0.64	1.04727		vs.	vs,
	0.698182	0.930909		Column A	CTRL
	0.698182	0.884364
	0.814545	1.11709		Unpaired t test
	0.919273	0.791273		P value	0.2365
	0.791273	1.11709		P value summary	ns
				Significantly different (P < 0.05)?	No
	0.793566	0.986595		One- or two-tailed P value?	Two-tailed
	0.600536	1.47989		t, df	t=1,195, df=66
	0.600536	1.26542
	0.321716	1.07239		How big is the difference?
	0.664879	2.12332		Mean of column A	0.9489
	0.428954	0.900804		Mean of column D	1.11
	0.493298	1.97319		Difference between means (D - A) ± SEM	0,1611 ± 0,1348
	0.686327	0.793566		95% confidence interval	-0,1081 to 0,4303
				R squared (eta squared)	0.02117
	1.05164	2.23206
	0.772636	2.23206		F test to compare variances
	0.493628	0.40778		F, DFn, Dfd	1,086, 33, 33
	0.236083	0.128773		P value	0.8138
	0.965795	0.858484		P value summary	ns
	0.879946	2.10329		Significantly different (P < 0.05)?	No
	0.965795	1.78136
	0.622401	0.901408		Data analyzed
				Sample size, column A	34
	1.07174	0.79516		Sample size, column D	34
	1.34831	0.103717
	2.31634	1.2446
	2.24719	0.172861
	1.27917	1.27917
	2.14348	1.00259
	1.76318	0.79516
	1.79775	0.760588
	1.38289	0.622299
	0.726016	1.65946

## Sheet: Ext Data Fig.5e
Extended Data Figure 5e. Total beta-catenin intensity (from immunofluorescence images) in NC, T1 and T3 cells ± cyclic stretch
	NC			Statistical analysis NC
	CTRL	1 h		Table Analyzed	Total b-cat HaCat
	1.03547	0.970468
	1.16138	0.981325		Column D	1 h
	1.05642	1.0352		vs.	vs,
	1.05098	0.79721		Column A	CTRL
	1.01455	0.800638
	0.898119	0.86918		Unpaired t test
	0.932552	0.858633		P value	0.3591
	1.16891	0.705064		P value summary	ns
				Significantly different (P < 0.05)?	No
	1.14974	1.12183		One- or two-tailed P value?	Two-tailed
	1.18501	1.02157		t, df	t=0,9256, df=50
	1.1692	1.1083
	1.18619	1.18626		How big is the difference?
	1.16523	0.97935		Mean of column A	1.053
	1.16798	1.11469		Mean of column D	1.006
	0.925727	0.92891		Difference between means (D - A) ± SEM	-0,04780 ± 0,05164
	1.01509	1.17429		95% confidence interval	-0,1515 to 0,05593
				R squared (eta squared)	0.01685
	1.10596	0.729861
	1.09641	0.961578		F test to compare variances
	1.29983	0.857634		F, DFn, Dfd	1,321, 25, 25
	1.28404	0.906442		P value	0.4914
	1.07358	0.888977		P value summary	ns
	0.711689	1.11044		Significantly different (P < 0.05)?	No
	0.909118	1.2148
	0.616752	1.61968		Data analyzed
	0.750317	1.31391		Sample size, column A	26
	1.25638	0.88756		Sample size, column D	26
	T1			Statistical analysis T1
	CTRL	1 h		Table Analyzed	Total b-cat UT-SCC-11
	0.880801	0.806847
	1.37582	0.810428		Column D	1 h
	1.29274	0.80031		vs.	vs,
	1.16682	0.667309		Column A	CTRL
	1.26977	0.744316
	1.68452	0.551417		Unpaired t test
	1.49405	0.578645		P value	0.0004
	1.03155	0.822718		P value summary	***
				Significantly different (P < 0.05)?	Yes
	1.13264	0.862763		One- or two-tailed P value?	Two-tailed
	1.14883	1.00967		t, df	t=3,816, df=50
	1.15874	0.968163
	1.03833	1.24709		How big is the difference?
	1.04123	1.03184		Mean of column A	1.201
	1.28752	1.09666		Mean of column D	0.9275
	1.20042	0.716531		Difference between means (D - A) ± SEM	-0,2739 ± 0,07178
	0.908009	0.942885		95% confidence interval	-0,4181 to -0,1297
				R squared (eta squared)	0.2255
	1.05226	0.869709
	0.891429	0.88744		F test to compare variances
	1.09358	0.623347		F, DFn, Dfd	1,297, 25, 25
	0.962449	0.786679		P value	0.5201
	1.56443	1.13705		P value summary	ns
	1.23302	1.93703		Significantly different (P < 0.05)?	No
	1.15544	1.04442
	1.86146	1.09623		Data analyzed
	1.30651	1.15128		Sample size, column A	26
	1.0039	0.923943		Sample size, column D	26
	T3			Statistical analysis T3
	CTRL	1 h		Table Analyzed	Total b-cat UT-SCC-103
	1.69555	0.647943
	1.07572	0.763227		Column D	1 h
	0.973265	0.845423		vs.	vs,
	1.22659	0.888662		Column A	CTRL
	1.33638	0.686995
	1.61885	0.657253		Unpaired t test
	1.26009	0.73187		P value	0.0006
	0.947286	0.556753		P value summary	***
				Significantly different (P < 0.05)?	Yes
	0.959531	0.633892		One- or two-tailed P value?	Two-tailed
	0.99098	0.635735		t, df	t=3,642, df=50
	0.881721	0.887782
	0.908263	0.817619		How big is the difference?
	1.19195	1.13827		Mean of column A	1.095
	0.910522	1.0637		Mean of column D	0.8579
	0.858996	1.03818		Difference between means (D - A) ± SEM	-0,2366 ± 0,06497
	0.503449	1.03421		95% confidence interval	-0,3671 to -0,1061
				R squared (eta squared)	0.2097
	1.08689	1.09959
	1.30337	0.744866		F test to compare variances
	1.12137	0.59311		F, DFn, Dfd	1,690, 25, 25
	1.09756	0.961328		P value	0.1967
	0.749806	0.906463		P value summary	ns
	1.08004	0.934776		Significantly different (P < 0.05)?	No
	1.4767	1.36495
	1.14003	0.744532		Data analyzed
	0.843559	0.805999		Sample size, column A	26
	1.22083	1.12348		Sample size, column D	26

## Sheet: Ext Data Fig.5f
Extended Data Figure 5f. Total beta-catenin intensity (from immunofluorescence images) in NC, T1 and T3 cells ± vibration
	NC				Statistical analysis NC
	CTRL	30 min	6 h		Number of families	1
	1.20542	1.07947	0.714406		Number of comparisons per family	2
	1.03479	0.900315	0.649204		Alpha	0.05
	1.362	1.01936	0.771298
	1.3538	0.90345	0.871239		Dunn's multiple comparisons test	Mean rank diff,	Significant?	Summary	Adjusted P Value	A-?
	1.45021	0.975738	0.662722		CTRL vs. 30 min	18.67	Yes	**	0.004	B	30 min
	1.17235	1.34128	0.454868		CTRL vs. 6 h	23.71	Yes	***	0.0002	C	6 h
	1.26151	0.813126	0.704682
	1.34413	1.01478	0.93985		Test details	Mean rank 1	Mean rank 2	Mean rank diff,	n1	n2	Z
					CTRL vs. 30 min	50.63	31.96	18.67	24	24	3.09
	0.786581	0.848365	0.722282		CTRL vs. 6 h	50.63	26.92	23.71	24	24	3.924
	1.20439	0.836209	0.9877
	1.48223	1.05952	0.784405
	1.14021	1.13664	1.08564
	1.14534	0.877193	0.897898
	1.14659	0.711028	1.3632
	1.33994	0.849667	0.731883
	1.0424	0.995638	0.825065
	0.952089	1.06596	1.18234
	1.14992	0.916709	1.29208
	0.968345	0.916031	1.16569
	0.964492	1.13684	1.03782
	1.10668	1.01064	1.08494
	1.14078	0.811105	1.07751
	0.824003	0.891795	0.866036
	0.883204	0.90888	0.646109
	T1				Statistical analysis T1
	CTRL	30 min	6 h		Number of families	1
	1.33359	0.821302	0.85668		Number of comparisons per family	2
	1.30055	0.916972	0.783805		Alpha	0.05
	1.09437	1.18524	0.74602
	1.24826	0.993986	0.684023		Dunn's multiple comparisons test	Mean rank diff,	Significant?	Summary	Adjusted P Value	A-?
	1.06282	1.0169	0.763275		CTRL vs. 30 min	28.92	Yes	****	<0,0001	B	30 min
	1.15449	1.16736	0.871367		CTRL vs. 6 h	31.46	Yes	****	<0,0001	C	6 h
	1.25794	1.05806	0.610089
	1.66674	0.656415	0.749751		Test details	Mean rank 1	Mean rank 2	Mean rank diff,	n1	n2	Z
					CTRL vs. 30 min	56.63	27.71	28.92	24	24	4.786
	1.04257	0.719688	0.938394		CTRL vs. 6 h	56.63	25.17	31.46	24	24	5.207
	1.14523	0.666036	1.06668
	1.10203	0.712583	1.06847
	1.07702	0.828373	0.844911
	1.47428	0.789172	0.740779
	1.33159	0.935432	0.956692
	1.81565	0.685339	1.03963
	1.20016	0.646358	1.17293
	1.18934	1.05421	0.58895
	1.04143	0.814794	0.665481
	1.13655	0.774834	0.538094
	1.14791	0.963642	1.05447
	1.15751	0.893725	1.11221
	1.1705	1.12531	0.979216
	1.18254	1.25471	1.05177
	1.04054	1.00896	1.05331
	T3				Statistical analysis T3
	CTRL	30 min	6 h		Number of families	1
	1.35772	0.621685	0.708976		Number of comparisons per family	2
	1.40246	0.867727	0.503694		Alpha	0.05
	1.93896	1.1434	1.13186
	1.52069	0.581517	0.820642		Dunn's multiple comparisons test	Mean rank diff,	Significant?	Summary	Adjusted P Value	A-?
	1.09759	0.651814	0.668208		CTRL vs. 30 min	16.13	Yes	*	0.0152	B	30 min
	1.12754	0.750536	1.17974		CTRL vs. 6 h	28.5	Yes	****	<0,0001	C	6 h
	1.35915	0.723887	0.687849
	0.993494	0.691339	1.46953		Test details	Mean rank 1	Mean rank 2	Mean rank diff,	n1	n2	Z
					CTRL vs. 30 min	51.38	35.25	16.13	24	24	2.669
	1.61252	1.03895	0.813949		CTRL vs. 6 h	51.38	22.88	28.5	24	24	4.717
	0.834699	0.930837	0.669558
	1.2039	0.799352	1.06821
	1.44976	0.957005	0.605812
	1.35169	0.766369	0.631418
	1.45572	0.93465	0.707538
	1.48	0.664477	0.805933
	0.985983	1.18676	1.04489
	1.28013	1.22451	0.700349
	1.08722	1.29822	0.978757
	0.98683	1.29486	0.716116
	0.930548	1.12092	0.985306
	1.01435	1.29426	0.632939
	0.747443	1.14922	0.58748
	0.918816	1.29504	0.679834
	1.20128	1.26442	0.611161

## Sheet: Ext Data Fig.5h
Extended Data Figure 5h. Total beta-catenin intensity (from immunofluorescence images) in NC, T1 and T3 cells ± static stretch
	NC			Statistical analysis NC
	CTRL	1 h		Column C	1 h
	0.982177	0.950157		vs.	vs,
	0.958453	0.954337		Column A	CTRL
	0.952229	0.892977
	1.15014	0.931984		Unpaired t test
	0.907095	0.910317		P value	0.9529
	1.14689	0.982842		P value summary	ns
				Significantly different (P < 0.05)?	No
	0.829852	0.924151		One- or two-tailed P value?	Two-tailed
	1.17213	1.05861		t, df	t=0,05948, df=34
	0.835958	1.02679
	0.919809	1.38054		How big is the difference?
	0.961017	1.13238		Mean of column A	0.9859
	0.876905	1.16992		Mean of column C	0.9835
				Difference between means (C - A) ± SEM	-0,002429 ± 0,04084
	0.879238	0.941087		95% confidence interval	-0,08542 to 0,08056
	1.0167	0.991744		R squared (eta squared)	0.000104
	1.13252	0.863174
	0.957517	0.881362		F test to compare variances
	1.05848	0.913716		F, DFn, Dfd	1,554, 17, 17
	1.00886	0.796175		P value	0.3724
				P value summary	ns
				Significantly different (P < 0.05)?	No
				Data analyzed
				Sample size, column A	18
				Sample size, column C	18
	T1			Statistical analysis T1
	CTRL	1 h		Column C	1 h
	1.16981	0.835307		vs.	vs,
	1.15921	0.689056		Column A	CTRL
	1.21592	0.826063
	1.28293	0.856226		Unpaired t test
	0.989368	0.788707		P value	0.0614
	0.980096	0.787519		P value summary	ns
				Significantly different (P < 0.05)?	No
	1.01033	1.0309		One- or two-tailed P value?	Two-tailed
	1.16879	1.19858		t, df	t=1,935, df=34
	0.963424	1.1467
	0.930861	1.06542		How big is the difference?
	0.837684	1.27839		Mean of column A	1.083
	0.828096	1.292		Mean of column C	0.9642
				Difference between means (C - A) ± SEM	-0,1187 ± 0,06136
	1.37296	0.863717		95% confidence interval	-0,2434 to 0,005987
	1.15063	0.688234		R squared (eta squared)	0.09917
	1.40304	1.07092
	0.95943	1.12953		F test to compare variances
	1.18677	0.942057		F, DFn, Dfd	1,204, 17, 17
	0.882678	0.865861		P value	0.7067
				P value summary	ns
				Significantly different (P < 0.05)?	No
				Data analyzed
				Sample size, column A	18
				Sample size, column C	18
	T3			Statistical analysis T3
	CTRL	1 h		Column C	1 h
	1.1128	0.864488		vs.	vs,
	1.05604	1.04589		Column A	CTRL
	0.978796	0.874791
	1.00559	0.965077		Unpaired t test
	1.29076	0.93913		P value	<0,0001
	0.973659	0.953644		P value summary	****
				Significantly different (P < 0.05)?	Yes
	1.23452	1.18041		One- or two-tailed P value?	Two-tailed
	1.10796	1.09534		t, df	t=5,187, df=34
	0.992108	0.776181
	1.13048	0.844805		How big is the difference?
	1.02449	0.989565		Mean of column A	1.094
	0.991608	0.816218		Mean of column C	0.9227
				Difference between means (C - A) ± SEM	-0,1708 ± 0,03294
	1.20053	0.880062		95% confidence interval	-0,2378 to -0,1039
	1.15245	0.903288		R squared (eta squared)	0.4418
	1.11763	0.929168
	1.14943	0.808868		F test to compare variances
	1.12495	0.834222		F, DFn, Dfd	1,285, 17, 17
	1.04064	0.908172		P value	0.6106
				P value summary	ns
				Significantly different (P < 0.05)?	No
				Data analyzed
				Sample size, column A	18
				Sample size, column C	18

## Sheet: Ext Data Fig.5i
Extended Data Figure 5i. Nuclear beta-catenin intensity (from immunofluorescence images) in NC, T1 and T3 cells ± static stretch
	NC			Statistical analysis NC
	CTRL	1 h		Column B	1 h
	1.11057	0.961969		vs.	vs,
	0.989498	0.995926		Column A	CTRL
	1.07167	0.991737
	1.06041	0.960411		Unpaired t test
	0.966498	0.972489		P value	0.6811
	0.983232	0.935587		P value summary	ns
				Significantly different (P < 0.05)?	No
	0.811885	1.08286		One- or two-tailed P value?	Two-tailed
	0.815604	1.07316		t, df	t=0,4146, df=34
	0.924499	0.951779
	0.973743	1.08653		How big is the difference?
	0.981122	1.15332		Mean of column A	1.006
	1.00903	1.13648		Mean of column B	0.9938
				Difference between means (B - A) ± SEM	-0,01241 ± 0,02992
	1.04273	0.975377		95% confidence interval	-0,07322 to 0,04841
	0.961071	1.00531		R squared (eta squared)	0.005029
	1.09139	0.968831
	1.06953	0.920666		F test to compare variances
	1.07002	0.894757		F, DFn, Dfd	1,238, 17, 17
	1.17915	0.821176		P value	0.6647
				P value summary	ns
				Significantly different (P < 0.05)?	No
				Data analyzed
				Sample size, column A	18
				Sample size, column B	18
	T1			Statistical analysis T1
	CTRL	1 h		Column B	1 h
	1.04895	0.93842		vs.	vs,
	1.12293	0.911748		Column A	CTRL
	1.13633	0.819723
	1.12096	0.89645		Unpaired t test
	1.04375	0.837614		P value	<0,0001
	1.24161	0.881513		P value summary	****
				Significantly different (P < 0.05)?	Yes
	0.8311	1.07162		One- or two-tailed P value?	Two-tailed
	1.03868	0.878427		t, df	t=5,757, df=34
	0.994679	0.964181
	1.07079	0.987334		How big is the difference?
	1.19376	0.851701		Mean of column A	1.094
	1.03737	1.08036		Mean of column B	0.9062
				Difference between means (B - A) ± SEM	-0,1877 ± 0,03260
	1.10809	0.704897		95% confidence interval	-0,2539 to -0,1214
	1.15653	0.710497		R squared (eta squared)	0.4936
	1.13988	0.924999
	1.20814	0.971911		F test to compare variances
	1.04748	0.986165		F, DFn, Dfd	1,171, 17, 17
	1.148	0.893416		P value	0.7484
				P value summary	ns
				Significantly different (P < 0.05)?	No
				Data analyzed
				Sample size, column A	18
				Sample size, column B	18
	T3			Statistical analysis T3
	CTRL	1 h		Column B	1 h
	1.10032	0.935085		vs.	vs,
	1.36808	1.06209		Column A	CTRL
	1.1616	0.978877
	1.0954	1.08345		Unpaired t test
	1.17471	0.941687		P value	<0,0001
	1.10358	0.900033		P value summary	****
				Significantly different (P < 0.05)?	Yes
	1.13575	0.782906		One- or two-tailed P value?	Two-tailed
	1.05572	0.885197		t, df	t=6,746, df=34
	1.01216	0.903326
	1.03974	0.919335		How big is the difference?
	1.24292	0.950231		Mean of column A	1.119
	1.10577	0.966943		Mean of column B	0.9317
				Difference between means (B - A) ± SEM	-0,1869 ± 0,02770
	1.11682	0.848859		95% confidence interval	-0,2432 to -0,1306
	1.18838	0.920332		R squared (eta squared)	0.5724
	1.10634	0.892482
	1.04013	0.925525		F test to compare variances
	1.10403	0.836367		F, DFn, Dfd	1,367, 17, 17
	0.982763	1.03797		P value	0.5258
				P value summary	ns
				Significantly different (P < 0.05)?	No
				Data analyzed
				Sample size, column A	18
				Sample size, column B	18

## Sheet: Ext Data Fig.5j
Extended Data Figure 5j: RET mRNA expression in NC, T1 and T3 cells
	NC	T1	T3		Statistical analysis
	0.0662399	0.0849026	0.0846138
	0.0480526	0.0272707	0.124827		Number of families	1
	0.0107406	0.0229832	0.1133		Number of comparisons per family	2
					Alpha	0.05
					Dunnett's multiple comparisons test	Mean Diff,	95,00% CI of diff,	Below threshold?	Summary	Adjusted P Value	A-?
					NC vs. T1	-0.003374	-0,06984 to 0,06309	No	ns	0.9847	B	T1
					NC vs. T3	-0.0659	-0,1324 to 0,0005598	No	ns	0.0516	C	T3
					Test details	Mean 1	Mean 2	Mean Diff,	SE of diff,	n1	n2	q	DF
					NC vs. T1	0.04168	0.04505	-0.003374	0.02321	3	3	0.1454	6
					NC vs. T3	0.04168	0.1076	-0.0659	0.02321	3	3	2.839	6
