# Supplementary material for: Restoring the tumour mechanophenotype of vocal fold cancer reverts its malignant properties
Source: Nat Mater. 2026 Feb 20;25(5):868–82. doi: 10.1038/s41563-025-02473-7 (PMC13143829; doi:10.1038/s41563-025-02473-7)
Supplement: Supplementary file 52 — Statistical source data. [file 41563_2025_2473_MOESM52_ESM.xlsx]

## Sheet: Ext Data Fig.6b
Extended Data Figure 6b. Total E-cadherin intensity (from immunofluorescence images) in NC, T1 and T3 cells ± cyclic stretch
	NC			Statistical analysis NC
	CTRL	1 h		Column C	1 h
	0.617852	1.16628		vs.	vs,
	1.04652	0.987278		Column A	CTRL
	0.885893	1.03553
	0.769419	0.816301		Unpaired t test
	0.824871	1.32841		P value	0.0043
	1.11631	1.40534		P value summary	**
				Significantly different (P < 0.05)?	Yes
	0.983254	0.600331		One- or two-tailed P value?	Two-tailed
	0.911082	0.879642		t, df	t=3,060, df=34
	1.03947	1.07414
	1.21845	0.901841		How big is the difference?
	1.07023	1.03187		Mean of column A	0.8559
	0.849864	0.913372		Mean of column C	1.058
				Difference between means (C - A) ± SEM	0,2017 ± 0,06589
	0.573519	1.07296		95% confidence interval	0,06774 to 0,3356
	0.560708	1.12305		R squared (eta squared)	0.216
	0.71903	1.12664
	0.669118	1.19773		F test to compare variances
	0.726209	1.37553		F, DFn, Dfd	1,080, 17, 17
	0.824643	0.999961		P value	0.8761
				P value summary	ns
				Significantly different (P < 0.05)?	No
				Data analyzed
				Sample size, column A	18
				Sample size, column C	18
	T1			Statistical analysis T1
	CTRL	1 h		Column C	1 h
	0.876027	1.0948		vs.	vs,
	1.10481	1.37766		Column A	CTRL
	0.938965	1.06004
	0.756253	0.966474		Unpaired t test
	1.09105	1.03279		P value	0.49
	0.867603	0.83353		P value summary	ns
				Significantly different (P < 0.05)?	No
	1.18762	0.856094		One- or two-tailed P value?	Two-tailed
	1.2238	0.811178		t, df	t=0,6979, df=34
	1.01242	0.882139
	1.28611	0.994467		How big is the difference?
	1.20388	0.883508		Mean of column A	0.9588
	1.14679	0.893473		Mean of column C	1.01
				Difference between means (C - A) ± SEM	0,05113 ± 0,07326
	0.890736	0.652079		95% confidence interval	-0,09776 to 0,2000
	0.665324	1.02649		R squared (eta squared)	0.01412
	0.802538	0.975397
	0.789097	1.2386		F test to compare variances
	0.532952	0.945839		F, DFn, Dfd	1,176, 17, 17
	0.881693	1.65341		P value	0.7416
				P value summary	ns
				Significantly different (P < 0.05)?	No
				Data analyzed
				Sample size, column A	18
				Sample size, column C	18
	T3			Statictical analysis T3
	CTRL	1 h		Column C	1 h
	1.17771	0.956937		vs.	vs,
	1.0419	0.849711		Column A	CTRL
	0.994582	1.10976
	0.832188	1.13562		Unpaired t test
	0.862996	0.907044		P value	0.0066
	1.08833	1.04323		P value summary	**
				Significantly different (P < 0.05)?	Yes
	0.968137	0.774733		One- or two-tailed P value?	Two-tailed
	0.815529	0.925937		t, df	t=2,894, df=34
	0.898515	1.0101
	0.871966	1.37655		How big is the difference?
	0.788107	1.26781		Mean of column A	0.9063
	0.738984	1.17989		Mean of column C	1.04
				Difference between means (C - A) ± SEM	0,1342 ± 0,04636
	0.6798	0.915563		95% confidence interval	0,03996 to 0,2284
	0.871949	1.17531		R squared (eta squared)	0.1977
	0.933692	1.0787
	0.849521	1.10492		F test to compare variances
	0.900147	0.96723		F, DFn, Dfd	1,522, 17, 17
	0.999333	0.949412		P value	0.3954
				P value summary	ns
				Significantly different (P < 0.05)?	No
				Data analyzed
				Sample size, column A	18
				Sample size, column C	18

## Sheet: Ext Data Fig.6d
Extended Data Figure 6d. Total E-cadherin intensity (from immunofluorescence images) in NC, T1 and T3 cells ± vibration
	NC				Statistical test NC
	CTRL	30 min	6 h		Number of families	1
	1.10207	0.673056	0.898527		Number of comparisons per family	2
	0.806623	0.635499	0.740979		Alpha	0.05
	1.03835	1.0122	1.47202
	0.594972	0.524746	0.811246		Dunnett's multiple comparisons test	Mean Diff,	95,00% CI of diff,	Below threshold?	Summary	Adjusted P Value	A-?
	0.648042	1.47782	1.67134		CTRL vs. 30 min	0.02617	-0,1858 to 0,2382	No	ns	0.9441	B	30 min
	1.61367	1.2219	1.05692		CTRL vs. 6 h	-0.1465	-0,3585 to 0,06546	No	ns	0.2105	C	6 h
	0.631474	0.948658	1.04842		Test details	Mean 1	Mean 2	Mean Diff,	SE of diff,	n1	n2	q	DF
	0.847272	1.07795	0.887285		CTRL vs. 30 min	0.9599	0.9337	0.02617	0.09319	18	18	0.2809	51
	0.924728	1.531	0.814217		CTRL vs. 6 h	0.9599	1.106	-0.1465	0.09319	18	18	1.573	51
	1.46112	0.890488	0.998793
	0.416302	0.80089	1.10677
	1.25445	0.900486	1.45971
	0.77344	0.810182	1.20036
	1.07716	0.630379	1.18841
	0.964337	0.670761	0.911117
	1.05451	1.04062	1.12793
	0.905684	0.873875	1.30751
	1.1636	1.08618	1.21395
	T1				Statistical test T1
	CTRL	30 min	6 h		Number of families	1
	0.91809	0.548863	1.09934		Number of comparisons per family	2
	1.23438	0.627489	0.842159		Alpha	0.05
	1.14701	0.901701	1.41312
	1.05578	1.10578	0.989395		Dunn's multiple comparisons test	Mean rank diff,	Significant?	Summary	Adjusted P Value	A-?
	0.648551	0.779317	0.730575		CTRL vs. 30 min	7.778	No	ns	0.2761	B	30 min
	1.28168	0.751228	1.92555		CTRL vs. 6 h	6.056	No	ns	0.4964	C	6 h
	1.10878	0.92193	0.734518		Test details	Mean rank 1	Mean rank 2	Mean rank diff,	n1	n2	Z
	0.95847	1.83358	0.69872		CTRL vs. 30 min	32.11	24.33	7.778	18	18	1.483
	1.05028	0.917782	0.637209		CTRL vs. 6 h	32.11	26.06	6.056	18	18	1.155
	0.955683	0.90291	1.20068
	0.661219	0.852905	0.555597
	1.35194	1.71239	0.945404
	1.17601	1.13565	1.06266
	0.657552	1.06657	1.00374
	0.86758	0.891144	0.995216
	1.2552	1.06491	0.93685
	1.13025	0.90304	0.990978
	1.03323	0.90262	0.926799
	T3				Statistical test T3
	CTRL	30 min	6 h		Number of families	1
	1.3038	0.59644	1.20974		Number of comparisons per family	2
	0.846034	0.955735	1.09669		Alpha	0.05
	1.65691	0.561247	0.602244
	0.857897	1.98964	0.695903		Dunnett's multiple comparisons test	Mean Diff,	95,00% CI of diff,	Below threshold?	Summary	Adjusted P Value	A-?
	1.06139	1.47111	0.670705		CTRL vs. 30 min	0.05486	-0,1962 to 0,3059	No	ns	0.8371	B	30 min
	0.365127	0.694297	1.36509		CTRL vs. 6 h	0.1091	-0,1419 to 0,3601	No	ns	0.5141	C	6 h
	1.18607	1.39291	0.658655		Test details	Mean 1	Mean 2	Mean Diff,	SE of diff,	n1	n2	q	DF
	1.32102	0.758912	0.972127		CTRL vs. 30 min	1.055	0.9998	0.05486	0.1103	18	18	0.4972	51
	0.665351	1.15212	0.803154		CTRL vs. 6 h	1.055	0.9456	0.1091	0.1103	18	18	0.9885	51
	1.71778	0.777265	1.64988
	0.720996	1.06734	0.66524
	0.565948	1.07431	0.850918
	1.31872	0.90604	1.16127
	1.04199	0.7993	0.873127
	1.32408	0.893138	1.04844
	1.09503	0.987902	1.16801
	0.880571	0.984278	0.770724
	1.05488	0.934077	0.758415
