# Supplementary material for: Restoring the tumour mechanophenotype of vocal fold cancer reverts its malignant properties
Source: Nat Mater. 2026 Feb 20;25(5):868–82. doi: 10.1038/s41563-025-02473-7 (PMC13143829; doi:10.1038/s41563-025-02473-7)
Supplement: Supplementary file 53 — Statistical source data. [file 41563_2025_2473_MOESM53_ESM.xlsx]

## Sheet: Ext Data Fig.7a
Extended Data Figure 7a: Nuclear/total YAP intensity in NC, T1 and T3 cells ± vibration
	NC				Statistical analysis NC
	CTRL	30 min	6 h		Number of families	1
	0.651466	0.60535	0.578007		Number of comparisons per family	2
	0.640665	0.590966	0.537299		Alpha	0.05
	0.663249	0.621862	0.550578
	0.666905	0.612648	0.610944		Dunnett's multiple comparisons test	Mean Diff,	95,00% CI of diff,	Below threshold?	Summary	Adjusted P Value	A-?
	0.665625	0.619833	0.603068		CTRL vs. 30 min	0.02798	0,003429 to 0,05253	Yes	*	0.023	B	30 min
	0.659272	0.615147	0.579862		CTRL vs. 6 h	0.04581	0,02126 to 0,07036	Yes	***	0.0001	C	6 h
	0.658051	0.623528	0.584864
	0.660633	0.598866	0.571786		Test details	Mean 1	Mean 2	Mean Diff,	SE of diff,	n1	n2	q	DF
					CTRL vs. 30 min	0.611	0.583	0.02798	0.01087	24	24	2.574	69
	0.561666	0.563198	0.527148		CTRL vs. 6 h	0.611	0.5652	0.04581	0.01087	24	24	4.214	69
	0.606086	0.533152	0.525842
	0.609096	0.518881	0.56765
	0.576331	0.569298	0.530989
	0.598832	0.564193	0.563124
	0.638173	0.567222	0.491055
	0.571279	0.541301	0.537421
	0.526435	0.502724	0.509396
	0.633531	0.618803	0.603883
	0.595012	0.584158	0.620786
	0.595237	0.624043	0.545694
	0.577139	0.61715	0.580309
	0.593109	0.574274	0.570152
	0.599423	0.583952	0.616962
	0.543758	0.562163	0.61436
	0.572368	0.579161	0.542693
	T1				Statistical analysis T1
	CTRL	30 min	6 h		Number of families	1
	0.585959	0.558927	0.520209		Number of comparisons per family	2
	0.541775	0.553595	0.536996		Alpha	0.05
	0.513052	0.573749	0.53227
	0.56644	0.567114	0.492866		Dunn's multiple comparisons test	Mean rank diff,	Significant?	Summary	Adjusted P Value	A-?
	0.561385	0.563274	0.524739		CTRL vs. 30 min	16.71	Yes	*	0.0114	B	30 min
	0.582673	0.524963	0.546748		CTRL vs. 6 h	19.17	Yes	**	0.003	C	6 h
	0.597043	0.504669	0.540467
	0.597093	0.493209	0.528881		Test details	Mean rank 1	Mean rank 2	Mean rank diff,	n1	n2	Z
					CTRL vs. 30 min	48.46	31.75	16.71	24	24	2.766
	0.559391	0.551951	0.590382		CTRL vs. 6 h	48.46	29.29	19.17	24	24	3.172
	0.615819	0.539731	0.590084
	0.580602	0.537137	0.604843
	0.611147	0.546855	0.555202
	0.591875	0.561331	0.57632
	0.556757	0.561284	0.602765
	0.569421	0.544925	0.590096
	0.554033	0.570668	0.535913
	0.605325	0.533231	0.500485
	0.524392	0.540103	0.499348
	0.54546	0.563693	0.506937
	0.573328	0.558588	0.522252
	0.544236	0.505299	0.564212
	0.593598	0.511047	0.515661
	0.525786	0.559016	0.521945
	0.576071	0.534484	0.510591
	T3				Statistical analysis T3
	CTRL	30 min	6 h		Number of families	1
	0.574716	0.602007	0.55116		Number of comparisons per family	2
	0.574039	0.578133	0.530684		Alpha	0.05
	0.549269	0.594455	0.558002
	0.571205	0.554292	0.556521		Dunnett's multiple comparisons test	Mean Diff,	95,00% CI of diff,	Below threshold?	Summary	Adjusted P Value	A-?
	0.528394	0.59147	0.563186		CTRL vs. 30 min	0.004241	-0,01361 to 0,02209	No	ns	0.8134	B	30 min
	0.608853	0.559882	0.490467		CTRL vs. 6 h	0.01163	-0,006225 to 0,02948	No	ns	0.249	C	6 h
	0.63819	0.520564	0.527482
	0.588524	0.513046	0.563137		Test details	Mean 1	Mean 2	Mean Diff,	SE of diff,	n1	n2	q	DF
					CTRL vs. 30 min	0.5701	0.5659	0.004241	0.007905	24	24	0.5366	69
	0.512668	0.553388	0.540508		CTRL vs. 6 h	0.5701	0.5585	0.01163	0.007905	24	24	1.471	69
	0.54158	0.526707	0.590713
	0.550799	0.550485	0.516346
	0.549686	0.542503	0.536083
	0.591452	0.560349	0.536349
	0.549915	0.546734	0.55856
	0.532307	0.542908	0.544784
	0.605672	0.553186	0.563221
	0.58074	0.575988	0.585107
	0.561054	0.597747	0.60327
	0.580823	0.605582	0.580253
	0.579222	0.560515	0.593469
	0.57355	0.584846	0.591447
	0.581975	0.58158	0.571514
	0.575826	0.607478	0.568176
	0.582234	0.577058	0.583228

## Sheet: Ext Data Fig.7c
Extended Data Figure 7c: Total YAP intensity in NC, T1 and T3 cells ± cyclic stretch
	NC			Statistical analysis NC
	CTRL	1 h		Column C	1 h
	0.875823	1.0314		vs.	vs,
	1.20818	0.920713		Column A	CTRL
	1.0222	0.970945
	0.900595	0.728582		Unpaired t test
	0.889343	1.1747		P value	0.0712
	1.12363	1.15388		P value summary	ns
				Significantly different (P < 0.05)?	No
	0.922209	0.772306		One- or two-tailed P value?	Two-tailed
	0.824635	1.00113		t, df	t=1,863, df=34
	1.03292	1.18107
	1.20918	1.02308		How big is the difference?
	1.10929	1.10316		Mean of column A	0.9364
	0.983783	0.927777		Mean of column C	1.034
				Difference between means (C - A) ± SEM	0,09746 ± 0,05232
	0.677701	0.860987		95% confidence interval	-0,008868 to 0,2038
	0.658417	1.04421		R squared (eta squared)	0.0926
	0.899892	1.12882
	0.802591	1.10227		F test to compare variances
	0.83006	1.35651		F, DFn, Dfd	1,052, 17, 17
	0.885175	1.12835		P value	0.9184
				P value summary	ns
				Significantly different (P < 0.05)?	No
				Data analyzed
				Sample size, column A	18
				Sample size, column C	18
	T1			Statistical analysis T1
	CTRL	1 h		Column C	1 h
	1.04226	0.816297		vs.	vs,
	1.14087	1.07337		Column A	CTRL
	0.97171	0.964911
	0.89461	1.00425		Unpaired t test
	1.26354	1.07245		P value	0.685
	0.957008	0.798719		P value summary	ns
				Significantly different (P < 0.05)?	No
	1.13389	0.849528		One- or two-tailed P value?	Two-tailed
	1.153	0.830016		t, df	t=0,4091, df=34
	0.957575	0.974702
	1.24287	1.01123		How big is the difference?
	1.23243	0.910351		Mean of column A	1.007
	1.19656	1.06892		Mean of column C	0.9807
				Difference between means (C - A) ± SEM	-0,02682 ± 0,06555
	0.838854	0.792185		95% confidence interval	-0,1600 to 0,1064
	0.568694	1.0166		R squared (eta squared)	0.004898
	0.752587	0.91039
	0.841579	1.17199		F test to compare variances
	0.783899	0.778079		F, DFn, Dfd	1,040, 17, 17
	1.16284	1.60813		P value	0.9372
				P value summary	ns
				Significantly different (P < 0.05)?	No
				Data analyzed
				Sample size, column A	18
				Sample size, column C	18
	T3			Statistical analysis T3
	CTRL	1 h		Column C	1 h
	1.04648	0.815377		vs.	vs,
	0.823941	0.938673		Column A	CTRL
	0.987826	1.22569
	0.893316	1.21867		Unpaired t test
	0.782705	0.88984		P value	0.0003
	1.27708	1.1004		P value summary	***
				Significantly different (P < 0.05)?	Yes
	0.834547	1.08733		One- or two-tailed P value?	Two-tailed
	0.692682	1.08279		t, df	t=4,087, df=34
	0.916362	1.13418
	0.893767	1.4525		How big is the difference?
	0.7648	1.39185		Mean of column A	0.8884
	0.760876	1.12817		Mean of column C	1.096
				Difference between means (C - A) ± SEM	0,2077 ± 0,05080
	0.723148	0.915782		95% confidence interval	0,1044 to 0,3109
	0.88368	1.11349		R squared (eta squared)	0.3295
	0.892178	1.11745
	0.866281	1.18406		F test to compare variances
	0.949838	0.984075		F, DFn, Dfd	1,473, 17, 17
	1.00195	0.948881		P value	0.4328
				P value summary	ns
				Significantly different (P < 0.05)?	No
				Data analyzed
				Sample size, column A	18
				Sample size, column C	18

## Sheet: Ext Data Fig.7d
Extended Data Figure 7d: nuclear YAP intensity in NC, T1 and T3 cells ± cyclic stretch
	NC			Statistical analysis NC
	CTRL	1 h		Column B	1 h
	0.44049	0.441795		vs.	vs,
	0.560402	0.408297		Column A	CTRL
	0.501966	0.481607
	0.392645	0.287031		Unpaired t test
	0.407697	0.59082		P value	0.49
	6.94979	0.53746		P value summary	ns
				Significantly different (P < 0.05)?	No
	0.872263	0.828609		One- or two-tailed P value?	Two-tailed
	0.913206	0.960263		t, df	t=0,6979, df=34
	0.967314	1.02783
	1.09121	1.0437		How big is the difference?
	1.14868	1.05503		Mean of column A	1.124
	1.05287	1.03902		Mean of column B	0.8757
				Difference between means (B - A) ± SEM	-0,2486 ± 0,3562
	0.646083	0.867499		95% confidence interval	-0,9725 to 0,4753
	0.681221	1.12102		R squared (eta squared)	0.01412
	0.849987	1.26322
	0.902662	1.25892		F test to compare variances
	0.880598	1.28179		F, DFn, Dfd	19,43, 17, 17
	0.978238	1.26877		P value	<0,0001
				P value summary	****
				Significantly different (P < 0.05)?	Yes
				Data analyzed
				Sample size, column A	18
				Sample size, column B	18
	T1			Statistical analysis T1
	CTRL	1 h		Column B	1 h
	0.962222	0.910775		vs.	vs,
	1.09333	1.11145		Column A	CTRL
	1.11607	1.00999
	0.973338	0.972042		Unpaired t test
	1.12862	1.01507		P value	0.8348
	0.896377	0.810714		P value summary	ns
				Significantly different (P < 0.05)?	No
	1.0804	0.778642		One- or two-tailed P value?	Two-tailed
	1.14546	0.793848		t, df	t=0,2101, df=34
	1.02954	0.927094
	1.13453	0.97015		How big is the difference?
	1.10855	0.864769		Mean of column A	0.9945
	1.11383	1.05318		Mean of column B	1.005
				Difference between means (B - A) ± SEM	0,01096 ± 0,05214
	0.869135	0.975199		95% confidence interval	-0,09500 to 0,1169
	0.617559	1.21075		R squared (eta squared)	0.001297
	0.715173	1.11795
	0.85068	1.2935		F test to compare variances
	0.964494	0.954562		F, DFn, Dfd	1,075, 17, 17
	1.10208	1.32892		P value	0.8833
				P value summary	ns
				Significantly different (P < 0.05)?	No
				Data analyzed
				Sample size, column A	18
				Sample size, column B	18
	T3			Statistical analysis T3
	CTRL	1 h		Column B	1 h
	0.733706	0.569257		vs.	vs,
	0.660006	0.739837		Column A	CTRL
	0.658453	0.981646
	0.697328	1.0182		Unpaired t test
	0.636831	0.733495		P value	0.0002
	0.867345	0.769658		P value summary	***
				Significantly different (P < 0.05)?	Yes
	0.791397	1.18843		One- or two-tailed P value?	Two-tailed
	0.669703	1.24586		t, df	t=4,108, df=34
	0.755065	1.15428
	0.810136	1.3635		How big is the difference?
	0.737216	1.37105		Mean of column A	0.7947
	0.667737	1.24562		Mean of column B	1.042
				Difference between means (B - A) ± SEM	0,2476 ± 0,06027
	0.847263	0.921376		95% confidence interval	0,1251 to 0,3701
	0.934612	1.18056		R squared (eta squared)	0.3317
	0.911374	1.05785
	0.95036	1.11416		F test to compare variances
	0.959166	1.08006		F, DFn, Dfd	3,382, 17, 17
	1.01706	1.02616		P value	0.0161
				P value summary	*
				Significantly different (P < 0.05)?	Yes
				Data analyzed
				Sample size, column A	18
				Sample size, column B	18

## Sheet: Ext Data Fig.7f
Extended Data Figure 7f: total YAP intensity in NC, T1 and T3 cells ± static stretch
	NC			Statistical analysis NC
	CTRL	1 h		Column C	1 h
	1.62519	0.858545		vs.	vs,
	0.946751	0.859608		Column A	CTRL
	0.962501	0.853692
	1.17192	0.83909		Unpaired t test
	0.991575	0.82033		P value	0.4057
	1.16132	0.803492		P value summary	ns
				Significantly different (P < 0.05)?	No
	0.97813	0.839411		One- or two-tailed P value?	Two-tailed
	1.33741	1.01535		t, df	t=0,8419, df=34
	0.850817	1.11666
	0.932886	1.47206		How big is the difference?
	0.940823	1.04298		Mean of column A	1.016
	0.778471	1.13664		Mean of column C	0.9635
				Difference between means (C - A) ± SEM	-0,05281 ± 0,06273
	0.800011	1.03591		95% confidence interval	-0,1803 to 0,07467
	1.00858	0.996391		R squared (eta squared)	0.02042
	1.07853	0.895787
	0.900913	0.868909		F test to compare variances
	1.04953	0.987014		F, DFn, Dfd	1,639, 17, 17
	0.777393	0.9003		P value	0.3182
				P value summary	ns
				Significantly different (P < 0.05)?	No
				Data analyzed
				Sample size, column A	18
				Sample size, column C	18
	T1			Statistical analysis T1
	CTRL	1 h		Column C	1 h
	1.22621	0.724614		vs.	vs,
	1.15314	0.679475		Column A	CTRL
	1.28771	0.91311
	1.30084	0.964056		Unpaired t test
	0.89195	0.923535		P value	0.2052
	0.839913	0.886416		P value summary	ns
				Significantly different (P < 0.05)?	No
	0.752232	1.06921		One- or two-tailed P value?	Two-tailed
	1.08471	1.41476		t, df	t=1,292, df=34
	0.939779	1.45158
	0.900094	1.0536		How big is the difference?
	0.734424	1.62161		Mean of column A	0.9874
	0.755743	1.42186		Mean of column C	1.094
				Difference between means (C - A) ± SEM	0,1062 ± 0,08220
	1.18244	1.05577		95% confidence interval	-0,06089 to 0,2732
	0.961081	0.791641		R squared (eta squared)	0.04677
	1.3005	1.26752
	0.656217	1.3092		F test to compare variances
	1.1108	1.12203		F, DFn, Dfd	1,454, 17, 17
	0.696231	1.01509		P value	0.4482
				P value summary	ns
				Significantly different (P < 0.05)?	No
				Data analyzed
				Sample size, column A	18
				Sample size, column C	18
	T3			Statistical analysis T3
	CTRL	1 h		Column C	1 h
	1.05241	0.919812		vs.	vs,
	0.982829	1.04792		Column A	CTRL
	0.972398	0.962144
	1.04591	0.95801		Unpaired t test
	1.26836	1.03346		P value	0.1774
	1.03621	1.01275		P value summary	ns
				Significantly different (P < 0.05)?	No
	1.30859	1.61186		One- or two-tailed P value?	Two-tailed
	1.09676	1.05089		t, df	t=1,377, df=34
	0.943685	0.729305
	1.14624	0.774867		How big is the difference?
	1.0318	0.983277		Mean of column A	1.06
	1.00774	0.801416		Mean of column C	0.9907
				Difference between means (C - A) ± SEM	-0,06887 ± 0,05000
	1.06693	0.96507		95% confidence interval	-0,1705 to 0,03273
	1.03832	1.03817		R squared (eta squared)	0.05286
	0.944055	1.08845
	1.14811	0.858761		F test to compare variances
	1.03173	0.966647		F, DFn, Dfd	3,246, 17, 17
	0.949877	1.02951		P value	0.0199
				P value summary	*
				Significantly different (P < 0.05)?	Yes
				Data analyzed
				Sample size, column A	18
				Sample size, column C	18

## Sheet: Ext Data Fig.7g
Extended Data Figure 7g: nuclear YAP intensity in NC, T1 and T3 cells ± static stretch
	NC			Statistical analysis NC
	CTRL	1 h		Column B	1 h
	1.10997	0.910371		vs.	vs,
	1.00649	0.896277		Column A	CTRL
	1.09889	0.946575
	1.18128	0.925565		Unpaired t test
	1.09254	0.906504		P value	0.2121
	1.16074	0.764795		P value summary	ns
				Significantly different (P < 0.05)?	No
	0.94752	0.958898		One- or two-tailed P value?	Two-tailed
	1.02336	1.01315		t, df	t=1,272, df=34
	0.839706	1.07839
	0.944967	1.25104		How big is the difference?
	0.918442	1.05406		Mean of column A	1.024
	0.821453	1.14902		Mean of column B	0.9761
				Difference between means (B - A) ± SEM	-0,04782 ± 0,03761
	0.949619	1.07024		95% confidence interval	-0,1243 to 0,02860
	1.0465	0.882248		R squared (eta squared)	0.0454
	1.16938	0.937817
	1.06089	0.908395		F test to compare variances
	1.15507	0.982727		F, DFn, Dfd	1,033, 17, 17
	0.903597	0.933516		P value	0.9477
				P value summary	ns
				Significantly different (P < 0.05)?	No
				Data analyzed
				Sample size, column A	18
				Sample size, column B	18
	T1			Statistical analysis T1
	CTRL	1 h		Column B	1 h
	1.15141	0.728336		vs.	vs,
	1.14502	0.786022		Column A	CTRL
	1.32869	0.903429
	1.25553	0.981063		Unpaired t test
	0.908176	0.966915		P value	0.5594
	0.974433	0.870971		P value summary	ns
				Significantly different (P < 0.05)?	No
	0.538984	1.01376		One- or two-tailed P value?	Two-tailed
	0.94657	1.18753		t, df	t=0,5895, df=34
	0.896268	1.38329
	0.870614	0.948761		How big is the difference?
	0.802606	1.30886		Mean of column A	0.9804
	0.757708	1.34505		Mean of column B	1.02
				Difference between means (B - A) ± SEM	0,03922 ± 0,06653
	1.09893	0.832614		95% confidence interval	-0,09598 to 0,1744
	1.01073	0.818096		R squared (eta squared)	0.01012
	1.2216	1.03496
	0.748823	1.16567		F test to compare variances
	1.12116	1.10356		F, DFn, Dfd	1,114, 17, 17
	0.869786	0.974072		P value	0.8262
				P value summary	ns
				Significantly different (P < 0.05)?	No
				Data analyzed
				Sample size, column A	18
				Sample size, column B	18
	T3			Statistical analysis T3
	CTRL	1 h		Column B	1 h
	0.834599	0.823445		vs.	vs,
	0.974853	0.856707		Column A	CTRL
	0.868973	0.877188
	0.968081	0.85169		Unpaired t test
	0.914868	0.865039		P value	0.0038
	0.971985	0.754785		P value summary	**
				Significantly different (P < 0.05)?	Yes
	1.2184	1.30322		One- or two-tailed P value?	Two-tailed
	1.04474	0.857907		t, df	t=3,106, df=34
	0.954395	0.774927
	1.07265	0.741983		How big is the difference?
	1.16224	0.949257		Mean of column A	1.024
	1.12156	0.798724		Mean of column B	0.8961
				Difference between means (B - A) ± SEM	-0,1280 ± 0,04121
	0.994854	0.863768		95% confidence interval	-0,2118 to -0,04425
	1.11279	0.984592		R squared (eta squared)	0.221
	0.975176	1.00964
	1.16392	0.858468		F test to compare variances
	1.12798	0.848697		F, DFn, Dfd	1,586, 17, 17
	0.951121	1.10899		P value	0.3506
				P value summary	ns
				Significantly different (P < 0.05)?	No
				Data analyzed
				Sample size, column A	18
				Sample size, column B	18

## Sheet: Ext Data Fig.7i
Extended Data Figure 7i: Total YAP intensity in NC, T1 and T3 cells on hydrogels (based on immunofluorescence stainings)
	NC				Statistical analysis NC
	0.5 kPa	4 kPa	60 kPa		Number of families	1
	0.851709	0.435297	0.768717		Number of comparisons per family	3
	0.703793	1.39741	1.42344		Alpha	0.05
	1.04371		1.51062
	0.686382	0.573226	0.692028		Dunn's multiple comparisons test	Mean rank diff,	Significant?	Summary	Adjusted P Value
	0.502154	0.584768	1.26752		0.5 kPa vs. 4 kPa	14.53	No	ns	0.0532	A-B
	0.898688	0.532002	0.625617		0.5 kPa vs. 60 kPa	2.28	No	ns	>0,9999	A-C
	0.363172	0.873177	1.38454		4 kPa vs. 60 kPa	-12.25	No	ns	0.1368	B-C
	0.608842	0.549166	0.63522
	0.363399				Test details	Mean rank 1	Mean rank 2	Mean rank diff,	n1	n2	Z
					0.5 kPa vs. 4 kPa	42.36	27.83	14.53	25	23	2.371
	1.05333	1.14623	0.650925		0.5 kPa vs. 60 kPa	42.36	40.08	2.28	25	25	0.3799
	1.90219	0.924642	0.709633		4 kPa vs. 60 kPa	27.83	40.08	-12.25	23	25	1.999
	0.949733	0.974192	0.627222
	1.62616	0.84646	0.596284		Compact letter display
	1.18292	0.675303	0.929151		0.5 kPa	A
	1.08204	0.830896	0.923865		60 kPa	A
	1.5398	0.956072	1.20207		4 kPa	A
	1.29253	0.715076	0.735773
			0.927512
	1.6229	0.728091	1.09084
	0.860961	0.921221	0.775968
	1.4844	0.723928	1.2098
	1.21479	0.567217	1.31566
	0.968293	0.939725	1.48261
	1.16873	0.6263	1.52861
	0.880744	0.925471	0.750871
	0.728767	0.677631	0.806479
	T1				Statistical analysis T1
	0.5 kPa	4 kPa	60 kPa		Number of families	1
	0.850396	0.92301	0.78423		Number of comparisons per family	3
	0.752655	1.38006	1.01812		Alpha	0.05
	0.865961	1.34937	0.906511
	0.987893	1.04836	0.77848		Dunn's multiple comparisons test	Mean rank diff,	Significant?	Summary	Adjusted P Value
	0.932402	1.08307	0.787937		0.5 kPa vs. 4 kPa	-1.024	No	ns	>0,9999	A-B
	1.36009	0.959503	0.968265		0.5 kPa vs. 60 kPa	8.883	No	ns	0.4514	A-C
	1.17293	1.42618	0.548094		4 kPa vs. 60 kPa	9.907	No	ns	0.2834	B-C
	1.16263	0.791844	0.996998
		1.165			Test details	Mean rank 1	Mean rank 2	Mean rank diff,	n1	n2	Z
					0.5 kPa vs. 4 kPa	39.09	40.12	-1.024	22	26	0.169
	0.644967	0.655079	0.973042		0.5 kPa vs. 60 kPa	39.09	30.21	8.883	22	24	1.438
	0.844276	1.15654	0.923655		4 kPa vs. 60 kPa	40.12	30.21	9.907	26	24	1.672
	0.986775	0.844274	0.908298
	0.840423	0.862017	1.27586		Compact letter display
	1.45909	0.798825	1.72457		0.5 kPa	A
	0.786669	0.936273	1.39881		4 kPa	A
	0.592477	1.13061	0.729073		60 kPa	A
	0.669911	1.24486	1.61363
	0.69395	0.824887	0.527073
	1.1259	0.717962	0.604802
	1.15786	0.685594	0.483224
	1.97588	0.771219	0.657037
		1.18312	0.684865
		0.809415	0.645415
	1.4327	1.18801	0.618454
	0.586556	0.834226	0.395291
		0.567162
	T3				Statistical analysis T3
	0.5 kPa	4 kPa	60 kPa		Number of families	1
	1.27546	0.624744	0.953624		Number of comparisons per family	3
	1.68294	0.907854	0.778236		Alpha	0.05
	1.26861	1.08481	0.797779
	1.26094	0.762915	1.3729		Dunn's multiple comparisons test	Mean rank diff,	Significant?	Summary	Adjusted P Value
	1.19601	0.716648	0.661494		0.5 kPa vs. 4 kPa	20.32	Yes	**	0.0029	A-B
	0.872612	0.821287	0.677318		0.5 kPa vs. 60 kPa	32	Yes	****	<0,0001	A-C
	1.39127	1.43284	0.782656		4 kPa vs. 60 kPa	11.68	No	ns	0.1744	B-C
	1.04103	1.13399	0.789692
	0.816091	0.896257			Test details	Mean rank 1	Mean rank 2	Mean rank diff,	n1	n2	Z
					0.5 kPa vs. 4 kPa	55.44	35.12	20.32	25	25	3.296
	1.07139	0.64047	0.812899		0.5 kPa vs. 60 kPa	55.44	23.44	32	25	25	5.191
	1.09143	0.900616	0.7136		4 kPa vs. 60 kPa	35.12	23.44	11.68	25	25	1.895
	2.04627	0.894625	0.726859
	1.25315	0.725503	0.970065		Compact letter display
	1.35913	0.979594	0.836492		0.5 kPa	A
	1.6143	1.25627	0.876342		4 kPa	B
	1.0319	0.837712	0.817156		60 kPa	B
	0.995435	0.694497	0.854291
	1.37104	0.872469	0.948768
	0.711274	1.11553	0.601354
	1.08056	1.0318	0.60721
	1.41996	1.08789	0.9669
	1.26757	1.0862	0.75312
	1.102	1.10745	0.877958
	1.41973	0.787447	0.635497
	1.22029	1.12287	0.650327
			1.15481

## Sheet: Ext Data Fig.7j
Extended Data Figure 7j: Nuclear YAP intensity in NC, T1 and T3 cells on hydrogels (based on immunofluorescence stainings)
	NC				Statistical analysis NC
	0.5 kPa	4 kPa	60 kPa		Number of families	1
	0.933786	0.818207	1.3464		Number of comparisons per family	2
	1.22256	0.815804	1.1137		Alpha	0.05
	0.887202	1.02805	1.33935
	1.12983	0.675387	1.35552		Dunnett's multiple comparisons test	Mean Diff,	95,00% CI of diff,	Below threshold?	Summary	Adjusted P Value	A-?
	1.17078	0.838316	0.653345		0.5 kPa vs. 4 kPa	0.04201	-0,09559 to 0,1796	No	ns	0.7161	B	4 kPa
	0.891658	0.75996	1.32211		0.5 kPa vs. 60 kPa	-0.181	-0,3171 to -0,04488	Yes	**	0.0071	C	60 kPa
	1.0563	0.512095	0.925503
	0.743407		1.6153		Test details	Mean 1	Mean 2	Mean Diff,	SE of diff,	n1	n2	q	DF
	0.845418				0.5 kPa vs. 4 kPa	0.9205	0.8784	0.04201	0.06088	25	23	0.69	69
					0.5 kPa vs. 60 kPa	0.9205	1.101	-0.181	0.06022	25	24	3.005	69
	0.682003	0.761872	1.0235
	0.694299	1.14556	0.748531
	0.975176	0.961866	0.625965
	0.788056	0.950525	0.700407
	1.05618	0.990146	1.00389
	0.790757	0.932589	0.927123
	0.87863	1.05218	1.20382
	0.825726	1.07051	0.860573
	0.736026	0.811408	0.929705
	1.13518	0.924357	1.20742
	0.857719	0.825542	0.915297
	1.02016	0.932201	1.36726
	1.1264	0.564442	1.29414
	0.867872	0.969693	1.45156
	0.816156	0.942425	1.60794
	0.880079	0.921135	0.895889
	T1				Statistical analysis T1
	0.5 kPa	4 kPa	60 kPa		Number of families	1
	0.978909	1.33578	1.4047		Number of comparisons per family	2
	0.841735	1.11437	1.07532		Alpha	0.05
	0.769739	1.22795	1.06256
	0.975994	0.905589	1.12168		Dunn's multiple comparisons test	Mean rank diff,	Significant?	Summary	Adjusted P Value	A-?
	1.04044	1.03986	0.993411		0.5 kPa vs. 4 kPa	-19.83	Yes	**	0.0022	B	4 kPa
	0.964554	0.986123	0.973923		0.5 kPa vs. 60 kPa	-36.58	Yes	****	<0,0001	C	60 kPa
	0.923949	0.825083	1.05662
	0.812322	0.90439	0.80701		Test details	Mean rank 1	Mean rank 2	Mean rank diff,	n1	n2	Z
		0.857999			0.5 kPa vs. 4 kPa	18.67	38.5	-19.83	24	26	3.258
					0.5 kPa vs. 60 kPa	18.67	55.25	-36.58	24	24	5.893
	0.601069	1.24224	1.49375
	0.710155	0.712387	1.0932
	0.709772	1.24961	1.09291
	0.599641	0.999357	1.11164
	0.701899	0.901444	1.53588
	0.907123	0.987991	1.38772
	0.654302	1.06072	1.47212
	0.612895	1.17271	0.989474
	0.339571	0.874592	1.04438
	0.667812	1.3616	1.40043
	0.5503	1.23344	1.4954
	0.814939	1.24904	1.02414
	0.864905	0.687684	1.0904
	0.861227	0.685136	1.53027
	1.00117	0.758572	1.50729
	0.586276	0.839649	1.57668
		0.955108
	T3				Statistical analysis T3
	0.5 kPa	4 kPa	60 kPa		Number of families	1
	0.78312	1.24157	0.934718		Number of comparisons per family	2
	0.958473	0.939559	0.605607		Alpha	0.05
	1.3153	1.14505	0.942311
	0.734211	1.09116	0.886782		Dunnett's multiple comparisons test	Mean Diff,	95,00% CI of diff,	Below threshold?	Summary	Adjusted P Value	A-?
	0.956721	0.893738	1.52934		0.5 kPa vs. 4 kPa	-0.07318	-0,2335 to 0,08718	No	ns	0.4839	B	4 kPa
	1.08878	0.849959	0.841514		0.5 kPa vs. 60 kPa	-0.1283	-0,2887 to 0,03204	No	ns	0.133	C	60 kPa
	0.878402	0.956944	0.844085
	1.03321	1.21025	0.941077		Test details	Mean 1	Mean 2	Mean Diff,	SE of diff,	n1	n2	q	DF
		1.39812			0.5 kPa vs. 4 kPa	0.9246	0.9977	-0.07318	0.07111	23	25	1.029	70
					0.5 kPa vs. 60 kPa	0.9246	1.053	-0.1283	0.07111	23	25	1.804	70
	1.16249	0.686818	1.0116
	1.2179	0.713479	1.07243
	1.20727	0.694133	0.953969
	1.60152	0.837633	0.928561
	0.952145	0.697897	1.25873
	1.03579	0.828145	1.12967
	0.999381	0.939307	1.17069
		0.913778	0.986677
	0.531589	1.20401	1.58467
	0.715005	1.0118	1.54114
	0.791382	1.11851	0.979746
	0.747561	1.13497	1.02047
	0.66326	1.37597	1.31167
	0.319141	1.07017	0.963908
	0.889328	1.21708	1.21876
	0.682794	0.773431	1.01014
			0.653572

## Sheet: Ext Data Fig.7k
Extended Data Figure 6k: nuclear/total AMOTL2 intensity in NC, T1 and T3 cells (based on immunofluorescence stainings)
	NC				Statistical analysis NC
	CTRL	30 min	6 h		Number of families	1
	0.487471	0.503332	0.524335		Number of comparisons per family	2
	0.563469	0.503933	0.553926		Alpha	0.05
	0.561095	0.532888	0.552627
	0.516165	0.509563	0.581188		Dunnett's multiple comparisons test	Mean Diff,	95,00% CI of diff,	Below threshold?	Summary	Adjusted P Value	A-?
	0.498989	0.506622	0.528521		CTRL vs. 30 min	-0.008169	-0,03505 to 0,01871	No	ns	0.7167	B	30 min
	0.50717	0.482345	0.582483		CTRL vs. 6 h	-0.008137	-0,03502 to 0,01874	No	ns	0.7185	C	6 h
	0.526054	0.474679	0.549967
	0.504866	0.472043	0.557892		Test details	Mean 1	Mean 2	Mean Diff,	SE of diff,	n1	n2	q	DF
					CTRL vs. 30 min	0.5544	0.5626	-0.008169	0.0119	24	24	0.6863	69
	0.573273	0.591449	0.589986		CTRL vs. 6 h	0.5544	0.5626	-0.008137	0.0119	24	24	0.6836	69
	0.603772	0.608995	0.601261
	0.62001	0.609672	0.539202
	0.598844	0.643671	0.572042
	0.590295	0.636261	0.531595
	0.612219	0.605508	0.572015
	0.622574	0.602579	0.592328
	0.594629	0.567212	0.59515
	0.575384	0.52964	0.582847
	0.547122	0.564355	0.579303
	0.546851	0.596119	0.583219
	0.5249	0.587172	0.565248
	0.529856	0.585587	0.528039
	0.520055	0.609606	0.525201
	0.560213	0.607973	0.541121
	0.520956	0.571076	0.572032
	T1				Statistical analysis T1
	CTRL	30 min	6 h		Number of families	1
	0.527807	0.575948	0.601034		Number of comparisons per family	2
	0.521377	0.597783	0.626484		Alpha	0.05
	0.534219	0.602256	0.606917
	0.545352	0.57118	0.639395		Dunnett's multiple comparisons test	Mean Diff,	95,00% CI of diff,	Below threshold?	Summary	Adjusted P Value	A-?
	0.542578	0.581651	0.603882		CTRL vs. 30 min	-0.02688	-0,04563 to -0,008132	Yes	**	0.0036	B	30 min
	0.518885	0.60286	0.617005		CTRL vs. 6 h	-0.03797	-0,05672 to -0,01922	Yes	****	<0,0001	C	6 h
	0.52414	0.57975	0.621757
	0.554624	0.592534	0.595987		Test details	Mean 1	Mean 2	Mean Diff,	SE of diff,	n1	n2	q	DF
					CTRL vs. 30 min	0.5589	0.5858	-0.02688	0.008303	24	24	3.238	69
	0.590957	0.600759	0.613475		CTRL vs. 6 h	0.5589	0.5969	-0.03797	0.008303	24	24	4.573	69
	0.580112	0.594245	0.595215
	0.597424	0.585525	0.638261
	0.576107	0.600752	0.643433
	0.586156	0.616713	0.591261
	0.602243	0.580441	0.597842
	0.625991	0.573028	0.621864
	0.572446	0.610943	0.635075
	0.535624	0.554375	0.572074
	0.521512	0.607517	0.579487
	0.553634	0.539649	0.499831
	0.545266	0.579123	0.55068
	0.575513	0.613035	0.570906
	0.570715	0.58409	0.544458
	0.573248	0.560894	0.556726
	0.538689	0.554736	0.602869
	T3				Statistical analysis T3
	CTRL	30 min	6 h		Number of families	1
	0.530473	0.512747	0.544291		Number of comparisons per family	2
	0.436811	0.529232	0.648233		Alpha	0.05
	0.472585	0.519732	0.63154
	0.443509	0.547336	0.623753		Dunn's multiple comparisons test	Mean rank diff,	Significant?	Summary	Adjusted P Value	A-?
	0.479931	0.524431	0.641922		CTRL vs. 30 min	-6.92	No	ns	0.5389	B	30 min
	0.532364	0.563452	0.652919		CTRL vs. 6 h	-13.57	No	ns	0.0606	C	6 h
	0.540398	0.517962	0.599693
	0.540591	0.528175	0.555148		Test details	Mean rank 1	Mean rank 2	Mean rank diff,	n1	n2	Z
					CTRL vs. 30 min	32.08	39	-6.92	25	26	1.104
	0.663896	0.682858	0.710871		CTRL vs. 6 h	32.08	45.65	-13.57	25	26	2.166
	0.669781	0.659796	0.661333
	0.667217	0.650755	0.691554
	0.691865	0.64782	0.649058
	0.697911	0.686274	0.660514
	0.71168	0.67384	0.646551
	0.687594	0.665557	0.65054
	0.670459	0.698306	0.680458
	0.509497	0.638571	0.692591
	0.467077	0.656482	0.669182
	0.523579	0.671134	0.677104
	0.652858	0.66649	0.653764
	0.637416	0.64107	0.644946
	0.629413	0.662952	0.632039
	0.607162	0.545515	0.592334
	0.610162	0.684692	0.693144
