# Supplementary material for: Restoring the tumour mechanophenotype of vocal fold cancer reverts its malignant properties
Source: Nat Mater. 2026 Feb 20;25(5):868–82. doi: 10.1038/s41563-025-02473-7 (PMC13143829; doi:10.1038/s41563-025-02473-7)
Supplement: Supplementary file 54 — Statistical source data. [file 41563_2025_2473_MOESM54_ESM.xlsx]

## Sheet: Ext Data Fig.8a
Extended Data Figure 8a. Patient-level correlation of epithelial (Epi) and stromal (Stro) markers' mean expression in multiplex-stained TMAs
Epi_pMLC	Epi_ITGA3	Epi_ITGB4	Epi_ITGA6	Epi_ColXVII	Epi_PanEPI	Epi_CK14	Epi_DAPI	Epi_Bcat_cyto	Epi_Vimentin	Epi_YAPnuclear	Epi_YAPncRatio	Stro_Vimentin	Stro_YAPnuclear	Stro_YAPncRatio	Stro_Fibronectin	Stro_ColI	Stro_SMA	Stro_Laminin	Stro_Vinculin
1064.1	873.89	1101.81	2123.4	1044.17	6342.52	2151.24	9849.7	3469.16	714.65	2918.55	0.989138	1100.61	2469.16	1.02824	1603.53	7269.74	1865.88	4424.78	1833.67
1125.16	1909.69	1171.96	2972.35	3954.38	5831.85	1949.05	7193.96	2856.12	494.634	1996.22	0.956081	806.303	1825.4	0.994742	1403.49	4812.99	1305.4	3422.24	1623.03
1091.86	1160.14	1275.55	2774.57	1248.95	6608.73	1785.36	9825.49	5099.18	656.835	2338.91	0.929477	1324.7	2591.71	1.00041	1804.83	8087.89	2183.63	5789.27	2685.85
1530.46	3089.64	1473.79	4437	1749.4	6471.97	1900.46	9141.52	4382.42	587.385	3554.63	0.965003	1085.88	2833.22	1.05529	1562.46	7641.39	1695.23	4674.58	2035.06
2183.56	14605.6	1502.85	6436.57	10267.6	5116.25	2525.1	9304.21	2937.95	707.027	2495.2	1.09736	1183.03	1849.79	1.03352	1783.26	7346.26	1462.94	4649.24	1575.49
2129.42	15212.6	1318.37	3453.87	6682.08	4954.37	2236.89	6402.01	1917.59	400.693	2594.75	1.05176	2240.58	2368.54	1.05686	2024.51	8666.11	1430.53	5082.04	2029.96
681.198	910.993	952.891	1816.02	854.206	5808.4	1768.88	9665.02	2009.85	452.14	3627.45	0.956133	1356.8	2902.74	1.0136	1692.69	5614.46	1638.6	4564.49	2460.86
1211.9	1716.18	1327.93	2633.02	1491.02	5954.14	1405.54	6220.51	2475.18	556.168	2457.45	0.878272	1520.85	2258.71	0.904703	1609.22	5265.52	1499.45	4915.76	2450.21
1765.62	3059.66	1369.06	4271.47	7897.7	5593	2487.39	11687.6	4937.6	803.1	3715.66	1.03553	2279.23	2989.78	1.00736	1994.87	8179.77	2133.93	6037.63	2527.13
1624.4	4815.12	1302.59	3367.54	7187.57	4190	2189.94	8960.46	2441	1161.06	2763.38	1.06256	1657.09	2718.35	1.0287	2165.7	6717.06	1626.98	4498.42	2134.02
1027.36	538.688	1092.35	2231.73	1213.34	5815.24	2126.78	7317.56	3465.28	590.215	2729.79	0.935521	1244.5	2562.05	1.0023	1864.93	9313.64	1855.3	6065.31	2371.71
1085.97	911.252	1061.15	1683.63	815.918	4860.77	1269.79	10102.2	3303.48	704.552	3153.63	0.950663	798.904	2973.41	1.04489	2009.38	5127.87	1558.47	3913.64	2430.23
1236.95	819.922	1055.58	1620.12	4859.88	5672.37	2757.11	11048.7	3458.45	592.724	2696.88	0.969261	1161.62	2674.67	1.11923	2100.86	6872.3	1569.15	4224.98	2570.19
1259.53	4840.65	1280.63	2995.97	3786.36	5920.94	2609.64	7299.88	2507.6	512.547	2933.28	0.988349	1253.48	2876.3	1.07833	2472.06	7845.18	1986.07	4809.39	2735.26
1449.24	1561.13	1223.45	2451.09	2776.87	5755.8	2034.84	7734.85	4386.23	730.596	3092.96	0.911078	1013.55	2331.36	0.962716	1692.86	5338.31	1485.67	4436.34	2158.66
730.546	1532.93	1229.52	3264.83	1578.02	4187.28	1326.23	6351.87	2502.98	406.984	1720.77	0.95652	947.485	2079.62	1.00959	1584.47	6603.37	1848.18	5248.34	1963.87
3322.73	9678.99	1571.64	4643.11	6146.93	5892.19	2422.35	6857.81	3666.04	714.312	2699.24	1.02459	3020.18	2463.74	1.04754	1557.57	8702.21	2007.97	7143.57	2399.38
2934.67	24151.2	1807.5	7026.85	4324.34	5330.66	1712.83	11493.5	5170.06	898.72	2690.05	1.03538	908.711	2200.3	0.992812	1957.23	6115.76	1258.89	4542.54	1675.79
887.194	1393.04	1259.38	3526.31	2263.43	4611.44	1848.95	7760.88	1301.47	332.599	2542.12	0.996555	765.52	2801.35	1.19446	2049.14	5586.6	1868.7	3460.58	2474.39
1656.29	8483.04	1303.98	3442.46	6062.69	4828.09	2485.14	10966.7	2607.99	589.883	2548.96	1.04611	816.198	2346.25	1.05664	1649.86	7527.46	1934.54	4902.52	1963.45
2314.78	3272.96	1028.21	2167.93	2867.5	5618.95	2395.49	4167.55	4335.64	1075.03	2118.56	1.02447	6300.11	2104.47	0.963962	1701.28	8245.99	1779.6	5800.24	2197.15
1347.37	2080.5	1114.19	3072.14	4584.95	4677.96	2114.5	7977.88	2939.61	643.771	2579.02	1.06193	1634.66	1798.47	0.920378	1364.7	5151.65	1181.24	4411.18	1256.71
1474.97	2612.7	1220.76	1945.87	2051.33	6348.78	2574.02	10048.6	4178.92	690.394	3226.86	0.996925	727.988	2382.96	0.977425	1895.8	6343.4	1375.77	4340.17	1745.43
1414.51	572.821	1074.68	1682.07	1015.22	5872.14	1526.99	6130.37	4349.62	629.588	3001.06	0.953405	1191.6	2249.65	0.932983	1804.31	7271.43	1797.4	4909.45	1910.46
1086.58	795.377	1706.85	2763.85	3395.6	5221.14	1848.26	9292.9	1878.56	457.018	2375.71	1.02072	353.759	1375.37	0.939416	928.198	248.071	449.512	474.113	330.162
923.903	2216.98	1277.38	2927.16	2257.88	5729.98	1860.48	6954.53	2713.68	537.423	2999.72	0.934179	818.828	2521.59	0.947002	1880.11	9129.22	1884.55	6614.46	2669.73
2237.5	10994.4	1418.23	4729.96	9269.12	4709.29	2223.2	9184.2	2802.67	683.449	2399.75	1.11128	793.254	1918.03	1.05144	1542.33	5824	1124.29	4552.58	1694.23
2505.73	6348.8	1559.97	4645.35	6012.27	6033.42	3033.93	5451.87	4667.71	881.875	2525.25	1.03471	4482.14	2408.64	1.0558	1763.39	7644.05	1554.19	5698.58	2137.61
1627.58	2249.4	1335.54	3572.9	3742.55	6357.58	2357.88	8641.79	5178.87	743.062	3293.58	0.931005	1144.46	2510.1	0.941705	1747.36	6538.48	1536.65	6009.81	2286.56
2033.04	15552.4	1534.78	3477.55	3570.26	5154.64	2408.23	7743.33	2062.82	450.606	2749.68	1.0258	899.337	2366.49	0.988096	2345.22	8083.07	1733.06	5505.78	2528.19
1480.91	3451.24	1499.81	3453.66	7733.02	5095.97	2240.59	11919.7	3187.19	626.476	3125	1.00439	990.828	2715.53	1.04278	2027.4	7756.61	1800.97	5024.66	2450.65
1710.6	790.703	1272.06	2962.01	6822.31	5391.51	2232.83	9845.62	3625.4	771.07	2744.83	1.00179	1527.22	2408.99	0.939704	1859.38	8211.2	1201.57	6256.99	1607.64
1903.99	2265.95	1325.33	2968.06	5794.83	4864.29	2592.14	11301.7	3124.54	638.207	3357.32	1.07456	656.536	2698.51	1.04983	1498.16	7676.82	1992.25	4525.31	1966.61
1426.39	1337.78	1309.41	3202.47	4001.38	6122.43	2990.03	10501.6	1734.74	420.235	2599.68	1.04487	672.572	3029.94	1.01469	2188.34	8408.25	2607.27	6136.34	2951.51
1324.75	1368.88	1208.18	2571.88	3642.6	4803.47	2332.24	11449	3149.89	578.593	2797.75	1.00909	692.475	2444.76	0.999957	1529.07	8765.74	1392.63	6478.24	1884.62
1723.94	4208.16	1707.78	4878.29	8479.46	4672.15	2476.73	9277.73	2322.02	594.558	2578.68	1.01128	841.695	2419.56	0.95364	1772.53	7700.08	1552.89	7352.1	2383.19
974.325	2064.49	1564.55	3757.94	2833.8	6203.11	1966.81	10196.8	3108.45	624.422	2723.45	0.98972	590.378	2309.51	0.956625	1967.98	7482.61	1390.22	5981.04	2110.05
1017.82	819.927	1068.27	2272.11	3259.5	3759.72	2020.12	6494.2	2884.13	583.314	2172.53	0.991248	1260.14	2106.72	1.0055	1719.83	8378.09	1556.28	5729.55	1948.92
1781.24	3712.61	1404.97	3150.42	5460.32	5364.84	2310.86	11586.3	3851.33	700.306	3434.68	0.943299	748.053	3269.12	1.07714	2047.71	8940.3	2289.88	6155.53	2793.52
2357.49	5832.57	1424.7	4102.15	4665.75	6795.12	3007.19	10372.6	5526.47	863.659	3820.03	1.02191	1339.97	2995.03	1.01839	2234.48	9537.49	1986.69	6655.64	2533.04
2457.66	1113.78	1919.41	1644.49	837.389	4281.83	1448.06	4799.03	4335.9	923.51	4454.67	0.94254	518.277	2478.11	0.96301	1586.2	11011.7	2730.29	7467.33	2877.02
1299.79	1266.17	1235.96	2499.11	3669.3	6627.65	3223.99	8060.46	2217.43	458.701	2193.97	0.989745	1480.43	1990.58	0.928821	1360.11	6252.32	1413.39	4440.44	1597.08
1386.19	2114.44	1433.98	3461.28	5997.92	5662.21	2545.62	14002.1	1474.05	618.989	1865.82	1.00614	593.039	1900.28	1.02989	1313.35	8665	1564.18	5223.71	1867.87
1428.26	3136.5	1210.58	2458.83	3997.13	4295.6	1882.79	6815.91	2096.48	509.314	1951.6	0.898089	1881.4	1992.58	0.917585	1197.89	5543.21	1403.22	4101.04	1850.27
509.468	492.913	1079.83	3063.95	1740.06	4115.35	2093.31	5080.62	975.111	326.777	1798.48	0.99637	1313.51	1727.08	1.00785	1562.6	5542.52	901.764	3143.39	1352.16
1492.53	1173.79	1457.58	3040.16	3063.97	4351.32	1841.28	7932.07	2496.32	585.6	1764.26	0.964141	1584.8	1673.24	0.952241	1106.86	5015.46	1324.64	3948.04	1634.94
1480.31	2409.6	1840.6	5159.57	4677.14	7368.3	2388.88	12379.6	4146.98	711.99	2250.33	0.93048	1242.5	2039.31	0.963139	1491.94	6662.88	1364.01	4525.09	1696.15
1301.13	532.582	1296.12	2820.94	2470.5	5004.54	2063.66	12135.2	3274.85	619.764	2245.5	0.911549	1874.29	2152.96	0.962005	1482.25	6594.39	1480.49	4881.85	1751.07
1238.22	719.447	1202.98	2902.22	8521.81	4001.99	1962.19	8515.66	1722.99	467.518	1718.26	1.09692	990.078	1645.2	1.03959	1140.14	4935.65	1319.76	3206.93	1244.56
2784.61	15779.2	1294.33	3245.34	2003.47	3201.32	2033.39	6175.54	1486.34	1039.61	2202.83	0.981482	1742.92	2111	0.949035	1440.03	3930.08	860.922	3329.33	1609.88
2401.31	924.462	1381.15	2854.77	2710.45	5701.74	2131.94	7788.22	3268.58	638.683	1946.46	1.01973	570.944	1784.43	1.02035	1481.18	9223.17	1500.55	4862.97	1510.5
1335.59	1093.17	1152.33	2745.47	3291.2	4465.88	1880.26	7790.78	1563.64	469.079	1823.12	1.01566	939.77	1679.13	0.895805	1359.42	4372.95	1112.65	3543.15	1498.17
1657.67	1971.32	1391.89	3123.18	1421.62	6128.19	2637.96	14117.3	2679.72	628.979	1889.48	0.969449	749.308	1853.06	0.970663	1539.64	6426.24	1349.96	4626.92	1742.46
1574.84	1140.44	1788.85	4962.37	6090.62	5407.71	2564.15	9921.67	2954.25	540.994	1911.83	1.02629	740.231	1941.62	1.03161	1407.33	8103.49	1278.87	4902.06	1713.44
753.749	705.274	953.462	1455.18	972.475	5103.4	1588.08	6138.52	2302.09	667.448	2827.56	1.0637	725.979	2289.08	1.06767	1852.79	5570.27	1541.15	3217.68	1552.27
1779.76	3649.38	2114.97	5963.11	11004.1	5505.43	2266.22	11192.7	4793.22	994.313	2644.23	0.998404	847.066	2485.96	1.02018	1811.42	7451.6	1853.06	5957.16	2712.81
1847	3689.82	1641.46	3325.5	5334.68	5328.76	2132.92	7714.34	5230.33	823.602	2451.03	0.991777	1383.59	2278.06	1.00132	1590.92	8180.98	1296.81	5612.22	1967.13
1674.28	3472.74	1455.78	3937.96	6628.41	5216.34	2341.78	9952.9	4005.92	841.584	2008.29	1.02935	1662.25	1987.82	0.993997	1582.3	7149.82	1232.06	4139.53	1530.89
2185.86	5968.74	1484.2	3961.17	4877.3	8456.28	3836.63	11540.1	4670.24	814.916	2251.61	0.968035	1347.55	2065.68	1.00896	1689.44	8294.05	1489.19	5944.56	1864.16
1297.83	1187.73	1244.14	2690.89	2293.97	6086.33	2282.11	9155.66	2984.17	504.998	1964.52	0.878342	1336.97	2067.37	0.951457	1731	7171.45	1794.46	4898.01	2073.71
1038.52	559.238	1116.72	2078.88	2185.96	4902.52	2019.79	9237.79	2213.76	513.368	2000.24	0.956473	711.266	1652.15	0.89377	1326.78	4812.96	1063.52	4013.12	1257.54
1469.3	7875.06	1166.83	2840.81	3633.02	5188.57	1731.46	5925.12	1219.78	380.425	2240.45	1.03919	818.901	1832.1	1.00249	1370.58	4587.53	1226.51	2881.22	1403.16
967.446	2351.03	1210.39	3062.56	3130.96	5284.3	2251.8	6402.41	2897.32	568.651	3698.78	1.00263	769.539	2654.53	1.14285	1598.02	6375.5	1787.57	4014.79	2140.57
1612.71	5384.77	1166.95	2862.81	3291.09	5199.24	1961.57	6201.23	2222.93	466.867	2032.13	1.02814	1727.83	2025.73	0.982914	1656.42	6059.05	1600.09	4325.24	1534.82
1504.41	4465.77	1708.79	3984.28	4660.48	6406.83	3232.14	10138.6	3924.38	628.546	2268.95	1.00324	527.026	2048.01	0.977347	1951.21	7152.1	1348.71	4575.05	1850.86
1250.7	894.419	1749.66	3876.37	6910.72	5723.52	2550.36	14207.9	3075.7	457.495	1960.69	0.970233	472.28	1957.77	1.02537	1494.16	7069.46	1335.4	4521.92	1800.02
1194.35	1611.4	1068.2	2008.96	1912.02	5124.62	2159.31	7705.43	3115.47	635.975	2649.46	0.975786	764.356	1993.75	0.949864	1562.88	5267.59	1322.75	3524.31	1563.11
1982.46	6142.69	1496.27	4819.06	9891.12	5467.32	2067.74	7815.07	1708.53	398.62	2062.47	1.06121	1213.68	2153.58	1.02126	1647.47	7300.15	1373.76	5631.84	1928.76
1404.43	859.475	1982.14	4929.9	8792.61	4678.04	2007.87	7634.9	2487.14	472.7	2407.63	0.977591	685.041	2243.32	1.05016	1603.16	6122.57	1187.26	4498.28	2243.13
1038.99	2162.56	1418.5	4107.04	4835.13	5581.21	2156.72	7076.31	2614.29	469.958	1949.09	0.910477	561.81	2582.37	1.07956	1817.17	7277.94	2193.93	5078.53	2834.47
1213.62	1474.92	1113.23	2546.08	4137.8	6303.26	2559.27	9217.96	3779.28	790.824	1895.28	0.926767	1066.49	1674.74	0.905898	1545.91	6100.19	1129.29	4729.54	1467.97
1812.43	576.332	1566.13	2938.61	4122.46	7623.27	1939.56	12040.1	3938.51	724.559	2374.47	0.952344	789.389	1815.21	0.934726	1293.76	4473.11	995.339	3524.75	1206.32
1294.45	3790.05	1457.97	4631.5	2376.27	5804.74	1771.64	11492	3446.71	614.289	3480.7	0.945078	544.283	2606.99	1.04952	1073.24	8247.44	1480.43	4964.58	2386.6
1095.12	949.966	1622.57	3455.68	3841.17	6646.83	1371.01	12815.5	2579.55	444.77	2003.64	0.944292	574.064	1950.9	0.951687	1539.85	5850.71	1479.83	4725.93	1828.03
1523.27	3354.3	1282.4	7013.33	6581.05	5566.09	2703.54	7895.56	3604.6	613.53	2247.96	1.02918	799.362	1999.53	1.06352	1775.14	8889.36	2106.66	5085.61	2003.68
1416.66	1153.55	1441.89	3783.22	9192.6	6346.37	2912.43	10896.9	1480.61	394.123	1831.59	0.936939	657.68	1935.34	0.984806	1964	7255.24	1341.75	4955.77	1972.13
3038.33	1587.74	1487.71	2042.57	2833.85	5617.14	1995.31	9868.6	3162.64	724.584	2339.04	0.966817	967.96	2335.82	1.00747	1697.9	6206.82	1471.15	4402.07	1631.24
5355.12	1611.96	1443.34	1808.14	746.626	2598.64	1177.18	5915.83	2845.52	611.489	2081.56	1.09922	1093.06	1857.42	1.03202	1469.38	6392.45	1144.93	4517.17	1349.04
1627.73	1806.37	1366.5	2536.33	5615.2	6140.73	1749.61	10428.9	2956.24	528.987	2309.78	0.978199	750.382	2052.78	0.961944	1241.54	6646.37	1111.32	5835.72	2001.02
1164.54	2727.73	1337.59	3130.71	8681.87	5524.33	2729.79	8615.64	3691.46	677.924	2633.91	1.03149	833.036	2242.33	1.07225	1611.13	8601.28	2028.22	6041.67	2477.43
2048.1	5745.31	1573.4	4641.25	10553.6	6135.45	3564.91	10011.9	2270.58	484.666	2317.99	1.05991	883.119	2246.31	1.11805	1697.87	8520.94	1289.23	5472.79	2035.01
1344.79	667.926	1172.78	2898.63	4322.85	5003.18	2537.59	8257.55	2221.3	447.816	1731.73	0.967521	958.407	1821.79	0.965566	1222.23	6691.85	1169.99	4466.5	1476.79
2265.93	2148.01	1334.93	2725.89	6286.44	5081.77	2907.42	9214.46	4055.95	744.577	2325.66	1.1205	1309.51	1550.7	0.973853	1633.99	4828.11	948.245	3742.74	1375.84
1198.81	1016.48	1391.03	3110.24	2008.9	7380.06	3219.21	11668	4339.93	592.308	2053.87	0.968359	550.947	2287.4	1.02682	1561.48	7313.94	1183.11	3828.9	1335.83
1990.67	1611.69	1450.21	2152.19	1975.12	8257.69	1948.37	13997.5	6055.65	907.923	2668.2	1.018	662.233	1876.37	0.962944	1244.59	4838.91	1042.83	3921.6	1104.4
930.058	1180.99	1242.84	2801.86	3173.33	5807.72	1950.54	6666.51	3141.89	506.491	2052.3	0.953718	854.295	1898.93	0.957021	1557.04	6272.8	1604	4149.96	1558.93
1747.2	4254.64	1422.03	3637.45	3439.71	5951.09	2639.87	8084.1	2766.54	648.135	2072.76	1.03219	787.087	1737.5	0.990889	1587.4	5070.98	1016.49	3100.9	1373.99
1062.59	552.7	1190.49	2329.97	2824.02	4620.81	1855.81	7491.99	1282.34	360.875	1802.84	0.999155	1112.05	1962.34	0.916901	1600.53	5357.21	1341.1	4084.63	1388.88
907.338	5026.48	1016.41	2921.02	1764.22	4900.98	2023.81	6013.67	1218.69	364.019	1572.81	1.01293	1089.13	1609.2	1.10606	1301.45	4248.5	1090.16	2074.3	971.977
1194.62	567.702	1270.06	3190.4	1525.58	5535.55	2032.27	9006.94	1221.38	326.288	2262.64	0.945034	649.052	1765.93	0.900517	1229.6	4026.07	958.595	3298.22	1474.93
625.219	1070.22	1020.13	2292.88	2796.51	4776.21	1842.85	5778.13	1548.64	423.589	2708.82	0.977879	1340.57	1940.43	0.991958	1373.28	6173.47	1634.85	3346.98	1589.73
2146.91	1295.63	1257.54	3168.06	7477.37	5886.28	2642.51	8886.9	3623.29	676.88	2001.95	0.943124	1440.87	1924.52	0.959835	1694.2	8142.03	1542.86	5090.21	1853.26
1680.52	1811.82	1416.71	3221.53	2723.95	5763.15	2133.64	16028.6	3529.9	548.003	2369.09	1.01638	492.276	2001.13	1.02915	1447.31	5368.2	1158.95	3718.92	1426.3
2034.67	5864.7	1533.71	3202.77	6579.51	5981.08	2040.54	8210.5	5265.62	719.661	2620.18	1.02435	868.189	2588.73	0.981513	1715.24	10296.6	2358.11	6263.24	2389.18
474.517	327.09	934.377	2079.85	963.347	5544.72	2446.19	3797.27	1008.04	289.893	1724.96	1.03205	720.522	1907.35	1.04904	1774.87	5494.41	1700.92	3266.64	1591.42
1523.42	1506.4	750.082	1043.83	559.172	2111.21	2159.45	1560.73	1414.74	293.414	1279.71	1.14703	1111.59	1428.16	1.02998	1371.92	6095.35	722.832	2865.79	638.903
853.635	5003.02	1202.67	3762.91	3755.12	4829.85	2530.08	4184.93	727.26	315.784	1659.11	1.04366	1562.98	1680.69	1.05865	1268	4702.04	1329.18	2627.67	1072.98
879.58	1054.24	1292.32	3053.03	1266.68	5753.74	1301.24	7595.14	2665.82	452.717	2063.61	0.931819	553.306	1759.23	0.920734	1397.51	6050.95	1182.36	4873.69	1581.71
905.996	723.133	1419.71	4064.13	2561.54	7505.96	2144.81	10737.2	3843.14	621.105	1963.96	0.946791	950.989	1847.14	0.978077	1408.09	7230.41	1275.82	4590.8	1573.47
2130.77	583.843	957.793	1246.16	853.836	5490.41	2743.49	17309.5	3455.71	777.613	2328.49	0.999938	749.6	1653.2	0.970018	972.378	5760.11	1021	4047.83	1293.15
1119.27	1113.28	1120.43	2043.47	2099.23	6889.15	1439.64	8438.11	3158.04	593.022	1796.92	0.946573	850.728	1723.79	0.910717	1407.76	6338.35	1558.89	4446.89	1549.18
823.872	558.874	1050.43	2416.07	6329.67	5574.83	2298.04	7391.65	2426.16	430.444	2348.8	1.01082	413.966	1825.37	1.01014	1351.45	6543.52	1218.64	3495.5	1339.04
1407.86	2753.05	1223.44	3603.39	6829.88	5294.74	2618.35	9109.09	2023.31	396.996	2218.18	0.989177	530.358	2083.56	0.994881	1484.03	5841.53	1078.2	4149.73	1454.17
1519.22	757.083	1110.51	2007.74	2036.95	5624.81	2461.45	10333.1	2477.86	441.125	2169.12	0.986748	496.017	2190.77	1.11836	1577.75	5385.79	1372.99	3435.95	1685.01
521.071	1190.87	1486.57	5669.74	2378.23	4768.93	1068.28	5315.31	2275.99	357.572	2647.66	1.03989	603.915	2017.18	1.10707	1638.85	4985.54	1223.96	2718.34	1150.17
648.423	2156.93	958.675	3261.32	1080.99	6026.44	1156.77	4131.21	5037.62	582.153	1422.78	0.92716	705.133	1678.13	0.904992	1620.14	3086.82	867.766	2447.96	1045.04
1379.93	1689.8	1093.59	2190.33	4628.51	4728.64	2105.84	7989.54	1656.95	386.825	1976.66	1.0157	849.682	1697.21	0.953732	1871.97	8150.67	1633.82	4543.86	1556.06
1293.57	2335.64	1188.09	2242.86	5881.94	4561.29	1982.58	5712.56	1592.04	422.742	2169.9	1.01167	596.792	1483.66	0.93277	1466.67	4953.62	997.399	2875.84	1127.78
428.754	278.694	724.03	1358.85	1446.65	2399.35	722.675	5572.05	1063.76	283.43	1644.56	0.999343	262.502	1513.74	0.962669	974.746	1751.33	706.105	1736.03	823.664
1807.14	1768.42	1106.24	3007.09	6030.47	4638.22	2098.44	8585.3	2288.49	454.415	1725.23	1.0979	786.021	1690.15	1.02313	1537.8	6077.07	1349.61	4217.23	1417.58
666.544	1834.18	916.749	3037.7	1472.42	4568.11	1091.74	4555.23	1880.62	331.685	2487.25	0.952222	310.816	1887.88	0.954873	1584.52	6390.32	1762.84	4089.82	1866.48
2140.18	4041.45	1343.32	2928.31	1856.76	7046.91	2369.7	9853.37	3389.24	592.369	2527.69	1.05293	726.857	1906.65	1.04035	1322.46	6576.03	1344.4	3505.59	1214.6
835.146	468.816	1001.21	1933.89	2668.27	7108.93	3297.76	5916.49	2960.57	417.681	1660.05	0.954993	494.856	1672.97	0.999394	1601.55	8403.77	1787.41	3956.09	1419.25
1660.02	1295.39	1335.6	3907.94	4178.42	6585.05	2612.97	8227.24	2477.45	478.858	2697.46	0.981643	492.91	2095.71	0.964109	1517.67	7347.67	1631.24	4429.67	1218.28
1072.88	710.526	1203.29	2905.17	4220.29	6790.83	1994.12	12562.4	1712.64	352.046	1660.22	0.972548	344.851	1752.31	0.940584	1486.39	7275.63	1356.21	5163.33	1353.6
1994.15	2763.03	1325.61	3174.16	4417.44	7170.22	3168.47	11402.6	4157.4	597.814	2112.11	0.991399	599.725	1838.15	1.01174	1418.95	5670.34	1406.83	4129.99	1419.1
1319.85	5223.64	1257.34	3818.18	2499.96	5741.61	2822.87	7063.21	1910.22	558.247	1779.92	0.980158	942.177	1610.5	0.985535	1443.79	4013.48	1044.67	3012.57	1275.65
1329.01	708.99	1147.08	3111.91	1244.38	5792.49	2717.42	8401.67	1915.48	443.669	1533.13	0.931581	436.063	1368.07	0.900445	1229.19	4262.2	839.49	3379.21	1130.02
852.794	661.885	1208.95	2632.4	1249.09	5564.43	2776.77	7979.74	2288.91	492.527	2161.07	1.09723	545.926	1984.18	1.06368	1565.59	6406.3	1345.55	3710.3	1305.95
1719.01	717.521	1307.05	2572.72	2249.24	6926.12	1685.53	10773.3	2287.16	428.705	1914.85	0.91518	449.17	1975.23	0.899608	1653.73	6379.05	1051.67	5310.8	1520.88
1694.6	1377.95	1240.94	2857.42	5228.62	5487.93	2466.94	10160.7	1807.88	462.144	1984.17	0.978438	1317.3	1628.03	0.960557	1414.03	3898.58	919.042	3385.8	1430.34
1558	2857.62	1002.67	2600.03	3919.12	4231.44	1996.82	8433.53	1296.55	444.383	2788.6	0.888265	912.454	1507.81	0.929533	858.281	3415	840.213	2334.21	1010.48
1599.07	2158.81	1150.11	2549.71	2856.65	4844.93	1866.27	6075.57	2648.05	442.195	2047.91	0.974464	1656.21	1874.2	1.04266	1097.23	4284.52	1296.43	3008.83	1393.34
1201.48	1410.85	1002.47	2409.76	4475.61	4549.39	2096.2	7784.75	1337.13	379.259	2741.84	0.912074	1646.39	1937.13	0.955388	1368.24	7237.3	1536.11	4391.9	1456.79
1958.2	3630.82	1268.34	3563.1	3258.76	4846.01	2442.75	10256.2	2075.49	486.597	2441.86	1.07124	1342.82	1823.85	0.978576	1612.42	4580.55	950.522	3596.37	1446.33
1676.25	2362.65	1381.31	4604.5	3514.41	7080.71	2351.32	9997.97	5466.18	860.094	2427.1	0.988158	1325.15	1994.77	0.954599	1379.95	5919.54	1421.12	4328.52	1806.25
1351.92	453.286	979.488	1299.28	587.322	1829.64	1333.13	8809.92	1325.16	772.08	1903.5	1.04405	834.066	1311.12	0.929666	912.661	1668.73	1069.43	1988.35	1210.18
1936.2	1750.02	1742.46	5159.46	2238.46	4869.24	1856	5863.17	2191.15	615.157	1775.36	0.914013	2125.91	1486.47	0.897135	1414.99	2271.59	751.805	2414.19	1027.05
1680.35	770.699	1003.98	1604.26	1039.77	5974.67	2441.59	4990.37	1889.22	374.15	2359.3	1.15273	697.961	1517.83	1.06489	1414.82	3593.79	655.782	3337.57	805.849
2105.92	835.98	1262.5	1799.79	2512.29	6129.35	3698.96	8804.94	2503.62	556.599	2211.97	1.00315	746.228	2006.21	1.09907	1769.61	5756.36	1251.95	3667.53	1462.01
2189.81	4129.06	1303.16	3148.74	4325.84	5035.11	2578	10024.8	2371.47	625.04	1769.45	1.02674	1595.3	1710.96	0.986437	1362.02	4521.5	1118.24	3530.56	1475.58
1439.69	2660.09	1057.22	3195.25	8980.42	4479.82	2276.98	9492.2	1779.79	463.781	1633.71	1.07838	674.538	1588.94	1.03569	1332.82	4732.97	1027.92	3602.35	1318.78
2085.79	3981.57	1341.46	3245.68	6279.51	3913.08	2127.69	7684.22	2878.58	770.07	1851.37	0.979708	1552.78	1563.84	0.94753	1246.86	2208.76	914.657	2530.38	957.105
1791.31	5533.09	1129.48	3079.97	3423.8	5518.38	2268.83	6627.79	4133.04	605.06	2024.05	1.0189	1296.39	1923.42	1.09234	1341.95	6263.29	1347.1	3848.89	1543.59
1033.21	637.715	964.56	1484.85	906.961	6309.3	3099.05	9021.83	2604.57	699.785	2094.76	0.981772	1116.51	1277.37	0.90437	893.245	1318.87	632.785	1774.31	900.23
1122.39	1442.96	1019.11	2136.71	3209.61	5496.08	2733.24	9194.44	2323.12	438.992	1957.56	1.07953	504.864	1755.68	1.1225	1379.02	6064.32	1330.73	3339.69	1260.56
1531.22	1245.99	1137.03	2448.3	4603.77	5728.86	2144.74	12201.8	3712.12	638.491	1923.33	0.981568	1622.92	1897.86	1.0319	1196.22	6244.96	1424.27	4418.81	1810.43
1496.31	1052.78	1127.36	2777.59	3352.85	5730.76	3444.04	14546.8	1688.35	759.514	1748.75	1.02815	727.366	1664.12	0.999659	1517.04	5056.06	1151.05	3766.14	1461.96
2045.52	6183.86	1198.18	2713	3377.59	4121.65	2268.79	10176.6	1431.89	384.765	1631.77	1.04816	599.342	1599.53	1.07445	1483.64	5549.78	871.126	3663.26	1136.17
3565.38	1399.33	1569.87	1905.7	3104.85	3305.14	1944.5	7202.18	2685.3	757.26	2373.29	1.0055	825.193	1822.68	0.939271	1474.36	4990.91	1163.31	3967.33	1638.29
1522.71	2262.79	1124.35	3360.98	8525.42	4049.04	1926.47	6917.17	1254.27	333.182	1982.48	1.02568	962.453	1601.54	0.986495	1346.42	3875.9	987.012	3002.68	1190.57
1205.72	916.422	1177.58	3310.6	4383.66	5533.13	2229.5	11928.1	3068.63	502.379	1910.06	0.942359	1098.55	1805.5	0.976257	1522.83	4820.38	1320.76	3986.57	1553.14
1683.86	1239.21	928.773	2011.85	2559.11	4435.82	1975.96	8292.98	2568.21	488.343	1438.09	1.07596	2447.57	1536.67	0.971508	997.716	4309.73	1317.38	3361.27	1492.47
1559.87	6068.69	3386.87	3631.15	5265.11	8125.57	4798.25	9346.02	2696.96	517.323	2170.46	1.02994	974.105	1720.85	1.0189	1643.5	5615.75	1163.89	4313.38	1097.78
1144.09	581.12	1051.51	2227.24	2017.56	4255.8	2320.47	10942.6	1960.16	434.333	1779.24	1.11426	436.629	1789.39	1.08663	2050.55	2508.29	776.955	2420.21	817.027
1471.49	2922.02	1049.95	3270.93	2891.75	6181.5	3052.55	9930.14	4359.46	815.039	1401.43	0.979047	740.488	1253.73	0.972612	1192.85	3374.26	837.767	2641.68	971.696
1722.74	781.464	1318.32	2097.24	3310.33	4724.35	2033.18	8994.69	2321.19	429.634	1913.52	0.893276	968.271	1657.56	0.937496	1323.26	5202.56	1192.28	3823.14	1662.23
1169.33	2026.19	1155.75	3043.16	3182.95	4821.88	2378.85	8506.58	1167.6	362.516	1920.81	1.05205	995.275	1669.24	0.963216	1378.61	4348.48	1283.77	2866.82	1206.96
1558.85	1554.23	1311.91	3910.2	5251.16	6068.72	1680.08	6301.88	4312.49	652.227	1714.56	0.984952	2321.77	1498.25	0.979542	1081.8	3962.42	1070.48	3212.88	1329.18
1306.42	1525.32	982.381	1984.53	2554.58	5152.05	2436.01	9533.84	1627.57	437.232	1633.17	1.00619	1253.04	1499.09	0.997768	1290.67	4905.22	967.698	3041.82	987.902
1586.72	3955.15	1296.5	3303.74	7412.06	5393.45	2485.88	11365.9	1798.87	437.524	1891.15	1.02368	517.599	1735.32	1.01094	1314.37	3460.94	898.082	2579	894.689
1690.58	1901.25	1206.36	3591.3	5400.47	5275.46	2604.76	8361.63	1220.38	382.831	2059.88	0.967634	1889.22	1684.43	0.919178	1018.95	4046.63	963.167	3504.99	1222.96
1206.26	1080.15	1270.2	3441.64	3268.77	5762.25	2620.59	11930.2	3176.28	579.851	1695.29	0.963173	716.625	1385	0.954844	1381.43	6025.88	1040.28	3483.55	1193.46
3180.58	812.315	1343.46	1065.31	718.951	1545.18	1411.5	7245.06	2642.17	625.507	1963.46	0.998828	1008.37	1887.19	1.00703	1539.13	4627.56	1595.12	2935.03	1400.46
1844.16	3677.87	1239.76	3564.44	3205.68	4985.02	2551.57	8518.22	1859.34	410.421	1775.11	1.04424	1429.35	1685.93	0.949108	1897.85	5177.65	1475.15	3646.37	1469.45
1505.18	2248.21	1438.16	5075.39	9450.92	5659.46	2525.63	10644.8	2006.09	404.625	2175.01	1.0588	1210.36	2077.13	1.0627	1264.13	7226.58	1364.68	4747.86	1574.41
2567.4	819.094	1367.1	1636.63	3798.82	5220.65	3101.24	9798.91	2747.93	622.664	2359.82	0.960885	617.836	1918.48	0.962625	1590.53	6137.27	1075.41	3550.66	1019.29
1918.1	1208.82	1026.54	1960.02	2167.6	5138.92	1535.41	6657.5	3235.39	668.241	1569.61	0.933915	1985.64	1471.45	0.912081	2360.88	2960.5	783.596	2667.78	1052.45
1569.2	572.113	976.639	1857.47	3780.4	6120.53	2863.63	10320.9	2669.91	523.05	1951.95	0.977834	2106.44	1751.85	0.942566	1288.87	5840.84	1155.44	4425.36	1417.05
1723.58	2554.95	1189.82	2787.16	2457.33	4954.94	2141.27	6598.9	2300.2	503.817	3566.41	0.894451	1367.26	2119.3	0.938591	1493.8	4815.86	1161.68	3457.64	1580.57
1742.79	774.694	1172.6	2342.03	3378.14	6461.92	2788	11738.3	4774.78	759.226	2065.94	0.95912	695.866	1905.68	1.06239	1552.77	5583.88	1374.55	3577.57	1457.87
1654.58	7854.57	1248.56	3761.51	6671.79	5481.88	2042.14	6217.21	2368.5	547.649	2137.7	0.989253	1450.09	1678.14	0.916422	1353.97	3789.56	956.833	3011.37	1435.31
1209.86	2715.73	1579.27	3427.44	7956.18	7325.27	4070.43	9074.14	2587.19	399.85	2417.55	0.975991	481.827	2163.23	1.1458	1618.65	6457.75	1578.25	3562.94	2124.6
1643.92	1160.4	1383.48	3988.14	6444.63	7473.87	2632.95	9346.94	3915.31	572.332	1763.84	0.955025	2098.51	1639.78	0.905142	1525.92	4933.12	1290.35	3647.49	1530.77
1504.23	3072.99	1070.68	2753.22	4628.25	4890.67	2346.51	10471.6	1651.04	394.36	1466.35	1.02615	518.119	1331.24	1.0048	1052	3357.17	893.147	2746.33	1091.66
1673.71	971.001	1056.55	2164.68	1620.82	6065.45	2298.92	7973.48	3799.77	693.641	1645.39	0.880522	789.664	1563.19	0.893043	1204.28	3257.6	836.264	2903.02	1203.25
1459.69	7500.88	1596.6	5321.41	10180.2	6059.7	2824.1	10103.4	2445.1	695.04	1936.21	0.992209	744.961	1638.37	0.979408	1481	4404.79	946.979	3365.32	1424.05
1277.25	4207.73	1462.71	3793.25	8580.41	7118.19	3313.85	10599.1	2190.57	390.765	1848.99	0.986783	438.321	1747.26	1.0286	1597.34	8016.49	1483.96	4034.66	1957
1804.9	2190.14	1145.01	1884	3682.59	5193.62	2497.18	7909.89	2091.23	567.911	2300.15	1.02039	1356.24	2446.98	1.01321	1709.38	5127.4	1590.87	3809.8	2083.93
1092.28	721.249	1158.98	2659.14	2014.7	6118.93	2664.05	9407.71	3078.37	492.566	2011.71	0.993958	772.316	1988.45	1.09888	1979.7	5691	1893.13	3534.46	2131.98
1255.87	658.273	944.096	2131.75	3324.73	6109.45	2412.06	7516.21	5304.01	901.013	2102.69	0.923551	1061.97	1803.31	1.08298	1452.86	4793.99	1324.74	2912.26	1556.95
1158.28	1030.79	1288.39	2887.28	4186.88	5415.39	2254.53	6966.05	2122	394.775	1658.17	1.05385	1112.01	1698.78	1.06176	1179	5189.05	1053.07	3721.7	1513.73
1524.13	1034.56	1191	3398.68	9146.64	6290.84	2862.49	9480.27	3148.26	578.043	1965.81	0.940724	902.161	1671.61	0.960616	1369.15	4553.84	895.935	3526.93	1436.15
1558.47	1830.34	1404.55	3745.64	9180.96	4845.46	2170.98	8407.61	2603.63	510.172	2026.51	0.93397	2160.31	1996.18	0.938664	1221.43	5041.82	1281.44	3959.5	1865.97
1516.26	1572.88	1105.34	2635.02	4964.11	4878.33	1933.48	8403.32	1235.92	374.052	1830.53	0.995372	1772.37	1806.88	0.933673	1261.51	5432.53	1345.47	4056.27	1693.01
1184.53	2600.06	1401.01	4376.87	4284.82	6158.34	2634.34	8472.1	2139.84	460.149	1979.91	1.02592	951.398	1845.94	1.03332	1339.86	6007.21	1798.99	3420.59	1638.11
1631.35	5637.34	1306.5	4734.57	7375.98	4835.89	1846.74	6520.81	1863.78	454.476	1866.41	0.988773	1512.14	1689.84	0.983385	1452.5	5268.91	907.063	3763.7	1526.97
1781.09	2606.82	1231.03	2648.27	2479.71	6812.81	2895.37	9253.16	4972.18	889.023	2207.65	0.956373	919.014	1679.89	0.905403	1423.33	3950.59	848.143	3435.87	1094.36
1309.22	2699.62	1085.09	3483.82	3685.62	5121.42	2246.74	8047.35	3088.91	574.809	1587.5	1.02659	1268.56	1546.01	0.956682	1238.78	5603.12	1505.14	4310.35	1646.68
1052.35	501.653	652.924	1039.61	999.233	3084.45	2249.5	14534.8	1197.76	1462.6	1746.34	1.20963	1379.5	1719.1	1.15897	1252.37	5454.27	787.922	2297.33	1025.5
1446.51	702.494	1124.94	2700.34	3331.41	7424.94	1798.27	8678.56	4385.21	632.194	2144.7	0.940034	1304.37	2363.68	1.11582	1680.55	5581.27	1984.4	4000.31	2475.84
1885.75	1921.82	1634.05	4739.66	7485.28	6539.27	2581.75	8020.43	4525.45	642.794	2714.46	0.910708	1564.13	1670.24	0.877422	2200.41	4904.51	998.38	3857.64	1489.31
1125.94	1296.95	1012.33	1944.24	1890.77	5769.54	1309.23	15105.7	4962.36	664.293	2159.43	0.926287	950.629	1796.9	1.08846	1520.88	6235.11	1640.5	3515.92	1764.16
1130.42	1292.65	1196.85	3160.03	2634.89	6893.17	3968.21	10207.8	1452.71	390.054	1446.92	1.0708	1078.01	1827.13	0.980836	1685.27	5542.41	1216.91	4013.5	1607.75
1430.07	791.96	1772.81	4832.94	8274.45	6204.95	2548.63	17207.2	3074.07	549.982	2179.78	0.977392	900.248	1789.16	1.05548	1916.47	4464.74	839.658	2504.89	1124.6
2073.8	3651.65	1170.83	2432.54	3988.21	5360.29	2179.69	8490.25	1402.89	417.221	2142.99	1.09085	1435.57	1886.49	0.936139	1307.91	5036.21	882.339	3822.91	1352.09
1499.85	4343.05	1288.86	3328.12	3994.29	6148.85	2767.45	7251.15	2020.7	546.339	2347.21	0.959604	1789.44	2113.65	1.05506	1817.89	5718.61	1838.64	3952.06	2049.19
1338.74	1122.64	1083.83	2617.47	3600.46	5376.59	2296.63	7613.47	1806	462.264	1672.13	1.05131	1275.59	1692.33	0.964867	1776.5	6067.64	1103.85	4708	1672.99
1440.82	1013.24	1335.19	3019.42	1760.41	7076.26	2312.47	9845.31	2713.5	469.032	1843.05	0.978547	874.237	1862.38	0.975117	1543.6	5723.44	1194.61	4628.07	1559.74
1742.9	2667.67	1391.5	4369.05	2515.72	7191.3	3443.32	7759.75	3850.05	980.571	2267.97	0.972968	1740.05	1941.09	0.969237	1909.11	6138.74	1186.29	3739.15	1562.82
2028.56	3001.25	1245.63	3696.14	9381.7	6555.8	2661.64	11442.5	2521.69	493.217	2252.55	1.0178	1277.53	1639.58	0.913679	1181.41	3838.68	933.668	3334.12	1327.89
2195.19	4829.41	1379.54	3724.01	4708.6	6697.33	2601.4	5977.82	3593.94	729.867	2586.86	0.894437	1877.28	2227.09	1.04227	1602.74	5988.77	1975.88	4123.41	2313.44
1461.76	2097.53	1602.45	4066.32	7492.49	5246.94	2389.65	13837.1	1831.76	459.816	2142.73	1.02817	621.996	2062.13	1.04071	1440.47	6633.06	2005.64	4939.84	2308.16
2003.67	2102.3	1129.97	2902.06	4341.19	4722.28	2030.18	4964.67	3233.3	587.398	1683.75	0.96245	5164.5	1701.2	0.951974	1294.94	5309.71	1170.44	4139.57	1489.22
2642.13	1956.84	1084.56	2639.18	2959.97	5669.18	2543.51	5040.97	1869.03	618.547	2152.87	0.981095	3848.33	2102.16	0.990973	1342.86	7355.01	2146.59	5665.78	2052.3
1932.57	2584.12	1081.66	2591.76	2925.98	6786.62	2694.27	7897.61	5744.98	958.737	1948.74	0.91336	1634.23	1655.12	0.932335	1506.68	7019.44	1247.65	5292.84	1427.65
1757.98	1483.52	1176.79	3254.98	4198.68	6034.12	2547	10465	2779.73	498.299	1965.36	0.979408	668.24	1646.22	0.919902	1395.29	6125.26	1182.15	6125.66	1514.74
1431.96	3995.04	1308.29	3254.83	4101.48	5315.03	2325.74	9840.37	2297.21	394.505	1927.17	1.01302	845.842	1913.75	1.09319	1304.02	5337.82	1454.71	3666.1	1906.21
1145.97	1798.38	1147.73	2809.21	3529.94	7623.27	1246.05	15079	5144.77	686.896	1988.49	1.02824	562.826	1864.83	1.10514	1749.22	6504.57	1318.48	3861.5	2127.66
1704.02	1149.97	1198.06	2409.86	3080.86	5895.53	2506.61	6300.96	1998.5	405.104	1484.04	0.898829	1810.29	1529.42	0.946798	1100.54	3069.58	1134.58	2927.38	1579.09
1023.7	3770.3	1011.51	2364.39	1041.94	6365.32	1089.91	3317.57	3101.38	547.077	1501.52	0.964784	3836.67	1553.1	1.02825	1228.72	4263.6	1159.82	2767.67	1364.52
2559.39	10951.7	1530.35	6517.46	11002.6	6706.84	3284.81	8552.16	3185.71	693.547	2102.99	1.07639	1052.63	1710.83	1.07701	1285.55	4200.88	957.904	3466.3	1435.61
3394.15	4568.55	1403.31	4235.46	7796.39	7610.13	3536.86	5465.42	3118.08	584.225	1891.79	1.02665	2400.53	1688.92	0.996652	1330.84	5134.71	1438.46	3923	1732.38
2325.79	930.384	1523.25	2643.38	5802	7912.1	4496	7316.68	4655.09	705.3	1989.19	0.98289	483.657	1679.35	1.07968	1298.4	7169.36	1338.14	3583.19	1255.18
1759.8	1261.74	1270.69	3518.1	5154.82	5823.18	2748.81	11571.5	2727.32	465.472	1922.1	1.01035	627.602	1677.61	1.01268	1243.07	4013.33	1080.77	3506.55	1310.14
2477.08	2875.02	1267.53	3317.4	7229.35	7313.42	3761.85	9549.57	2577.92	492.158	1698.04	1.0093	1123.81	1437.67	1.01795	1471.42	4260.45	1136.94	3149.51	1293.39

## Sheet: Patient Data_ALL
Patient data - data used for panels Extended Data Figure 8b, c, d, e, f and in main figure 6b, c, d,and f
Patient Number	Patient_ID	SampleType	Sex	DateOfDiagnosis	Age	Smoking	T	T_Detail	Grade	N	Stage	PrimTreatment	Rec	LastDate	CauseOfDeath	Dead	DSS	OASDays	OASyears	MeanNucYAP_Epi	Bcatcyto_score_epi	MeanBcat_cyto_epi	ECMscore	ECMgroup	YAPscore
40	LarCa_P28	Prim	M	2003-06-01	71	Y	NA	NA	NA	NA	NA	Surg	N	2004-01-10	LarCa	1	1	223	0.610959	2495.2	Hi	2937.95	5	ECMhigh	Hi
43	LarCa_P30	Prim	M	2003-07-01	60	NA	NA	NA	NA	NA	NA	RT	N	2004-01-05	Alive	0	0	188	0.515068	2399.75	Hi	2802.67	3	ECMhigh	Hi
45	LarCa_P32	Prim	M	2003-10-01	57	Y	NA	NA	NA	NA	NA	Surg	N	2004-10-01	Other	1	NA	366	1.00274	3092.96	Hi	4386.23	4	ECMhigh	Hi
50	LarCa_P37	Prim	M	2004-04-01	70	Y	NA	NA	NA	NA	NA	RT	N	2004-11-01	Alive	0	0	214	0.586301	2744.83	Hi	3625.4	4	ECMhigh	Hi
83	LarCa_P72	Prim	M	2008-01-01	76	Y	NA	NA	NA	NA	NA	Surg+RT	N	2009-06-01	LarCa	1	1	517	1.41644	2309.78	Hi	2956.24	3	ECMhigh	Hi
9	LarCa_P109	Prim	M	2009-12-01	55	Y	T1	T1a	NA	N0	I	Surg	N	2014-11-18	Alive	0	0	1813	4.96712	2083.24	Hi	3523	3	ECMhigh	Low
10	LarCa_P11	Prim	M	2001-11-01	58	Prev	T1	T1a	NA	N0	I	Surg	N	2007-11-05	Alive	0	0	2195	6.0137	3125	Hi	3187.19	5	ECMhigh	Hi
12	LarCa_P111	Prim	M	2001-10-01	62	Prev	T1	T1	NA	N0	I	Surg	Y	2018-07-27	Other	1	NA	6143	16.8301	2415.22	Hi	3432.81	0	ECMlow	Hi
18	LarCa_P118	Prim	M	2005-02-17	64	Y	T1	T1	NA	N0	I	Surg	N	2011-03-01	Other	1	NA	2203	6.03562	1795.32	Low	2017.46	3	ECMhigh	Low
23	LarCa_P124	Prim	M	2008-10-30	73	Prev	T1	T1a	G1	N0	I	RT	N	2014-08-16	Other	1	NA	2116	5.79726	1725.23	Low	2288.49	4	ECMhigh	Low
26	LarCa_P13	Prim	M	2002-02-01	78	Prev	T1	T1	NA	N0	I	Surg	N	2019-07-03	Other	1	NA	6361	17.4274	3715.66	Hi	4937.6	5	ECMhigh	Hi
32	LarCa_P19	Prim	M	2002-06-01	65	N	T1	T1a	NA	N0	I	Surg	N	2007-10-08	Alive	0	0	1955	5.35616	2172.53	Hi	2884.13	5	ECMhigh	Hi
35	LarCa_P22	Prim	M	2002-09-01	59	Y	T1	T1	NA	N0	I	RT	N	2008-02-01	Other	1	NA	1979	5.42192	2525.25	Hi	4667.71	5	ECMhigh	Hi
36	LarCa_P23	Prim	M	2002-12-01	75	Y	T1	T1	NA	N0	I	RT	N	2007-09-04	Other	1	NA	1738	4.76164	2723.45	Hi	3108.45	5	ECMhigh	Hi
60	LarCa_P5	Prim	M	2005-06-23	60	N	T1	T1	NA	N0	I	RT+Surg	Y	2006-04-04	Alive	0	0	310	0.849315	2599.68	Low	1734.74	5	ECMhigh	Hi
68	LarCa_P59	Prim	M	2007-04-01	62	Y	T1	T1b	NA	N0	I	Surg+RT	N	2022-11-14	Other	1	NA	5706	15.6329	2245.5	Hi	3274.85	4	ECMhigh	Hi
73	LarCa_P63	Prim	M	2007-08-30	66	Prev	T1	T1a	NA	N0	I	RT	N	2012-12-04	Alive	0	0	1923	5.26849	2008.29	Hi	4005.92	3	ECMhigh	Low
81	LarCa_P70	Prim	F	2008-01-24	65	Y	T1	T1	NA	N0	I	RT	N	2020-10-13	Alive	0	0	4646	12.7288	2644.23	Hi	4793.22	5	ECMhigh	Hi
95	LarCa_P87	Prim	M	2008-05-06	84	Prev	T1	T1b	NA	N0	I	RT	N	2009-12-15	LarCa	1	1	588	1.61096	1660.05	Hi	2960.57	3	ECMhigh	Low
98	LarCa_P9	Prim	M	2001-08-01	75	NA	T1	T1	NA	N0	I	Surg	N	2012-01-01	Other	1	NA	3805	10.4247	2763.38	Low	2441	5	ECMhigh	Hi
106	LarCa_P99	Prim	M	2008-12-01	57	Y	T1	T1	NA	N0	I	RT	N	2012-04-30	Other	1	NA	1246	3.4137	1659.11	Low	727.26	1	ECMlow	Low
107	TMA18_P1	Prim	M	2007-01-11	58	Y	T1	T1a	G2	N0	I	Surg	N	2012-03-12	Alive	0	0	1887	5.16986	1964.52	Hi	2984.17	5	ECMhigh	Low
108	TMA18_P10	Prim	M	2005-07-20	72	Y	T1	T1a	NA	N0	I	Surg	N	2009-06-02	Alive	0	0	1413	3.87123	2059.88	Low	1220.38	0	ECMlow	Low
109	TMA18_P11	Prim	M	2008-07-09	78	N	T1	T1a	G1	N0	I	Surg	N	2012-02-27	Other	1	NA	1328	3.63836	2339.04	Hi	3162.64	5	ECMhigh	Hi
110	TMA18_P12	Prim	M	2006-10-19	68	Y	T1	T1a	G1	N0	I	Surg	N	2013-10-11	Alive	0	0	2549	6.98356	2252.55	Low	2521.69	0	ECMlow	Hi
111	TMA18_P13	Prim	M	2005-06-15	78	Y	T1	T1a	NA	N0	I	RT	N	2007-06-03	Other	1	NA	718	1.96712	2047.91	Hi	2648.05	0	ECMlow	Low
112	TMA18_P14	Prim	M	2007-06-08	69	Y	T1	T1a	G2	N0	I	RT	N	2012-10-01	Alive	0	0	1942	5.32055	1830.53	Low	1235.92	2	ECMlow	Low
113	TMA18_P15	Prim	M	2006-10-26	60	Y	T1	T1a	NA	N0	I	RT	N	2014-05-05	Alive	0	0	2748	7.52877	1923.33	Hi	3712.12	4	ECMhigh	Low
114	TMA18_P16	Prim	M	2003-10-09	54	Y	T1	T1a	NA	N0	I	RT	N	2010-04-25	Other	1	NA	2390	6.54795	1633.17	Low	1627.57	0	ECMlow	Low
115	TMA18_P17	Prim	M	2010-04-21	66	Y	T1	T1a	NA	N0	I	RT	N	2018-09-05	Alive	0	0	3059	8.38082	2142.99	Low	1402.89	0	ECMlow	Hi
116	TMA18_P18	Prim	M	2012-08-29	72	N	T1	T1a	G3	N0	I	RT	N	2017-08-29	Alive	0	0	1826	5.00274	2714.46	Hi	4525.45	1	ECMlow	Hi
117	TMA18_P19	Prim	M	2010-08-26	84	Y	T1	T1b	NA	N0	I	RT	Y	2013-09-13	Other	1	NA	1114	3.05205	1438.09	Low	2568.21	0	ECMlow	Low
118	TMA18_P2	Prim	M	2007-06-29	66	Y	T1	T1a	NA	N0	I	RT	N	2017-03-14	Alive	0	0	3546	9.71507	1401.43	Hi	4359.46	0	ECMlow	Low
119	TMA18_P20	Prim	M	2012-10-03	84	Y	T1	T1a	G2	N0	I	Surg	N	2012-12-16	Other	1	NA	74	0.20274	1848.99	Low	2190.57	4	ECMhigh	Low
120	TMA18_P21	Prim	F	2009-06-26	73	Y	T1	T1a	NA	N0	I	Surg	N	2018-06-14	Alive	0	0	3275	8.9726	1913.52	Low	2321.19	1	ECMlow	Low
121	TMA18_P22	Prim	M	2009-08-27	71	Y	T1	T1a	G2	N0	I	Surg	N	2014-10-07	Alive	0	0	1867	5.11507	1632.81	Low	2038.8	0	ECMlow	Low
122	TMA18_P23	Prim	M	2013-05-29	70	Y	T1	T1b	NA	N0	I	RT	N	2017-08-25	Alive	0	0	1549	4.24384	1763.84	Hi	3915.31	0	ECMlow	Low
123	TMA18_P24	Prim	M	2006-04-04	65	N	T1	T1a	G1	N0	I	Surg	Y	2013-09-16	Alive	0	0	2722	7.45753	2373.29	Hi	2685.3	1	ECMlow	Hi
124	TMA18_P25	Prim	M	2011-09-16	56	Y	T1	T1a	G1	N0	I	RT	N	2018-08-14	Alive	0	0	2524	6.91507	1645.39	Hi	3799.77	0	ECMlow	Low
125	TMA18_P26	Prim	M	2008-05-16	57	Y	T1	T1a	NA	N0	I	Surg	N	2013-02-11	Alive	0	0	1732	4.74521	1748.75	Low	1688.35	0	ECMlow	Low
126	TMA18_P27	Prim	M	2006-09-07	60	Y	T1	T1a	G1	N0	I	Surg	N	2018-09-07	Alive	0	0	4383	12.0082	1695.29	Hi	3176.28	1	ECMlow	Low
127	TMA18_P28	Prim	M	2010-09-10	59	Y	T1	T1b	G2	N0	I	RT	N	2016-03-24	Alive	0	0	2022	5.53973	1631.77	Low	1431.89	0	ECMlow	Low
128	TMA18_P29	Prim	M	2010-06-16	71	Y	T1	T1a	G2	N0	I	Surg	N	2016-12-29	Other	1	NA	2388	6.54247	1569.61	Hi	3235.39	1	ECMlow	Low
129	TMA18_P3	Prim	M	2005-02-11	87	Y	T1	T1a	G2	N0	I	RT	N	2015-12-08	Other	1	NA	3952	10.8274	1889.48	Hi	2679.72	5	ECMhigh	Low
130	TMA18_P30	Prim	M	2009-01-08	70	Y	T1	T1a	NA	N0	I	Surg	N	2013-12-10	Alive	0	0	1797	4.92329	1931.25	Low	1021.23	1	ECMlow	Low
131	TMA18_P32	Prim	M	2004-08-01	70	N	T1	T1a	NA	N0	I	Surg	N	2011-08-06	Other	1	NA	2561	7.01644	2645.36	Hi	4279.48	5	ECMhigh	Hi
132	TMA18_P33	Prim	F	2012-08-02	60	Y	T1	T1a	G1	N0	I	Surg	N	2017-05-09	Alive	0	0	1741	4.76986	1672.13	Low	1806	4	ECMhigh	Low
133	TMA18_P34	Prim	M	2009-11-12	47	Y	T1	T1a	G2	N0	I	RT	N	2018-08-07	Alive	0	0	3190	8.73973	1851.37	Hi	2878.58	0	ECMlow	Low
134	TMA18_P35	Prim	M	2011-09-21	70	Y	T1	T1a	G2	N0	I	Surg	N	2016-11-29	Alive	0	0	1896	5.19452	2065.94	Hi	4774.78	2	ECMlow	Low
135	TMA18_P36	Prim	F	2011-12-01	64	Y	T1	T1a	G1	N0	I	Surg	N	2016-08-18	Alive	0	0	1722	4.71781	2207.65	Hi	4972.18	0	ECMlow	Hi
136	TMA18_P37	Prim	M	2004-03-01	84	N	T1	T1b	NA	N0	I	RT	N	2007-01-03	Other	1	NA	1038	2.84384	1982.48	Low	1254.27	0	ECMlow	Low
137	TMA18_P38	Prim	M	2011-10-12	73	Y	T1	T1a	G2	N0	I	RT	N	2017-12-22	Alive	0	0	2263	6.2	1683.75	Hi	3233.3	1	ECMlow	Low
138	TMA18_P39	Prim	M	2013-07-04	63	Y	T1	T1a	NA	N0	I	RT	N	2018-05-25	Alive	0	0	1786	4.89315	1948.74	Hi	5744.98	2	ECMlow	Low
139	TMA18_P4	Prim	M	2006-03-31	54	Y	T1	T1a	G2	N0	I	Surg	N	2018-06-15	Alive	0	0	4459	12.2164	2741.84	Low	1337.13	3	ECMhigh	Hi
140	TMA18_P40	Prim	M	2004-11-30	67	Y	T1	T1a	NA	N0	I	Surg	N	2012-05-24	Alive	0	0	2732	7.48493	1957.56	Low	2323.12	2	ECMlow	Low
141	TMA18_P41	Prim	F	2006-03-27	48	Y	T1	T1a	G2	N0	I	Surg	N	2018-08-31	Alive	0	0	4540	12.4384	2359.82	Hi	2747.93	2	ECMlow	Hi
142	TMA18_P42	Prim	F	2010-05-21	42	Y	T1	T1b	NA	N0	I	RT	N	2017-08-14	Alive	0	0	2642	7.23836	1746.34	Low	1197.76	0	ECMlow	Low
143	TMA18_P43	Prim	M	2004-11-18	67	Y	T1	T1a	G2	N0	I	RT	N	2007-02-27	Alive	0	0	831	2.27671	1779.24	Low	1960.16	1	ECMlow	Low
144	TMA18_P44	Prim	F	2012-11-23	86	N	T1	T1a	G2	N0	I	Surg	N	2018-02-26	Other	1	NA	1921	5.26301	2417.55	Low	2587.19	4	ECMhigh	Hi
145	TMA18_P45	Prim	M	2009-09-22	63	Y	T1	T1a	G2	N0	I	Surg	N	2014-11-26	Alive	0	0	1891	5.18082	1775.36	Low	2191.15	0	ECMlow	Low
146	TMA18_P46	Prim	M	2006-10-19	56	Y	T1	T1a	G2	N0	I	Surg	Y	2008-04-18	LarCa	1	1	547	1.49863	1798.18	Low	2508.24	0	ECMlow	Low
147	TMA18_P47	Prim	M	2012-07-17	77	Y	T1	T1a	NA	N0	I	RT	N	2017-10-04	Alive	0	0	1905	5.21918	2586.86	Hi	3593.94	5	ECMhigh	Hi
148	TMA18_P48	Prim	M	2010-06-16	41	Y	T1	T1a	NA	N0	I	RT	N	2015-12-03	Alive	0	0	1996	5.46849	1775.11	Low	1859.34	2	ECMlow	Low
149	TMA18_P49	Prim	M	2009-06-12	55	Y	T1	T1a	NA	N0	I	Surg	N	2014-10-17	Alive	0	0	1953	5.35068	1910.06	Hi	3068.63	0	ECMlow	Low
150	TMA18_P5	Prim	M	2005-08-18	61	Y	T1	T1a	G2	N0	I	Surg	N	2010-09-22	Alive	0	0	1861	5.09863	1965.36	Hi	2779.73	2	ECMlow	Low
151	TMA18_P50	Prim	M	2012-07-16	66	Y	T1	T1a	NA	N0	I	Surg	N	2017-02-16	Alive	0	0	1676	4.59178	2152.87	Low	1869.03	4	ECMhigh	Hi
152	TMA18_P51	Prim	M	2011-12-20	87	Y	T1	T1a	G2	N0	I	Surg	Y	2015-11-16	LarCa	1	1	1427	3.90959	1936.21	Low	2445.1	0	ECMlow	Low
153	TMA18_P52	Prim	M	2008-07-09	72	Y	T1	T1a	G1	N0	I	RT	N	2009-07-30	Other	1	NA	386	1.05753	1633.71	Low	1779.79	0	ECMlow	Low
154	TMA18_P54	Prim	M	2011-06-01	66	Y	T1	T1a	G1	N0	I	Surg	Y	2014-09-05	LarCa	1	1	1192	3.26575	2347.21	Low	2020.7	3	ECMhigh	Hi
155	TMA18_P55	Prim	M	2005-07-07	53	Y	T1	T1a	G1	N0	I	Surg	N	2012-08-21	Alive	0	0	2602	7.12877	1466.35	Low	1651.04	0	ECMlow	Low
156	TMA18_P56	Prim	M	2009-12-11	55	Y	T1	T1a	NA	N0	I	Surg	N	2018-08-15	Alive	0	0	3169	8.68219	2427.1	Hi	5466.18	3	ECMhigh	Hi
157	TMA18_P57	Prim	M	2010-07-27	80	N	T1	T1a	G1	N0	I	Surg	N	2015-05-13	Alive	0	0	1751	4.79726	1979.91	Low	2139.84	3	ECMhigh	Low
158	TMA18_P58	Prim	M	2011-08-12	79	Y	T1	T1a	NA	N0	I	Surg	Y	2015-06-04	Other	1	NA	1392	3.8137	2102.69	Hi	5304.01	0	ECMlow	Low
159	TMA18_P59	Prim	M	2004-09-03	75	N	T1	T1a	NA	N0	I	RT	N	2010-08-17	Other	1	NA	2174	5.95616	2579.02	Hi	2939.61	1	ECMlow	Hi
160	TMA18_P6	Prim	M	2006-10-20	54	Y	T1	T1a	NA	N0	I	Surg	N	2010-11-24	Alive	0	0	1496	4.09863	2441.86	Low	2075.49	1	ECMlow	Hi
161	TMA18_P61	Prim	F	2010-11-04	58	Y	T1	T1a	G1	N0	I	Surg	Y	2016-11-17	Alive	0	0	2205	6.0411	2024.05	Hi	4133.04	2	ECMlow	Low
162	TMA18_P62	Prim	M	2011-02-09	72	Y	T1	T1a	G1	N0	I	RT	N	2018-05-22	Alive	0	0	2659	7.28493	1866.41	Low	1863.78	0	ECMlow	Low
163	TMA18_P63	Prim	M	2004-11-01	78	N	T1	T1a	NA	N0	I	Surg	N	2018-08-23	Alive	0	0	5043	13.8164	2175.01	Low	2006.09	4	ECMhigh	Hi
164	TMA18_P64	Prim	F	2007-03-22	31	Y	T1	T1b	G2	N0	I	RT	N	2012-05-07	Alive	0	0	1873	5.13151	2179.78	Hi	3074.07	1	ECMlow	Hi
165	TMA18_P65	Prim	M	2013-01-25	60	Y	T1	T1a	G3	N0	I	Surg	N	2018-03-14	Alive	0	0	1874	5.13425	2159.43	Hi	4962.36	3	ECMhigh	Hi
166	TMA18_P66	Prim	M	2011-06-01	78	N	T1	T1b	NA	N0	I	Surg	N	2016-03-30	Alive	0	0	1764	4.83288	2011.71	Hi	3078.37	3	ECMhigh	Low
167	TMA18_P67	Prim	M	2004-11-01	56	N	T1	T1a	NA	N0	I	RT	N	2012-05-16	Alive	0	0	2753	7.54247	1891.15	Low	1798.87	0	ECMlow	Low
168	TMA18_P68	Prim	M	2007-05-23	62	Y	T1	T1b	NA	N0	I	RT	N	2018-04-24	Alive	0	0	3989	10.9288	2374.47	Hi	3938.51	0	ECMlow	Hi
169	TMA18_P69	Prim	M	2010-06-11	47	Y	T1	T1b	NA	N0	I	RT	N	2018-06-05	Alive	0	0	2916	7.98904	1951.95	Hi	2669.91	1	ECMlow	Low
170	TMA18_P7	Prim	M	2006-02-16	66	Y	T1	T1a	G2	N0	I	Surg	N	2011-06-10	Alive	0	0	1940	5.31507	2211.97	Low	2503.62	1	ECMlow	Hi
171	TMA18_P70	Prim	M	2013-09-19	50	Y	T1	T1a	G1	N0	I	Surg	N	2018-05-25	Alive	0	0	1709	4.68219	2267.97	Hi	3850.05	2	ECMlow	Hi
172	TMA18_P71	Prim	M	2009-05-27	66	Y	T1	T1a	G3	N0	I	Surg	N	2010-09-23	Other	1	NA	484	1.32603	2107.96	Low	1698.23	0	ECMlow	Low
173	TMA18_P72	Prim	F	2009-06-17	80	N	T1	T1a	NA	N0	I	Surg	N	2017-06-26	Alive	0	0	2931	8.03014	1760.91	Low	1504.51	1	ECMlow	Low
174	TMA18_P74	Prim	M	2012-09-14	68	Y	T1	T1a	NA	N0	I	Surg	N	2017-11-20	Alive	0	0	1893	5.1863	1965.81	Hi	3148.26	0	ECMlow	Low
175	TMA18_P75	Prim	M	2013-11-01	73	Y	T1	T1a	G2	N0	I	RT	N	2018-03-13	Other	1	NA	1593	4.36438	1446.92	Low	1452.71	2	ECMlow	Low
176	TMA18_P76	Prim	M	2004-06-14	65	Y	T1	T1a	NA	N0	I	Surg	N	2008-01-10	Other	1	NA	1305	3.57534	2788.6	Low	1296.55	0	ECMlow	Hi
177	TMA18_P77	Prim	M	2010-08-05	52	Y	T1	T1a	NA	N0	I	Surg	N	2015-09-02	Alive	0	0	1854	5.07945	1920.81	Low	1167.6	0	ECMlow	Low
178	TMA18_P78	Prim	M	2013-03-22	29	Y	T1	T1a	NA	N0	I	Surg	N	2016-06-02	Alive	0	0	1168	3.2	2300.15	Low	2091.23	3	ECMhigh	Hi
179	TMA18_P79	Prim	F	2013-04-04	61	Y	T1	T1a	NA	N0	I	Surg	N	2018-06-01	Alive	0	0	1884	5.16164	2026.51	Low	2603.63	1	ECMlow	Low
180	TMA18_P8	Prim	M	2005-06-03	77	Y	T1	T1a	NA	N0	I	Surg	N	2015-10-13	Other	1	NA	3784	10.3671	1823.12	Low	1563.64	0	ECMlow	Low
181	TMA18_P80	Prim	M	2013-09-04	68	Y	T1	T1a	NA	N0	I	Surg	N	2018-05-08	Alive	0	0	1707	4.67671	2142.73	Low	1831.76	4	ECMhigh	Hi
182	TMA18_P81	Prim	M	2013-02-22	63	Y	T1	T1a	G2	N0	I	Surg	N	2013-08-19	Alive	0	0	178	0.487671	1843.05	Hi	2713.5	2	ECMlow	Low
183	TMA18_P82	Prim	M	2011-12-08	64	Y	T1	T1a	G2	N0	I	Surg	N	2013-12-26	Other	1	NA	749	2.05205	1658.17	Low	2122	0	ECMlow	Low
184	TMA18_P83	Prim	M	2006-03-14	62	Y	T1	T1a	G2	N0	I	Surg	N	2013-05-02	Alive	0	0	2606	7.13973	2170.46	Hi	2696.96	2	ECMlow	Hi
185	TMA18_P84	Prim	M	2003-06-05	65	Y	T1	T1a	NA	N0	I	RT	N	2017-04-27	Alive	0	0	5075	13.9041	1912.03	Low	1710.95	0	ECMlow	Low
186	TMA18_P85	Prim	M	2012-08-31	66	N	T1	T1a	NA	N0	I	RT	Y	2018-08-15	Alive	0	0	2175	5.9589	1587.5	Hi	3088.91	3	ECMhigh	Low
187	TMA18_P86	Prim	M	2004-02-01	49	Y	T1	T1a	NA	N0	I	Surg	N	2009-01-09	Alive	0	0	1804	4.94247	1945.69	Low	1842.63	1	ECMlow	Low
188	TMA18_P87	Prim	M	2011-10-28	65	Y	T1	T1a	G1	N0	I	Surg	Y	2018-05-25	Alive	0	0	2401	6.57808	2144.7	Hi	4385.21	3	ECMhigh	Hi
189	TMA18_P88	Prim	M	2008-03-06	81	Y	T1	T1b	NA	N0	I	Surg	N	2013-07-20	Other	1	NA	1962	5.37534	1946.46	Hi	3268.58	3	ECMhigh	Low
190	TMA18_P89	Prim	M	2007-06-15	61	Y	T1	T1a	NA	N0	I	Surg	N	2013-03-20	Alive	0	0	2105	5.76712	1963.46	Low	2642.17	2	ECMlow	Low
191	TMA18_P9	Prim	M	2005-11-24	71	Y	T1	T1a	NA	N0	I	Surg	N	2012-04-30	Other	1	NA	2349	6.43562	1718.26	Low	1722.99	0	ECMlow	Low
192	TMA18_P90	Prim	M	2014-03-12	71	Y	T1	T1a	G1	N0	I	Surg	N	2018-11-25	Other	1	NA	1719	4.70959	3566.41	Low	2300.2	1	ECMlow	Hi
193	TMA18_P91	Prim	M	2012-02-09	77	Y	T1	T1a	G1	N0	I	RT	N	2012-05-02	Other	1	NA	83	0.227397	2137.7	Low	2368.5	0	ECMlow	Hi
1	LarCa_P1	Prim	M	2004-06-04	49	Prev	T2	T2	NA	N0	II	RT	N	2009-08-31	Alive	0	0	1914	5.24384	2933.28	Low	2507.6	5	ECMhigh	Hi
7	LarCa_P107	Prim	M	2009-11-30	64	Prev	T2	T2	G1	N0	II	Surg+RT	Y	2022-09-22	Alive	0	0	4679	12.8192	1689.83	Hi	3003.37	4	ECMhigh	Low
13	LarCa_P112	Prim	M	2001-11-05	72	NA	T2	T2	G2	N0	II	RT	N	2002-11-12	Alive	0	0	372	1.01918	2824.41	Hi	4077.69	1	ECMlow	Hi
20	LarCa_P120	Prim	F	2008-02-07	72	Y	T2	NA	NA	N0	II	CRT	N	2009-04-01	Other	1	NA	419	1.14795	2262.64	Low	1221.38	0	ECMlow	Hi
21	LarCa_P122	Prim	M	2005-06-30	65	Y	T2	T2	NA	N0	II	Surg	Y	2022-01-11	Other	1	NA	6068	16.6137	2328.49	Hi	3455.71	0	ECMlow	Hi
24	LarCa_P125	Prim	M	2008-12-01	69	N	T2	T2	G2	N0	II	RT	Y	2016-11-03	Alive	0	0	2894	7.92877	2691.64	Low	2360.68	4	ECMhigh	Hi
30	LarCa_P17	Prim	M	2002-04-01	55	Y	T2	T2	NA	N0	II	RT	N	2007-12-18	Alive	0	0	2087	5.71781	2690.05	Hi	5170.06	4	ECMhigh	Hi
33	LarCa_P20	Prim	M	2002-07-01	74	Y	T2	T2	NA	N0	II	Surg+RT	N	2005-04-22	Alive	0	0	1026	2.81096	3627.45	Low	2009.85	4	ECMhigh	Hi
38	LarCa_P25	Prim	M	2003-06-06	75	NA	T2	T2	NA	N3	IV	Surg	N	2003-07-16	Alive	0	0	40	0.109589	2118.56	Hi	4335.64	5	ECMhigh	Low
39	LarCa_P27	Prim	M	2003-04-01	52	N	T2	NA	NA	N0	II	RT	N	2007-10-27	Other	1	NA	1670	4.57534	2578.68	Low	2322.02	5	ECMhigh	Hi
46	LarCa_P33	Prim	M	2004-02-01	57	Y	T2	T2	NA	N0	II	Surg+RT	N	2013-04-01	Other	1	NA	3347	9.16986	2999.72	Hi	2713.68	5	ECMhigh	Hi
47	LarCa_P34	Prim	M	2004-04-01	59	Y	T2	T2	G2	N0	II	RT	N	2012-03-12	LarCa	1	1	2902	7.95068	2797.75	Hi	3149.89	5	ECMhigh	Hi
51	LarCa_P38	Prim	M	2004-06-01	51	Y	T2	T2	NA	N0	II	RT	Y	2008-12-18	LarCa	1	1	1661	4.55068	2533.71	Low	2053.59	5	ECMhigh	Hi
54	LarCa_P42	Prim	M	2004-04-01	53	Y	T2	T2	NA	N0	II	RT	N	2017-01-01	Alive	0	0	4658	12.7616	1911.83	Hi	2954.25	3	ECMhigh	Low
59	LarCa_P48	Prim	M	2005-04-01	53	Y	T2	T2	NA	N0	II	RT	N	2021-10-19	Other	1	NA	6045	16.5616	1865.82	Low	1474.05	4	ECMhigh	Low
64	LarCa_P53	Prim	M	2005-09-01	65	NA	T2	T2c	NA	N2	IV	RT	Y	2006-12-01	Other	1	NA	456	1.24932	2000.24	Low	2213.76	0	ECMlow	Low
70	LarCa_P60	Prim	F	2007-05-24	58	Y	T2	T2	NA	N0	II	CRT	Y	2022-12-01	Alive	0	0	5670	15.5342	2251.61	Hi	4670.24	5	ECMhigh	Hi
71	LarCa_P61	Prim	M	2007-06-14	65	Y	T2	T2	NA	N0	II	CRT	N	2020-06-04	Other	1	NA	4739	12.9836	2317.99	Low	2270.58	4	ECMhigh	Hi
74	LarCa_P64	Prim	F	2007-08-16	62	Y	T2	T2	G3	N2	IV	Surg+CRT	N	2009-04-13	LarCa	1	1	606	1.66027	1895.28	Hi	3779.28	3	ECMhigh	Low
77	LarCa_P67	Prim	M	2007-11-22	58	Y	T2	T2	NA	N0	II	CRT	Y	2009-12-01	LarCa	1	1	740	2.0274	2451.03	Hi	5230.33	4	ECMhigh	Hi
82	LarCa_P71	Prim	M	2008-01-31	73	Y	T2	T2	NA	N0	II	CRT	N	2019-02-01	Other	1	NA	4019	11.011	2407.63	Low	2487.14	4	ECMhigh	Hi
89	LarCa_P8	Prim	M	2001-08-09	60	NA	T2	T2	NA	N0	II	Surg	N	2006-06-12	Alive	0	0	1768	4.84384	3357.32	Hi	3124.54	4	ECMhigh	Hi
90	LarCa_P80	Prim	M	2008-08-28	65	Y	T2	T2	NA	N0	II	CRT	N	2014-09-20	LarCa	1	1	2214	6.06575	2193.97	Low	2217.43	4	ECMhigh	Hi
99	LarCa_P90	Prim	F	2009-02-12	59	Y	T2	NA	NA	N0	II	RT	N	2011-06-11	Other	1	NA	849	2.32603	2527.69	Hi	3389.24	2	ECMlow	Hi
2	LarCa_P10	Prim	M	2005-06-23	60	NA	T3	T3	NA	N0	III	Surg+RT	N	2010-05-27	Other	1	NA	1825	4.99726	2542.12	Low	1301.47	3	ECMhigh	Hi
3	LarCa_P100	Prim	M	2009-07-23	79	Prev	T3	NA	G1	N0	III	CRT	N	2013-03-29	Other	1	NA	1345	3.68493	1760.17	Low	1406.74	5	ECMhigh	Low
4	LarCa_P102	Prim	M	2009-02-26	65	Y	T3	T3	G2	N0	III	CRT	Y	2010-05-23	LarCa	1	1	451	1.23562	1990.13	Low	2272.15	1	ECMlow	Low
6	LarCa_P106	Prim	M	2002-03-01	53	Prev	T3	T3	G1	N0	III	CRT	Y	2022-08-06	Other	1	NA	7463	20.4466	2098.81	Low	1119.4	4	ECMhigh	Low
8	LarCa_P108	Prim	M	2009-12-08	56	Y	T3	T3	G2	N0	III	CRT	Y	2014-11-20	LarCa	1	1	1808	4.95342	2388.36	Hi	5929.82	5	ECMhigh	Hi
14	LarCa_P113	Prim	M	2002-04-01	73	N	T3	T3	NA	N0	III	CRT	N	2014-10-13	Other	1	NA	4578	12.5425	2561.83	Hi	7402.48	0	ECMlow	Hi
16	LarCa_P115	Prim	M	2003-04-01	64	Y	T3	NA	NA	N0	III	None	N	2003-06-14	LarCa	1	1	74	0.20274	2412.68	Hi	3022.87	5	ECMhigh	Hi
17	LarCa_P117	Prim	M	2005-03-03	76	Prev	T3	NA	NA	N0	III	CRT	Y	2011-05-01	Other	1	NA	2250	6.16438	2444.34	Hi	2762.87	2	ECMlow	Hi
22	LarCa_P123	Prim	M	2008-05-12	70	Y	T3	T3	G1	N0	III	CRT	N	2022-01-29	Other	1	NA	5010	13.726	2376.09	Low	2573.83	3	ECMhigh	Hi
28	LarCa_P15	Prim	M	2002-02-01	63	Prev	T3	T3	NA	N0	III	CRT	N	2007-04-24	Alive	0	0	1908	5.2274	3434.68	Hi	3851.33	5	ECMhigh	Hi
29	LarCa_P16	Prim	M	2002-03-01	77	Prev	T3	T3	NA	N0	III	Surg+RT	N	2004-07-23	Alive	0	0	875	2.39726	2457.45	Low	2475.18	4	ECMhigh	Hi
34	LarCa_P21	Prim	M	2002-08-01	56	NA	T3	T3	NA	N0	III	Surg	Y	2004-10-01	LarCa	1	1	792	2.16986	2699.24	Hi	3666.04	5	ECMhigh	Hi
37	LarCa_P24	Prim	M	2003-04-15	77	Prev	T3	T3	NA	N0	III	Surg	N	2008-11-04	Other	1	NA	2030	5.56164	2594.75	Low	1917.59	5	ECMhigh	Hi
41	LarCa_P29	Prim	F	2003-07-01	72	Y	T3	NA	NA	N2	IV	Surg	N	2008-02-14	Alive	0	0	1689	4.6274	1720.77	Low	2502.98	5	ECMhigh	Low
42	LarCa_P3	Prim	M	2005-10-04	67	Y	T3	T3	G3	N0	III	Surg+RT	N	2005-12-21	Other	1	NA	78	0.213699	2696.88	Hi	3458.45	5	ECMhigh	Hi
44	LarCa_P31	Prim	M	2003-09-17	62	Y	T3	NA	G2	N0	III	CRT	Y	2017-09-01	LarCa	1	1	5098	13.9671	3554.63	Hi	4382.42	5	ECMhigh	Hi
49	LarCa_P36	Prim	M	2004-05-01	55	Y	T3	T3	NA	N0	III	CRT	N	2010-10-01	Alive	0	0	2344	6.42192	2548.96	Low	2607.99	5	ECMhigh	Hi
52	LarCa_P39	Prim	M	2004-06-01	57	Y	T3	T3	NA	N0	III	RT	N	2016-03-22	Other	1	NA	4312	11.8137	2918.55	Hi	3469.16	5	ECMhigh	Hi
53	LarCa_P40	Prim	M	2005-06-26	60	Prev	T3	T3	NA	N0	III	Surg+RT	Y	2022-05-09	LarCa	1	1	6190	16.9479	2729.79	Hi	3465.28	5	ECMhigh	Hi
55	LarCa_P43	Prim	M	2004-11-11	77	Y	T3	T3	NA	N0	III	Surg	Y	2007-03-01	LarCa	1	1	840	2.30137	2649.46	Hi	3115.47	1	ECMlow	Hi
56	LarCa_P44	Prim	M	2004-12-16	59	Y	T3	T3	NA	N0	III	Surg+RT	N	2011-10-11	Other	1	NA	2490	6.82192	1831.59	Low	1480.61	5	ECMhigh	Low
57	LarCa_P46	Prim	M	2005-02-22	61	Y	T3	T3	NA	N0	III	CRT	Y	2013-06-18	Alive	0	0	3038	8.32329	1960.69	Hi	3075.7	4	ECMhigh	Low
58	LarCa_P47	Prim	M	2005-02-01	50	Y	T3	T3	NA	N0	III	CRT	N	2020-03-09	Other	1	NA	5515	15.1096	2247.96	Hi	3604.6	5	ECMhigh	Hi
61	LarCa_P50	Prim	M	2005-06-23	60	Y	T3	T3	NA	N0	III	Surg+RT	N	2007-07-01	Alive	0	0	738	2.02192	2268.95	Hi	3924.38	5	ECMhigh	Hi
62	LarCa_P51	Prim	M	2005-07-28	60	Y	T3	T3	G2	N0	III	CRT	Y	2011-04-01	LarCa	1	1	2073	5.67945	2003.64	Low	2579.55	4	ECMhigh	Low
63	LarCa_P52	Prim	M	2005-09-15	75	Y	T3	T3	NA	N0	III	None	N	2005-09-23	LarCa	1	1	8	0.0219178	2202.83	Low	1486.34	1	ECMlow	Hi
66	LarCa_P55	Prim	M	2005-11-22	74	Y	T3	T3	G1	N0	III	CRT	Y	2007-09-01	LarCa	1	1	648	1.77534	1731.73	Low	2221.3	2	ECMlow	Low
67	LarCa_P58	Prim	M	2007-04-22	77	Y	T3	T3	G3	N0	III	None	N	2007-12-31	LarCa	1	1	253	0.693151	2325.66	Hi	4055.95	1	ECMlow	Hi
72	LarCa_P62	Prim	M	2007-06-28	60	Y	T3	T3	G2	N1	III	RT	N	2009-10-25	Other	1	NA	850	2.32877	2250.33	Hi	4146.98	4	ECMhigh	Hi
75	LarCa_P65	Prim	M	2007-09-06	74	Y	T3	T3	NA	N2	IV	Surg	N	2011-03-06	Other	1	NA	1277	3.49863	2633.91	Hi	3691.46	5	ECMhigh	Hi
76	LarCa_P66	Prim	M	2007-09-27	62	Y	T3	T3	NA	N0	III	CRT	N	2012-12-23	Other	1	NA	1914	5.24384	1764.26	Low	2496.32	1	ECMlow	Low
86	LarCa_P75	Prim	M	2008-03-27	71	Y	T3	T3	G1	N0	III	CRT	N	2020-01-19	Other	1	NA	4315	11.8219	2062.47	Low	1708.53	5	ECMhigh	Low
87	LarCa_P76	Prim	M	2008-04-03	65	Y	T3	T3	G1	N0	III	CRT	N	2017-11-21	Alive	0	0	3519	9.6411	2081.56	Hi	2845.52	2	ECMlow	Low
92	LarCa_P82	Prim	M	2008-09-01	77	Y	T3	T3	G2	N0	III	CRT	N	2009-07-01	Other	1	NA	303	0.830137	2032.13	Low	2222.93	4	ECMhigh	Low
93	LarCa_P83	Prim	M	2008-10-02	82	N	T3	T3	NA	N0	III	CRT	Y	2010-01-08	LarCa	1	1	463	1.26849	2035.97	Low	2264.53	0	ECMlow	Low
100	LarCa_P91	Prim	M	2009-04-23	81	Prev	T3	T3	NA	N2	IV	RT	N	2015-05-16	Other	1	NA	2214	6.06575	1799.12	Hi	3975.02	3	ECMhigh	Low
103	LarCa_P94	Prim	M	2008-10-02	82	N	T3	T3	NA	N0	III	CRT	Y	2010-01-08	LarCa	1	1	463	1.26849	1572.81	Low	1218.69	0	ECMlow	Low
105	LarCa_P97	Prim	F	2009-06-18	73	Y	T3	T3	NA	N0	III	CRT	N	2021-09-09	Other	1	NA	4466	12.2356	1963.04	Low	2231.46	2	ECMlow	Low
5	LarCa_P104	Prim	M	2009-10-15	62	Y	T4	T4ap	G2	N0	III	CRT	N	2023-02-08	Alive	0	0	4864	13.326	1422.78	Hi	5037.62	1	ECMlow	Low
11	LarCa_P110	Prim	M	2001-04-01	80	Y	T4	T4	NA	N0	III	Surg+RT	N	2004-02-27	LarCa	1	1	1062	2.90959	1927.14	Hi	4599.56	4	ECMhigh	Low
15	LarCa_P114	Prim	F	2002-04-01	76	Y	T4	T4	NA	N2	IV	Surg	N	2008-05-02	Other	1	NA	2223	6.09041	2340.21	Hi	3865.8	0	ECMlow	Hi
19	LarCa_P12	Prim	M	2001-12-01	59	N	T4	T4	NA	N0	III	Surg+RT	N	2019-07-14	Other	1	NA	6434	17.6274	3820.03	Hi	5526.47	5	ECMhigh	Hi
25	LarCa_P126	Prim	M	2009-10-01	82	Prev	T4	T4a	G2	N0	III	Surg	Y	2013-07-05	Other	1	NA	1373	3.76164	1959.63	Low	1472.83	3	ECMhigh	Low
27	LarCa_P14	Prim	M	2002-02-25	87	NA	T4	T4	G1	NA	IV	Surg+RT	N	2002-07-01	Other	1	NA	126	0.345205	2749.68	Low	2062.82	5	ECMhigh	Hi
31	LarCa_P18	Prim	M	2002-06-01	70	Y	T4	T4	NA	N0	III	Surg+RT	N	2009-12-21	Other	1	NA	2760	7.56164	3293.58	Hi	5178.87	5	ECMhigh	Hi
48	LarCa_P35	Prim	M	2004-04-01	54	Y	T4	T4	NA	N2	IV	Surg+CRT	Y	2009-02-01	LarCa	1	1	1767	4.8411	2338.91	Hi	5099.18	5	ECMhigh	Hi
65	LarCa_P54	Prim	F	2005-11-01	75	N	T4	T4	NA	N0	III	Surg	Y	2012-05-26	LarCa	1	1	2398	6.56986	3480.7	Hi	3446.71	4	ECMhigh	Hi
69	LarCa_P6	Prim	M	2001-03-07	74	NA	T4	T4a	G3	N0	III	Surg	N	2002-11-07	Alive	0	0	610	1.67123	3153.63	Hi	3303.48	3	ECMhigh	Hi
78	LarCa_P68	Prim	M	2007-11-15	64	Y	T4	T4a	NA	N0	III	Surg+RT	N	2013-05-10	Other	1	NA	2003	5.48767	1949.09	Low	2614.29	5	ECMhigh	Low
79	LarCa_P69	Prim	M	2008-01-31	80	NA	T4	T4a	G3	N0	III	Surg+RT	N	2013-06-03	Other	1	NA	1950	5.34247	1798.48	Low	975.111	1	ECMlow	Low
80	LarCa_P7	Prim	F	2001-03-16	72	Y	T4	T4	NA	N0	III	Surg+RT	N	2006-06-12	Alive	0	0	1914	5.24384	3226.86	Hi	4178.92	5	ECMhigh	Hi
84	LarCa_P73	Prim	M	2008-02-14	53	Y	T4	T4a	G1	N0	III	Surg+RT	N	2022-10-01	Alive	0	0	5343	14.6384	1951.6	Low	2096.48	2	ECMlow	Low
85	LarCa_P74	Prim	M	2008-02-14	53	Y	T4	T4a	G1	N0	III	Surg+RT	N	2022-10-01	Alive	0	0	5343	14.6384	2827.56	Low	2302.09	2	ECMlow	Hi
88	LarCa_P78	Prim	M	2008-07-04	76	Prev	T4	T4a	NA	N2	IV	Surg+RT	N	2009-01-15	LarCa	1	1	195	0.534247	3698.78	Hi	2897.32	4	ECMhigh	Hi
91	LarCa_P81	Prim	F	2008-09-11	60	Y	T4	NA	G3	N0	III	Surg+RT	N	2013-01-03	Other	1	NA	1575	4.31507	2301.07	Low	1102.44	0	ECMlow	Hi
94	LarCa_P86	Prim	M	2009-01-08	43	Y	T4	T4a	NA	N2	IV	Surg+RT	N	2022-10-01	Alive	0	0	5014	13.737	2348.8	Low	2426.16	1	ECMlow	Hi
96	LarCa_P88	Prim	M	2009-01-08	43	Y	T4	T4a	NA	N2	IV	Surg+CRT	N	2022-10-01	Alive	0	0	5014	13.737	2793.45	Low	1614.36	3	ECMhigh	Hi
97	LarCa_P89	Prim	M	2009-01-29	80	Y	T4	T4b	G2	N3	IV	None	N	2009-06-01	LarCa	1	1	123	0.336986	1796.92	Hi	3158.04	3	ECMhigh	Low
101	LarCa_P92	Prim	M	2009-04-16	63	Y	T4	T4a	G2	N0	III	Surg	N	2018-12-17	Other	1	NA	3532	9.67671	2009.33	Hi	3485.42	2	ECMlow	Low
102	LarCa_P93	Prim	M	2009-04-02	79	Prev	T4	T4a	NA	N1	IV	Surg	N	2009-09-01	LarCa	1	1	152	0.416438	1644.56	Low	1063.76	0	ECMlow	Low
104	LarCa_P95	Prim	M	2009-05-01	79	Y	T4	T4a	NA	N0	III	Surg+RT	N	2009-10-02	Other	1	NA	154	0.421918	2110.71	Hi	2869.26	4	ECMhigh	Low

## Sheet: Ext Data Fig.8b
Extended Data Figure 8b - YAP score grouped by Tumour (T) status
Data taken from "Patient Data_All" worksheet - the data plotted are shown here
Data in orange excluded from analysis as could not be classified in a T stage.
Patient Number	T	YAPscore
40	NA	Hi
43	NA	Hi
45	NA	Hi
50	NA	Hi
83	NA	Hi
9	T1	Low
10	T1	Hi
12	T1	Hi
18	T1	Low
23	T1	Low
26	T1	Hi
32	T1	Hi
35	T1	Hi
36	T1	Hi
60	T1	Hi
68	T1	Hi
73	T1	Low
81	T1	Hi
95	T1	Low
98	T1	Hi
106	T1	Low
107	T1	Low
108	T1	Low
109	T1	Hi
110	T1	Hi
111	T1	Low
112	T1	Low
113	T1	Low
114	T1	Low
115	T1	Hi
116	T1	Hi
117	T1	Low
118	T1	Low
119	T1	Low
120	T1	Low
121	T1	Low
122	T1	Low
123	T1	Hi
124	T1	Low
125	T1	Low
126	T1	Low
127	T1	Low
128	T1	Low
129	T1	Low
130	T1	Low
131	T1	Hi
132	T1	Low
133	T1	Low
134	T1	Low
135	T1	Hi
136	T1	Low
137	T1	Low
138	T1	Low
139	T1	Hi
140	T1	Low
141	T1	Hi
142	T1	Low
143	T1	Low
144	T1	Hi
145	T1	Low
146	T1	Low
147	T1	Hi
148	T1	Low
149	T1	Low
150	T1	Low
151	T1	Hi
152	T1	Low
153	T1	Low
154	T1	Hi
155	T1	Low
156	T1	Hi
157	T1	Low
158	T1	Low
159	T1	Hi
160	T1	Hi
161	T1	Low
162	T1	Low
163	T1	Hi
164	T1	Hi
165	T1	Hi
166	T1	Low
167	T1	Low
168	T1	Hi
169	T1	Low
170	T1	Hi
171	T1	Hi
172	T1	Low
173	T1	Low
174	T1	Low
175	T1	Low
176	T1	Hi
177	T1	Low
178	T1	Hi
179	T1	Low
180	T1	Low
181	T1	Hi
182	T1	Low
183	T1	Low
184	T1	Hi
185	T1	Low
186	T1	Low
187	T1	Low
188	T1	Hi
189	T1	Low
190	T1	Low
191	T1	Low
192	T1	Hi
193	T1	Hi
1	T2	Hi
7	T2	Low
13	T2	Hi
20	T2	Hi
21	T2	Hi
24	T2	Hi
30	T2	Hi
33	T2	Hi
38	T2	Low
39	T2	Hi
46	T2	Hi
47	T2	Hi
51	T2	Hi
54	T2	Low
59	T2	Low
64	T2	Low
70	T2	Hi
71	T2	Hi
74	T2	Low
77	T2	Hi
82	T2	Hi
89	T2	Hi
90	T2	Hi
99	T2	Hi
2	T3	Hi
3	T3	Low
4	T3	Low
6	T3	Low
8	T3	Hi
14	T3	Hi
16	T3	Hi
17	T3	Hi
22	T3	Hi
28	T3	Hi
29	T3	Hi
34	T3	Hi
37	T3	Hi
41	T3	Low
42	T3	Hi
44	T3	Hi
49	T3	Hi
52	T3	Hi
53	T3	Hi
55	T3	Hi
56	T3	Low
57	T3	Low
58	T3	Hi
61	T3	Hi
62	T3	Low
63	T3	Hi
66	T3	Low
67	T3	Hi
72	T3	Hi
75	T3	Hi
76	T3	Low
86	T3	Low
87	T3	Low
92	T3	Low
93	T3	Low
100	T3	Low
103	T3	Low
105	T3	Low
5	T4	Low
11	T4	Low
15	T4	Hi
19	T4	Hi
25	T4	Low
27	T4	Hi
31	T4	Hi
48	T4	Hi
65	T4	Hi
69	T4	Hi
78	T4	Low
79	T4	Low
80	T4	Hi
84	T4	Low
85	T4	Hi
88	T4	Hi
91	T4	Hi
94	T4	Hi
96	T4	Hi
97	T4	Low
101	T4	Low
102	T4	Low
104	T4	Low

## Sheet: Ext Data Fig.8c
Extended Data Figure 8c - ECM score grouped by YAP Score
Data taken from "Patient Data_All" worksheet - the data plotted are shown here
Patient Number	ECMscore	YAPscore
40	5	Hi
43	3	Hi
45	4	Hi
50	4	Hi
83	3	Hi
9	3	Low
10	5	Hi
12	0	Hi
18	3	Low
23	4	Low
26	5	Hi
32	5	Hi
35	5	Hi
36	5	Hi
60	5	Hi
68	4	Hi
73	3	Low
81	5	Hi
95	3	Low
98	5	Hi
106	1	Low
107	5	Low
108	0	Low
109	5	Hi
110	0	Hi
111	0	Low
112	2	Low
113	4	Low
114	0	Low
115	0	Hi
116	1	Hi
117	0	Low
118	0	Low
119	4	Low
120	1	Low
121	0	Low
122	0	Low
123	1	Hi
124	0	Low
125	0	Low
126	1	Low
127	0	Low
128	1	Low
129	5	Low
130	1	Low
131	5	Hi
132	4	Low
133	0	Low
134	2	Low
135	0	Hi
136	0	Low
137	1	Low
138	2	Low
139	3	Hi
140	2	Low
141	2	Hi
142	0	Low
143	1	Low
144	4	Hi
145	0	Low
146	0	Low
147	5	Hi
148	2	Low
149	0	Low
150	2	Low
151	4	Hi
152	0	Low
153	0	Low
154	3	Hi
155	0	Low
156	3	Hi
157	3	Low
158	0	Low
159	1	Hi
160	1	Hi
161	2	Low
162	0	Low
163	4	Hi
164	1	Hi
165	3	Hi
166	3	Low
167	0	Low
168	0	Hi
169	1	Low
170	1	Hi
171	2	Hi
172	0	Low
173	1	Low
174	0	Low
175	2	Low
176	0	Hi
177	0	Low
178	3	Hi
179	1	Low
180	0	Low
181	4	Hi
182	2	Low
183	0	Low
184	2	Hi
185	0	Low
186	3	Low
187	1	Low
188	3	Hi
189	3	Low
190	2	Low
191	0	Low
192	1	Hi
193	0	Hi
1	5	Hi
7	4	Low
13	1	Hi
20	0	Hi
21	0	Hi
24	4	Hi
30	4	Hi
33	4	Hi
38	5	Low
39	5	Hi
46	5	Hi
47	5	Hi
51	5	Hi
54	3	Low
59	4	Low
64	0	Low
70	5	Hi
71	4	Hi
74	3	Low
77	4	Hi
82	4	Hi
89	4	Hi
90	4	Hi
99	2	Hi
2	3	Hi
3	5	Low
4	1	Low
6	4	Low
8	5	Hi
14	0	Hi
16	5	Hi
17	2	Hi
22	3	Hi
28	5	Hi
29	4	Hi
34	5	Hi
37	5	Hi
41	5	Low
42	5	Hi
44	5	Hi
49	5	Hi
52	5	Hi
53	5	Hi
55	1	Hi
56	5	Low
57	4	Low
58	5	Hi
61	5	Hi
62	4	Low
63	1	Hi
66	2	Low
67	1	Hi
72	4	Hi
75	5	Hi
76	1	Low
86	5	Low
87	2	Low
92	4	Low
93	0	Low
100	3	Low
103	0	Low
105	2	Low
5	1	Low
11	4	Low
15	0	Hi
19	5	Hi
25	3	Low
27	5	Hi
31	5	Hi
48	5	Hi
65	4	Hi
69	3	Hi
78	5	Low
79	1	Low
80	5	Hi
84	2	Low
85	2	Hi
88	4	Hi
91	0	Hi
94	1	Hi
96	3	Hi
97	3	Low
101	2	Low
102	0	Low
104	4	Low

## Sheet: Ext Data Fig.8d
Figure 8d. Patient survival according to Yap Score - DSS used as censoring variable
Data taken from "Patient Data_All" worksheet - the data plotted are shown here
Patient Number	DSS	OASyears	YAPscore
40	1	0.610959	Hi
43	0	0.515068	Hi
45	NA	1.00274	Hi
50	0	0.586301	Hi
83	1	1.41644	Hi
9	0	4.96712	Low
10	0	6.0137	Hi
12	NA	16.8301	Hi
18	NA	6.03562	Low
23	NA	5.79726	Low
26	NA	17.4274	Hi
32	0	5.35616	Hi
35	NA	5.42192	Hi
36	NA	4.76164	Hi
60	0	0.849315	Hi
68	NA	15.6329	Hi
73	0	5.26849	Low
81	0	12.7288	Hi
95	1	1.61096	Low
98	NA	10.4247	Hi
106	NA	3.4137	Low
107	0	5.16986	Low
108	0	3.87123	Low
109	NA	3.63836	Hi
110	0	6.98356	Hi
111	NA	1.96712	Low
112	0	5.32055	Low
113	0	7.52877	Low
114	NA	6.54795	Low
115	0	8.38082	Hi
116	0	5.00274	Hi
117	NA	3.05205	Low
118	0	9.71507	Low
119	NA	0.20274	Low
120	0	8.9726	Low
121	0	5.11507	Low
122	0	4.24384	Low
123	0	7.45753	Hi
124	0	6.91507	Low
125	0	4.74521	Low
126	0	12.0082	Low
127	0	5.53973	Low
128	NA	6.54247	Low
129	NA	10.8274	Low
130	0	4.92329	Low
131	NA	7.01644	Hi
132	0	4.76986	Low
133	0	8.73973	Low
134	0	5.19452	Low
135	0	4.71781	Hi
136	NA	2.84384	Low
137	0	6.2	Low
138	0	4.89315	Low
139	0	12.2164	Hi
140	0	7.48493	Low
141	0	12.4384	Hi
142	0	7.23836	Low
143	0	2.27671	Low
144	NA	5.26301	Hi
145	0	5.18082	Low
146	1	1.49863	Low
147	0	5.21918	Hi
148	0	5.46849	Low
149	0	5.35068	Low
150	0	5.09863	Low
151	0	4.59178	Hi
152	1	3.90959	Low
153	NA	1.05753	Low
154	1	3.26575	Hi
155	0	7.12877	Low
156	0	8.68219	Hi
157	0	4.79726	Low
158	NA	3.8137	Low
159	NA	5.95616	Hi
160	0	4.09863	Hi
161	0	6.0411	Low
162	0	7.28493	Low
163	0	13.8164	Hi
164	0	5.13151	Hi
165	0	5.13425	Hi
166	0	4.83288	Low
167	0	7.54247	Low
168	0	10.9288	Hi
169	0	7.98904	Low
170	0	5.31507	Hi
171	0	4.68219	Hi
172	NA	1.32603	Low
173	0	8.03014	Low
174	0	5.1863	Low
175	NA	4.36438	Low
176	NA	3.57534	Hi
177	0	5.07945	Low
178	0	3.2	Hi
179	0	5.16164	Low
180	NA	10.3671	Low
181	0	4.67671	Hi
182	0	0.487671	Low
183	NA	2.05205	Low
184	0	7.13973	Hi
185	0	13.9041	Low
186	0	5.9589	Low
187	0	4.94247	Low
188	0	6.57808	Hi
189	NA	5.37534	Low
190	0	5.76712	Low
191	NA	6.43562	Low
192	NA	4.70959	Hi
193	NA	0.227397	Hi
1	0	5.24384	Hi
7	0	12.8192	Low
13	0	1.01918	Hi
20	NA	1.14795	Hi
21	NA	16.6137	Hi
24	0	7.92877	Hi
30	0	5.71781	Hi
33	0	2.81096	Hi
38	0	0.109589	Low
39	NA	4.57534	Hi
46	NA	9.16986	Hi
47	1	7.95068	Hi
51	1	4.55068	Hi
54	0	12.7616	Low
59	NA	16.5616	Low
64	NA	1.24932	Low
70	0	15.5342	Hi
71	NA	12.9836	Hi
74	1	1.66027	Low
77	1	2.0274	Hi
82	NA	11.011	Hi
89	0	4.84384	Hi
90	1	6.06575	Hi
99	NA	2.32603	Hi
2	NA	4.99726	Hi
3	NA	3.68493	Low
4	1	1.23562	Low
6	NA	20.4466	Low
8	1	4.95342	Hi
14	NA	12.5425	Hi
16	1	0.20274	Hi
17	NA	6.16438	Hi
22	NA	13.726	Hi
28	0	5.2274	Hi
29	0	2.39726	Hi
34	1	2.16986	Hi
37	NA	5.56164	Hi
41	0	4.6274	Low
42	NA	0.213699	Hi
44	1	13.9671	Hi
49	0	6.42192	Hi
52	NA	11.8137	Hi
53	1	16.9479	Hi
55	1	2.30137	Hi
56	NA	6.82192	Low
57	0	8.32329	Low
58	NA	15.1096	Hi
61	0	2.02192	Hi
62	1	5.67945	Low
63	1	0.0219178	Hi
66	1	1.77534	Low
67	1	0.693151	Hi
72	NA	2.32877	Hi
75	NA	3.49863	Hi
76	NA	5.24384	Low
86	NA	11.8219	Low
87	0	9.6411	Low
92	NA	0.830137	Low
93	1	1.26849	Low
100	NA	6.06575	Low
103	1	1.26849	Low
105	NA	12.2356	Low
5	0	13.326	Low
11	1	2.90959	Low
15	NA	6.09041	Hi
19	NA	17.6274	Hi
25	NA	3.76164	Low
27	NA	0.345205	Hi
31	NA	7.56164	Hi
48	1	4.8411	Hi
65	1	6.56986	Hi
69	0	1.67123	Hi
78	NA	5.48767	Low
79	NA	5.34247	Low
80	0	5.24384	Hi
84	0	14.6384	Low
85	0	14.6384	Hi
88	1	0.534247	Hi
91	NA	4.31507	Hi
94	0	13.737	Hi
96	0	13.737	Hi
97	1	0.336986	Low
101	NA	9.67671	Low
102	1	0.416438	Low
104	NA	0.421918	Low

## Sheet: Ext Data Fig.8e
Extended Data Figure 8e - ECM score versus mean beta-catenin (mean grey value)
Data taken from "Patient Data_All" worksheet - the data plotted are shown here					Ordinary one-way ANOVA followed by Tukey's multiple Comparisons test									Multiple Comparisons test
					Table Analyzed	Mean B-catenin								Number of families	1
Patient Number	MeanBcat_cyto_epi	ECMscore			Data sets analyzed	A-F								Number of comparisons per family	15
40	2937.95	5												Alpha	0.05
43	2802.67	3			ANOVA summary
45	4386.23	4			F	3.203								Tukey's multiple comparisons test	Mean Diff,	95,00% CI of diff,	Below threshold?	Summary	Adjusted P Value
50	3625.4	4			P value	0.0085								0 vs. 1	-158.3	-956,9 to 640,3	No	ns	0.9928	A-B
83	2956.24	3			P value summary	**								0 vs. 2	-423.9	-1291 to 443,1	No	ns	0.7222	A-C
9	3523	3			Significant diff. among means (P < 0.05)?	Yes								0 vs. 3	-522.5	-1341 to 295,8	No	ns	0.4437	A-D
10	3187.19	5			R squared	0.07888								0 vs. 4	-403.3	-1169 to 362,4	No	ns	0.6541	A-E
12	3432.81	0												0 vs. 5	-914.3	-1610 to -218,8	Yes	**	0.0028	A-F
18	2017.46	3			Brown-Forsythe test									1 vs. 2	-265.6	-1220 to 688,9	No	ns	0.967	B-C
23	2288.49	4			F (DFn, DFd)	0,3635 (5, 187)								1 vs. 3	-364.2	-1275 to 546,3	No	ns	0.8588	B-D
26	4937.6	5			P value	0.8731								1 vs. 4	-245	-1109 to 618,6	No	ns	0.9641	B-E
32	2884.13	5			P value summary	ns								1 vs. 5	-756	-1558 to 45,99	No	ns	0.0772	B-F
35	4667.71	5			Are SDs significantly different (P < 0.05)?	No								2 vs. 3	-98.59	-1070 to 872,5	No	ns	0.9997	C-D
36	3108.45	5												2 vs. 4	20.62	-906,6 to 947,8	No	ns	>0,9999	C-E
60	1734.74	5			Bartlett's test									2 vs. 5	-490.4	-1360 to 379,7	No	ns	0.5845	C-F
68	3274.85	4			Bartlett's statistic (corrected)	3.14								3 vs. 4	119.2	-762,6 to 1001	No	ns	0.9988	D-E
73	4005.92	3			P value	0.6784								3 vs. 5	-391.8	-1213 to 429,8	No	ns	0.7431	D-F
81	4793.22	5			P value summary	ns								4 vs. 5	-511	-1280 to 258,3	No	ns	0.3976	E-F
95	2960.57	3			Are SDs significantly different (P < 0.05)?	No
98	2441	5												Test details	Mean 1	Mean 2	Mean Diff,	SE of diff,	n1	n2	q	DF
106	727.26	1			ANOVA table	SS	DF	MS	F (DFn, DFd)	P value				0 vs. 1	2447	2605	-158.3	277.3	45	27	0.8071	187
107	2984.17	5			Treatment (between columns)	20785908	5	4157182	F (5, 187) = 3,203	P=0,0085				0 vs. 2	2447	2871	-423.9	301.1	45	21	1.991	187
108	1220.38	0			Residual (within columns)	242717645	187	1297955						0 vs. 3	2447	2969	-522.5	284.2	45	25	2.6	187
109	3162.64	5			Total	263503553	192							0 vs. 4	2447	2850	-403.3	265.9	45	31	2.145	187
110	2521.69	0												0 vs. 5	2447	3361	-914.3	241.5	45	44	5.353	187
111	2648.05	0			Data summary									1 vs. 2	2605	2871	-265.6	331.5	27	21	1.133	187
112	1235.92	2			Number of treatments (columns)	6								1 vs. 3	2605	2969	-364.2	316.2	27	25	1.629	187
113	3712.12	4			Number of values (total)	193								1 vs. 4	2605	2850	-245	299.9	27	31	1.155	187
114	1627.57	0												1 vs. 5	2605	3361	-756	278.5	27	44	3.839	187
115	1402.89	0												2 vs. 3	2871	2969	-98.59	337.2	21	25	0.4134	187
116	4525.45	1												2 vs. 4	2871	2850	20.62	322	21	31	0.09056	187
117	2568.21	0												2 vs. 5	2871	3361	-490.4	302.2	21	44	2.295	187
118	4359.46	0												3 vs. 4	2969	2850	119.2	306.2	25	31	0.5505	187
119	2190.57	4												3 vs. 5	2969	3361	-391.8	285.3	25	44	1.942	187
120	2321.19	1												4 vs. 5	2850	3361	-511	267.1	31	44	2.705	187
121	2038.8	0
122	3915.31	0												Compact letter display
123	2685.3	1												5	A
124	3799.77	0												3	A B
125	1688.35	0												2	A B
126	3176.28	1												4	A B
127	1431.89	0												1	A B
128	3235.39	1												0	B
129	2679.72	5
130	1021.23	1
131	4279.48	5
132	1806	4
133	2878.58	0
134	4774.78	2
135	4972.18	0
136	1254.27	0
137	3233.3	1
138	5744.98	2
139	1337.13	3
140	2323.12	2
141	2747.93	2
142	1197.76	0
143	1960.16	1
144	2587.19	4
145	2191.15	0
146	2508.24	0
147	3593.94	5
148	1859.34	2
149	3068.63	0
150	2779.73	2
151	1869.03	4
152	2445.1	0
153	1779.79	0
154	2020.7	3
155	1651.04	0
156	5466.18	3
157	2139.84	3
158	5304.01	0
159	2939.61	1
160	2075.49	1
161	4133.04	2
162	1863.78	0
163	2006.09	4
164	3074.07	1
165	4962.36	3
166	3078.37	3
167	1798.87	0
168	3938.51	0
169	2669.91	1
170	2503.62	1
171	3850.05	2
172	1698.23	0
173	1504.51	1
174	3148.26	0
175	1452.71	2
176	1296.55	0
177	1167.6	0
178	2091.23	3
179	2603.63	1
180	1563.64	0
181	1831.76	4
182	2713.5	2
183	2122	0
184	2696.96	2
185	1710.95	0
186	3088.91	3
187	1842.63	1
188	4385.21	3
189	3268.58	3
190	2642.17	2
191	1722.99	0
192	2300.2	1
193	2368.5	0
1	2507.6	5
7	3003.37	4
13	4077.69	1
20	1221.38	0
21	3455.71	0
24	2360.68	4
30	5170.06	4
33	2009.85	4
38	4335.64	5
39	2322.02	5
46	2713.68	5
47	3149.89	5
51	2053.59	5
54	2954.25	3
59	1474.05	4
64	2213.76	0
70	4670.24	5
71	2270.58	4
74	3779.28	3
77	5230.33	4
82	2487.14	4
89	3124.54	4
90	2217.43	4
99	3389.24	2
2	1301.47	3
3	1406.74	5
4	2272.15	1
6	1119.4	4
8	5929.82	5
14	7402.48	0
16	3022.87	5
17	2762.87	2
22	2573.83	3
28	3851.33	5
29	2475.18	4
34	3666.04	5
37	1917.59	5
41	2502.98	5
42	3458.45	5
44	4382.42	5
49	2607.99	5
52	3469.16	5
53	3465.28	5
55	3115.47	1
56	1480.61	5
57	3075.7	4
58	3604.6	5
61	3924.38	5
62	2579.55	4
63	1486.34	1
66	2221.3	2
67	4055.95	1
72	4146.98	4
75	3691.46	5
76	2496.32	1
86	1708.53	5
87	2845.52	2
92	2222.93	4
93	2264.53	0
100	3975.02	3
103	1218.69	0
105	2231.46	2
5	5037.62	1
11	4599.56	4
15	3865.8	0
19	5526.47	5
25	1472.83	3
27	2062.82	5
31	5178.87	5
48	5099.18	5
65	3446.71	4
69	3303.48	3
78	2614.29	5
79	975.111	1
80	4178.92	5
84	2096.48	2
85	2302.09	2
88	2897.32	4
91	1102.44	0
94	2426.16	1
96	1614.36	3
97	3158.04	3
101	3485.42	2
102	1063.76	0
104	2869.26	4

## Sheet: Ext Data Fig.8f
Figure 8f. Patient survival according to Beta-catenn cyto score - DSS used as censoring variable
Data taken from "Patient Data_All" worksheet - the data plotted are shown here
Patient Number	DSS	OASyears	Bcatcyto_score_epi
40	1	0.610959	Hi
43	0	0.515068	Hi
45	NA	1.00274	Hi
50	0	0.586301	Hi
83	1	1.41644	Hi
9	0	4.96712	Hi
10	0	6.0137	Hi
12	NA	16.8301	Hi
18	NA	6.03562	Low
23	NA	5.79726	Low
26	NA	17.4274	Hi
32	0	5.35616	Hi
35	NA	5.42192	Hi
36	NA	4.76164	Hi
60	0	0.849315	Low
68	NA	15.6329	Hi
73	0	5.26849	Hi
81	0	12.7288	Hi
95	1	1.61096	Hi
98	NA	10.4247	Low
106	NA	3.4137	Low
107	0	5.16986	Hi
108	0	3.87123	Low
109	NA	3.63836	Hi
110	0	6.98356	Low
111	NA	1.96712	Hi
112	0	5.32055	Low
113	0	7.52877	Hi
114	NA	6.54795	Low
115	0	8.38082	Low
116	0	5.00274	Hi
117	NA	3.05205	Low
118	0	9.71507	Hi
119	NA	0.20274	Low
120	0	8.9726	Low
121	0	5.11507	Low
122	0	4.24384	Hi
123	0	7.45753	Hi
124	0	6.91507	Hi
125	0	4.74521	Low
126	0	12.0082	Hi
127	0	5.53973	Low
128	NA	6.54247	Hi
129	NA	10.8274	Hi
130	0	4.92329	Low
131	NA	7.01644	Hi
132	0	4.76986	Low
133	0	8.73973	Hi
134	0	5.19452	Hi
135	0	4.71781	Hi
136	NA	2.84384	Low
137	0	6.2	Hi
138	0	4.89315	Hi
139	0	12.2164	Low
140	0	7.48493	Low
141	0	12.4384	Hi
142	0	7.23836	Low
143	0	2.27671	Low
144	NA	5.26301	Low
145	0	5.18082	Low
146	1	1.49863	Low
147	0	5.21918	Hi
148	0	5.46849	Low
149	0	5.35068	Hi
150	0	5.09863	Hi
151	0	4.59178	Low
152	1	3.90959	Low
153	NA	1.05753	Low
154	1	3.26575	Low
155	0	7.12877	Low
156	0	8.68219	Hi
157	0	4.79726	Low
158	NA	3.8137	Hi
159	NA	5.95616	Hi
160	0	4.09863	Low
161	0	6.0411	Hi
162	0	7.28493	Low
163	0	13.8164	Low
164	0	5.13151	Hi
165	0	5.13425	Hi
166	0	4.83288	Hi
167	0	7.54247	Low
168	0	10.9288	Hi
169	0	7.98904	Hi
170	0	5.31507	Low
171	0	4.68219	Hi
172	NA	1.32603	Low
173	0	8.03014	Low
174	0	5.1863	Hi
175	NA	4.36438	Low
176	NA	3.57534	Low
177	0	5.07945	Low
178	0	3.2	Low
179	0	5.16164	Low
180	NA	10.3671	Low
181	0	4.67671	Low
182	0	0.487671	Hi
183	NA	2.05205	Low
184	0	7.13973	Hi
185	0	13.9041	Low
186	0	5.9589	Hi
187	0	4.94247	Low
188	0	6.57808	Hi
189	NA	5.37534	Hi
190	0	5.76712	Low
191	NA	6.43562	Low
192	NA	4.70959	Low
193	NA	0.227397	Low
1	0	5.24384	Low
7	0	12.8192	Hi
13	0	1.01918	Hi
20	NA	1.14795	Low
21	NA	16.6137	Hi
24	0	7.92877	Low
30	0	5.71781	Hi
33	0	2.81096	Low
38	0	0.109589	Hi
39	NA	4.57534	Low
46	NA	9.16986	Hi
47	1	7.95068	Hi
51	1	4.55068	Low
54	0	12.7616	Hi
59	NA	16.5616	Low
64	NA	1.24932	Low
70	0	15.5342	Hi
71	NA	12.9836	Low
74	1	1.66027	Hi
77	1	2.0274	Hi
82	NA	11.011	Low
89	0	4.84384	Hi
90	1	6.06575	Low
99	NA	2.32603	Hi
2	NA	4.99726	Low
3	NA	3.68493	Low
4	1	1.23562	Low
6	NA	20.4466	Low
8	1	4.95342	Hi
14	NA	12.5425	Hi
16	1	0.20274	Hi
17	NA	6.16438	Hi
22	NA	13.726	Low
28	0	5.2274	Hi
29	0	2.39726	Low
34	1	2.16986	Hi
37	NA	5.56164	Low
41	0	4.6274	Low
42	NA	0.213699	Hi
44	1	13.9671	Hi
49	0	6.42192	Low
52	NA	11.8137	Hi
53	1	16.9479	Hi
55	1	2.30137	Hi
56	NA	6.82192	Low
57	0	8.32329	Hi
58	NA	15.1096	Hi
61	0	2.02192	Hi
62	1	5.67945	Low
63	1	0.0219178	Low
66	1	1.77534	Low
67	1	0.693151	Hi
72	NA	2.32877	Hi
75	NA	3.49863	Hi
76	NA	5.24384	Low
86	NA	11.8219	Low
87	0	9.6411	Hi
92	NA	0.830137	Low
93	1	1.26849	Low
100	NA	6.06575	Hi
103	1	1.26849	Low
105	NA	12.2356	Low
5	0	13.326	Hi
11	1	2.90959	Hi
15	NA	6.09041	Hi
19	NA	17.6274	Hi
25	NA	3.76164	Low
27	NA	0.345205	Low
31	NA	7.56164	Hi
48	1	4.8411	Hi
65	1	6.56986	Hi
69	0	1.67123	Hi
78	NA	5.48767	Low
79	NA	5.34247	Low
80	0	5.24384	Hi
84	0	14.6384	Low
85	0	14.6384	Low
88	1	0.534247	Hi
91	NA	4.31507	Low
94	0	13.737	Low
96	0	13.737	Low
97	1	0.336986	Hi
101	NA	9.67671	Hi
102	1	0.416438	Low
104	NA	0.421918	Hi
