# Supplementary material for: Restoring the tumour mechanophenotype of vocal fold cancer reverts its malignant properties
Source: Nat Mater. 2026 Feb 20;25(5):868–82. doi: 10.1038/s41563-025-02473-7 (PMC13143829; doi:10.1038/s41563-025-02473-7)
Supplement: Supplementary file 55 — Statistical source data. [file 41563_2025_2473_MOESM55_ESM.xlsx]

## Sheet: Ext Data Fig.9a
Extended Data Figure 9a: YAP inhibition effect on downstream target (ANKRD1 and CYR61) mRNA expression
	NC ANKRD1											T1 ANKRD1											T3 ANKRD1
	DMSO	3 μM K975	10 μM K975	3 μM IK930	10 μM IK930							DMSO	3 μM K975	10 μM K975	3 μM IK930	10 μM IK930							DMSO	3 μM K975	10 μM K975	3 μM IK930	10 μM IK930
	1	0.443809	0.430301	0.771408	1.05584							1	0.085801	0.059892	0.227636	0.123586							1	0.138199	0.04599	0.223726	0.160232
	1	0.103211	0.071586	0.392171	0.278155							1	0.310596	0.169129	0.408978	0.648925							1	0.16137	0.120812	0.54525	0.425503
	1	0.14649	0.355338	0.311144	0.207016							1	0.335969	0.418704	1.40679	0.791561							1	0.27615	0.204764	0.411084	0.280921
	Statistical anaysis NC ANKRD1											Statistical anaysis T1 ANKRD1											Statistical anaysis T3 ANKRD1
	Number of families	1										Number of families	1										Number of families	1
	Number of comparisons per family	4										Number of comparisons per family	4										Number of comparisons per family	4
	Alpha	0.05										Alpha	0.05										Alpha	0.05
	Dunnett's multiple comparisons test	Mean Diff,	95,00% CI of diff,	Below threshold?	Summary	Adjusted P Value	A-?					Dunnett's multiple comparisons test	Mean Diff,	95,00% CI of diff,	Below threshold?	Summary	Adjusted P Value	M-?					Dunnett's multiple comparisons test	Mean Diff,	95,00% CI of diff,	Below threshold?	Summary	Adjusted P Value	M-?
	DMSO vs. 3 μM K975	0.7688	0,07157 to 1,466	Yes	*	0.0414	B	3 μM K975				DMSO vs. 3 μM K975	0.7559	0,2381 to 1,274	Yes	*	0.024	N	3 μM K975				DMSO vs. 3 μM K975	0.8081	0,5303 to 1,086	Yes	**	0.0061	N	3 μM K975
	DMSO vs. 10 μM K975	0.7143	0,002723 to 1,426	Yes	*	0.0496	C	10 μM K975				DMSO vs. 10 μM K975	0.7841	0,09245 to 1,476	Yes	*	0.0393	O	10 μM K975				DMSO vs. 10 μM K975	0.8761	0,5774 to 1,175	Yes	**	0.006	O	10 μM K975
	DMSO vs. 3 μM IK930	0.5084	-0,4155 to 1,432	No	ns	0.1501	D	3 μM IK930				DMSO vs. 3 μM IK930	0.3189	-2,069 to 2,707	No	ns	0.8047	P	3 μM IK930				DMSO vs. 3 μM IK930	0.6066	-0,0006473 to 1,214	No	ns	0.0501	P	3 μM IK930
	DMSO vs. 10 μM IK930	0.4863	-1,284 to 2,257	No	ns	0.4313	E	10 μM IK930				DMSO vs. 10 μM IK930	0.4786	-0,8442 to 1,802	No	ns	0.2962	Q	10 μM IK930				DMSO vs. 10 μM IK930	0.7111	0,2117 to 1,211	Yes	*	0.0252	Q	10 μM IK930
	Test details	Mean 1	Mean 2	Mean Diff,	SE of diff,	n1	n2	q	DF			Test details	Mean 1	Mean 2	Mean Diff,	SE of diff,	n1	n2	q	DF			Test details	Mean 1	Mean 2	Mean Diff,	SE of diff,	n1	n2	q	DF
	DMSO vs. 3 μM K975	1	0.2312	0.7688	0.1071	3	3	7.182	2			DMSO vs. 3 μM K975	1	0.2441	0.7559	0.0795	3	3	9.508	2			DMSO vs. 3 μM K975	1	0.1919	0.8081	0.04265	3	3	18.95	2
	DMSO vs. 10 μM K975	1	0.2857	0.7143	0.1092	3	3	6.538	2			DMSO vs. 10 μM K975	1	0.2159	0.7841	0.1062	3	3	7.384	2			DMSO vs. 10 μM K975	1	0.1239	0.8761	0.04586	3	3	19.11	2
	DMSO vs. 3 μM IK930	1	0.4916	0.5084	0.1419	3	3	3.584	2			DMSO vs. 3 μM IK930	1	0.6811	0.3189	0.3666	3	3	0.8698	2			DMSO vs. 3 μM IK930	1	0.3934	0.6066	0.09324	3	3	6.506	2
	DMSO vs. 10 μM IK930	1	0.5137	0.4863	0.2719	3	3	1.789	2			DMSO vs. 10 μM IK930	1	0.5214	0.4786	0.2031	3	3	2.357	2			DMSO vs. 10 μM IK930	1	0.2889	0.7111	0.07668	3	3	9.274	2
	NC CYR61											T1 CYR61											T3 CYR61
	DMSO	3 μM K975	10 μM K975	3 μM IK930	10 μM IK930							DMSO	3 μM K975	10μM K975	3 μM IK930	10 μM IK930							DMSO	3 μM K975	10 μM K975	3 μM IK930	10 μM IK930
	1	0.757131	0.861857	0.872852	1.4177							1	0.55627	0.68183	0.677395	0.594105							1	0.399784	0.33869	0.463265	0.35088
	1	0.60304	1.13242	0.865075	0.875767							1	0.321798	0.331625	0.464984	0.776109							1	0.337352	0.183879	0.303504	0.234857
	1	0.8896	1.33733	0.831438	0.916903							1	0.400574	0.56858	1.90922	1.08207							1	0.445737	0.429976	1.02828	1.01496
	Statistical analysis NC CYR61											Statistical analysis T1 CYR61											Statistical analysis T3 CYR61
	Number of families	1										Number of families	1										Number of families	1
	Number of comparisons per family	4										Number of comparisons per family	4										Number of comparisons per family	4
	Alpha	0.05										Alpha	0.05										Alpha	0.05
	Dunnett's multiple comparisons test	Mean Diff,	95,00% CI of diff,	Below threshold?	Summary	Adjusted P Value	A-?					Dunnett's multiple comparisons test	Mean Diff,	95,00% CI of diff,	Below threshold?	Summary	Adjusted P Value	G-?					Dunnett's multiple comparisons test	Mean Diff,	95,00% CI of diff,	Below threshold?	Summary	Adjusted P Value	M-?
	DMSO vs. 3 μM K975	0.2501	-0,2892 to 0,7894	No	ns	0.2007	B	3 μM K975				DMSO vs. 3 μM K975	0.5738	0,1251 to 1,022	Yes	*	0.0311	H	3 μM K975				DMSO vs. 3 μM K975	0.6057	0,4011 to 0,8103	Yes	**	0.0059	N	3 μM K975
	DMSO vs. 10 μM K975	-0.1105	-1,007 to 0,7863	No	ns	0.8356	C	10 μM K975				DMSO vs. 10μM K975	0.4727	-0,1994 to 1,145	No	ns	0.0968	I	10μM K975				DMSO vs. 10 μM K975	0.6825	0,2147 to 1,150	Yes	*	0.024	O	10 μM K975
	DMSO vs. 3 μM IK930	0.1435	0,06077 to 0,2263	Yes	*	0.0171	D	3 μM IK930				DMSO vs. 3 μM IK930	-0.0172	-2,950 to 2,915	No	ns	>0,9999	J	3 μM IK930				DMSO vs. 3 μM IK930	0.4016	-1,030 to 1,834	No	ns	0.4202	P	3 μM IK930
	DMSO vs. 10 μM IK930	-0.07012	-1,205 to 1,064	No	ns	0.9755	E	10 μM IK930				DMSO vs. 10 μM IK930	0.1826	-0,7447 to 1,110	No	ns	0.6151	K	10 μM IK930				DMSO vs. 10 μM IK930	0.4664	-1,116 to 2,049	No	ns	0.3944	Q	10 μM IK930
	Test details	Mean 1	Mean 2	Mean Diff,	SE of diff,	n1	n2	q	DF			Test details	Mean 1	Mean 2	Mean Diff,	SE of diff,	n1	n2	q	DF			Test details	Mean 1	Mean 2	Mean Diff,	SE of diff,	n1	n2	q	DF
	DMSO vs. 3 μM K975	1	0.7499	0.2501	0.0828	3	3	3.02	2			DMSO vs. 3 μM K975	1	0.4262	0.5738	0.06889	3	3	8.329	2			DMSO vs. 3 μM K975	1	0.3943	0.6057	0.03141	3	3	19.28	2
	DMSO vs. 10 μM K975	1	1.111	-0.1105	0.1377	3	3	0.8028	2			DMSO vs. 10μM K975	1	0.5273	0.4727	0.1032	3	3	4.581	2			DMSO vs. 10 μM K975	1	0.3175	0.6825	0.07183	3	3	9.502	2
	DMSO vs. 3 μM IK930	1	0.8565	0.1435	0.01271	3	3	11.3	2			DMSO vs. 3 μM IK930	1	1.017	-0.0172	0.4502	3	3	0.0382	2			DMSO vs. 3 μM IK930	1	0.5984	0.4016	0.2199	3	3	1.827	2
	DMSO vs. 10 μM IK930	1	1.07	-0.07012	0.1742	3	3	0.4026	2			DMSO vs. 10 μM IK930	1	0.8174	0.1826	0.1424	3	3	1.282	2			DMSO vs. 10 μM IK930	1	0.5336	0.4664	0.243	3	3	1.919	2

## Sheet: Ext Data Fig.9b
Extended Data Figure 9b - iCRT3 inhibiton NC, T1 and T3 cells' IC50
		[K-975] (M)	NC			T1			T3
	DMSO	-4	100	100	100	100	100	100	100	100	100
	10 nM	-2	115.477	94.6296	94.5072	98.3721	98.3229	101.463	97.5678	98.6406	110.619
	30 nM	-1.5229	112.542	89.5679	123.306	103.566	98.0433	96.5041	103.368	101.019	96.5623
	100 nM	-1	100.867	89.8765	106.006	106.279	95.5975	109.512	108.98	98.5556	106.723
	300 nM	-0.5228	99.6664	90.8025	109.394	116.046	99.441	106.341	94.6679	97.791	93.8885
	1 uM	0	98.9993	93.2099	93.5832	115.349	111.88	102.276	91.768	95.9218	97.2498
	3 uM	0.4771	93.8626	103.395	100.565	88.6047	140.741	106.585	104.49	107.562	106.723
	10 uM	1	73.0487	87.5309	107.7	86.124	119.287	96.5854	88.2133	98.5556	119.175
	30 uM	1.4771	74.5163	77.4691	78.9528	72.4031	107.617	46.1789	90.3648	74.6814	113.369
	100 uM	2	31.1541	0	24.3327	0	0	0	0	0	10.466
	Statistical analysis
		NC	T1	T3
	log(inhibitor) vs. normalized response
	Best-fit values
	LogIC50	1.732	1.681	1.785
	IC50	53.96	48.03	60.89
	Std. Error
	LogIC50	0.08455	0.1338	0.1225
	95% CI (profile likelihood)
	LogIC50	1,577 to 1,893	1,460 to 1,915	1,582 to 2,000
	IC50	37,75 to 78,22	28,87 to 82,32	38,22 to 100,1
	Goodness of Fit
	Degrees of Freedom	29	29	29
	R squared	0.8024	0.6933	0.6906
	Sum of Squares	4115	10560	8395
	Sy.x	11.91	19.08	17.01
	Number of points
	# of X values	40	40	40
	# Y values analyzed	30	30	30

## Sheet: Ext Data Fig.9c
Extended Data Figure 9c. CAM assay - tumor weights ± K-975 treatment
	T1 tumor
	DMSO	K-975		Table Analyzed	T1
	80	60
	90	130		Column B	K-975 (n=20)
	60	50		vs.	vs,
	160	80		Column A	DMSO (n=21)
	60	30
	110	70		Mann Whitney test
	100	130		P value	0.8918
	50	160		Exact or approximate P value?	Exact
	70	140		P value summary	ns
	50	10		Significantly different (P < 0.05)?	No
	70	60		One- or two-tailed P value?	Two-tailed
	70	80		Sum of ranks in column A,B	446,5 , 414,5
	50	150		Mann-Whitney U	204.5
	210	70
	60	80		Difference between medians
	170	60		Median of column A	90,00, n=21
	130	100		Median of column B	80,00, n=20
	120	160		Difference: Actual	-10
	110	100		Difference: Hodges-Lehmann	0
	150	130
	90
	T3 tumor
	DMSO	K-975		identification of outliers				Table Analyzed	T3_without outlier
	30	210			DMSO	K975
	110	80		Method				Column B	K-975 (n=18)
	170	80		ROUT (Q = 0.1%)				vs.	vs,
	150	60						Column A	DMSO (n=17)
	110	50		Number of points
	100	70		# Y values analyzed	17	19		Mann Whitney test
	40	30		Outliers	0	1		P value	0.041
	70	50						Exact or approximate P value?	Exact
	50	70		Outliers excluded from analysis				P value summary	*
	90	60			DMSO	K975		Significantly different (P < 0.05)?	Yes
	40	130		#1		210		One- or two-tailed P value?	Two-tailed
	100	80						Sum of ranks in column A,B	367,5 , 262,5
	90	80						Mann-Whitney U	91.5
	150	70
	170	50						Difference between medians
	60	70						Median of column A	100,0, n=17
	190	50						Median of column B	70,00, n=18
		70						Difference: Actual	-30
		60						Difference: Hodges-Lehmann	-30

## Sheet: Ext Data Fig.9e
Extended Data Figure 9e. ECM-rich region per T3 tongue xenograft tumor ± K-975 treatment
	Ctrl	K-975		Table Analyzed	ratio ECM/Tumor mass
	0.508987	0.621413
	1.48196	0.607427		Column B	TEAD
	1.43118	0.535954		vs.	vs,
	1.56955	0.899007		Column A	Ctrl
	0.847038	0.854246
	0.897249	1.35905		Mann Whitney test
	1.36946	1.23617		P value	0.1011
	0.3818	0.577902		Exact or approximate P value?	Exact
	1.4843	0.423401		P value summary	ns
	0.859209	0.395172		Significantly different (P < 0.05)?	No
	0.564554	0.550121		One- or two-tailed P value?	Two-tailed
	1.15797	1.05105		Sum of ranks in column A,B	257 , 208
	0.680405	0.571679		Mann-Whitney U	72
	0.766319	0.531674
		1.03925		Difference between medians
		0.744329		Median of column A	0,8782, n=14
				Median of column B	0,6144, n=16
				Difference: Actual	-0.2638
				Difference: Hodges-Lehmann	-0.247

## Sheet: Ext Data Fig.9f
Extended Data Figure 9e. Collagen region per T3 tongue xenograft tumor ± K-975 treatment
	Ctrl	TEAD		Table Analyzed	Masson
	1.17825	0.94031
	1.07435	0.941865		Column B	TEAD
	1.16362	0.853356		vs.	vs,
	1.08811	0.84817		Column A	Ctrl
	0.948922	0.954389
	0.965474	0.90473		Mann Whitney test
	0.976514	0.919515		P value	0.1188
	0.962858	0.912508		Exact or approximate P value?	Exact
	0.885444	1.11308		P value summary	ns
	0.914622	1.07499		Significantly different (P < 0.05)?	No
	0.875648	1.05507		One- or two-tailed P value?	Two-tailed
	0.884448	0.977949		Sum of ranks in column A,B	306 , 222
	1.07449	0.930393		Mann-Whitney U	86
	1.04575	0.921425
	1.01264	0.900188		Difference between medians
	0.948862	0.937252		Median of column A	0,9710, n=16
				Median of column B	0,9338, n=16
				Difference: Actual	-0.03717
				Difference: Hodges-Lehmann	-0.04035

## Sheet: Ext Data Fig.9h
Extended Data Figure 9h. AFM measurements of T3 xenografts ± K-975 treatment
					Table analyzed	Pooled_ECM_noECM
Vehicle - Tumor core	+K975 - Tumor core no ECM	vehicle -Surrounding ECM	+K975 - Surrounding ECM		Kruskal-Wallis test
675.813	635.457	372.138	147.476		Number of families	1
467.414	1787.76	290.199	349.728		Number of comparisons per family	2
685.136	1735.51	70.7454	230.846		Alpha	0.05
1910.73	1104.17	430.274	777.083
538.185	1200.93	897.339	1230.49		Dunn's multiple comparisons test	Mean rank diff.	Significant?	Summary	Adjusted P Value
		360.452			vehicle no ECM vs. K975 no ECM	-8.525	No	ns	0.2267
		281.301			K975 Tumor core vs. vehicle Tumor core	0.25	No	ns	>0.9999
473.92	3167.36	242.015	578.629		Test details	Mean rank 1	Mean rank 2	Mean rank diff.	n1	n2	Z
647.535	1723.89	987.243	257.698		vehicle no ECM vs. K975 no ECM	25.36	33.89	-8.525	11	9	1.583
582.478	730.734	346.976	321.589		K975 Tumor core vs. vehicle Tumor core	13.33	13.08	0.25	9	12	0.04733
1295.59	1844.72	456.357	290.365
712.89		350.115
1098.4
